# Supplementary material for: Gains through selection for grain yield in a winter wheat breeding program
Source: PLoS One. 2020 Apr 28;15(4):e0221603. doi: 10.1371/journal.pone.0221603 (PMC7188280; doi:10.1371/journal.pone.0221603)
Supplement: S1 Table — (XLSX) [file pone.0221603.s002.xlsx]

## Sheet: Sheet2
S1 Table. Bayesian information criterion (BIC ) values for different number of principal components (PC= 0 to PC= 3) across different yield datasets in the US Pacific Northwest association mapping panel (AMP).
Dataset	Number of PCs/Covariates	BIC (larger is better) - Schwarz 1978	log Likelihood Function Value
LND15	0	-325.047	-315.91
	1	-328.063	-315.881
	2	-330.907	-315.679
	3	-333.037	-314.763
LND17	0	-478.322	-469.185
	1	-481.146	-468.964
	2	-484.204	-468.976
	3	-487.076	-468.802
LND18	0	-592.175	-583.038
	1	-594.796	-582.613
	2	-597.828	-582.6
	3	-600.619	-582.345
LND_Com	0	-79.875	-70.7381
	1	-82.9208	-70.7382
	2	-85.9687	-70.7404
	3	-88.7803	-70.5064
PUL15	0	-577.782	-568.645
	1	-580.629	-568.447
	2	-583.585	-568.356
	3	-586.637	-568.363
PUL16	0	-524.755	-515.618
	1	-527.62	-515.438
	2	-530.135	-514.906
	3	-533.155	-514.881
PUL17	0	-446.53	-437.393
	1	-449.251	-437.068
	2	-452.312	-437.084
	3	-454.973	-436.699
PUL18	0	-543.722	-534.585
	1	-546.753	-534.571
	2	-549.654	-534.425
	3	-552.238	-533.964
PUL_Com	0	-151.573	-142.436
	1	-154.542	-142.359
	2	-157.528	-142.3
	3	-160.59	-142.316
