# Supplementary material for: Gains through selection for grain yield in a winter wheat breeding program
Source: PLoS One. 2020 Apr 28;15(4):e0221603. doi: 10.1371/journal.pone.0221603 (PMC7188280; doi:10.1371/journal.pone.0221603)
Supplement: S2 Table — (XLSX) [file pone.0221603.s003.xlsx]

## Sheet: Sheet1
S2 Table. Number of SNP markers and marker proportion for each chromosome of wheat used for genomewide association mapping.
Chromosome	No. of SNPs	Proportion
1A	928	0.057
1B	941	0.058
1D	304	0.019
2A	966	0.06
2B	1306	0.08
2D	536	0.033
3A	856	0.053
3B	1126	0.07
3D	384	0.024
4A	641	0.04
4B	464	0.029
4D	92	0.0056
5A	946	0.058
5B	1223	0.075
5D	345	0.021
6A	728	0.045
6B	1069	0.066
6D	284	0.018
7A	1179	0.0726
7B	1072	0.066
7D	463	0.029
UN	380	0.023
A Genome	6244	0.385
B Genome	7201	0.444
D Genome	2408	0.148
Total	16233
