# Supplementary material for: Gains through selection for grain yield in a winter wheat breeding program
Source: PLoS One. 2020 Apr 28;15(4):e0221603. doi: 10.1371/journal.pone.0221603 (PMC7188280; doi:10.1371/journal.pone.0221603)
Supplement: S3 Table — (XLSX) [file pone.0221603.s004.xlsx]

## Sheet: Sheet1
S3 Table. Response to selection based on genomic (GS) and phenotypic and genomic selection (PS+GS) strategies for grain yield validated in different environments for US Pacific Northwest winter wheat.
Population	Validation pop	H2	Mean (no sel)	Mean (with sel)	Selection diff.	Response to selection
GS1
LND17_F5	LND18 F5 Prel	0.15	3.58	-	-	-
LND18_DH	LND19 Prel	0.56	4.57	4.05	-0.52	-0.2912
PUL17_F5	PUL18 Prel	0.13	8.66	9.29	0.63	0.0819
PUL17_F5	PUL18 Prel 2	0.13	8.66	8.38	-0.28	-0.0364
PUL18_DH	PUL19 Prel	0.53	9.62	9.31	-0.31	-0.1643
GS2
LND17_F5	LND18 F5 Prel	0.15	3.58	-	-	-
LND18_DH	LND19 Prel	0.56	4.57	4.08	-0.49	-0.2744
PUL17_F5	PUL18 Prel	0.13	8.66	8.5	-0.16	-0.0208
PUL17_F5	PUL18 Prel 2	0.13	8.66	8.31	-0.35	-0.0455
PUL18_DH	PUL19 Prel	0.53	9.62	9.38	-0.24	-0.1272
PS+GS1
LND17_F5	LND18 F5 Prel	0.15	3.58	-	-	-
LND18_DH	LND19 Prel	0.56	4.57	4.05	-0.52	-0.2912
PUL17_F5	PUL18 Prel	0.13	8.66	9.29	0.63	0.0819
PUL17_F5	PUL18 Prel 2	0.13	8.66	8.38	-0.28	-0.0364
PUL18_DH	PUL19 Prel	0.53	9.62	9.31	-0.31	-0.1643
PS+GS2
LND17_F5	LND18 F5 Prel	0.15	3.58	-	-	-
LND18_DH	LND19 Prel	0.56	4.57	4.08	-0.49	-0.2744
PUL17_F5	PUL18 Prel	0.13	8.66	8.5	-0.16	-0.0208
PUL17_F5	PUL18 Prel 2	0.13	8.66	8.31	-0.35	-0.0455
PUL18_DH	PUL19 Prel	0.53	9.62	9.38	-0.24	-0.1272
