# Supplementary material for: Gains through selection for grain yield in a winter wheat breeding program
Source: PLoS One. 2020 Apr 28;15(4):e0221603. doi: 10.1371/journal.pone.0221603 (PMC7188280; doi:10.1371/journal.pone.0221603)
Supplement: S4 Table — (XLSX) [file pone.0221603.s005.xlsx]

## Sheet: ST_S1
S4 Table. Genomic estimated breeding values (GEBV) for the F5 and DH winter wheat breeding lines under a standard genomic selection (GS1) scenario.
Breeding line	Pop.	AMP Training Set
		LND15	LND17	LND18	LND_Com	PUL15	PUL16	PUL17	PUL18	PUL_Com
MASBC10038S_1001U	LND17_F5	2.20148	2.05927	4.52891	3.2574	6.74957	5.44246	7.88421	10.0424	7.48973
MASBC10056S_3001	LND17_F5	2.25997	2.09285	4.45255	3.25542	6.67661	5.49116	7.87882	9.94244	7.4807
MASBC10056S_3003	LND17_F5	2.21545	2.14741	4.49558	3.27643	6.68484	5.46614	7.90602	9.98659	7.48364
MASBC10056S_3004U	LND17_F5	2.23808	2.15508	4.54186	3.2766	6.65963	5.45595	7.8698	10.0419	7.48547
MASBC10056S_3005	LND17_F5	2.26783	2.11369	4.5121	3.27234	6.63941	5.39289	7.87225	9.86329	7.42464
MASBC10056S_3006	LND17_F5	2.26306	2.10854	4.49273	3.26756	6.62613	5.42289	7.88204	9.87929	7.44222
MASBC10056S_3007	LND17_F5	2.27515	2.07445	4.56535	3.27977	6.67981	5.49369	7.86944	9.95754	7.48828
MASBC10056S_3008	LND17_F5	2.17746	2.16889	4.54904	3.2688	6.68399	5.48118	7.8837	10.0562	7.51453
MASBC10063S_5001U	LND17_F5	2.26433	2.10156	4.49036	3.26889	6.66992	5.43335	7.80113	9.76117	7.42672
MASBC10063S_5003U	LND17_F5	2.22094	2.07275	4.49474	3.26219	6.69629	5.5869	7.8417	10.0862	7.52732
MASBC10063S_5004	LND17_F5	2.26373	2.14715	4.51911	3.27518	6.60772	5.45114	7.89732	9.92678	7.44497
MASBC10063S_5005U	LND17_F5	2.24479	2.07875	4.47034	3.25503	6.57851	5.48946	7.87189	9.9644	7.43938
MASBC10063S_5006U	LND17_F5	2.23112	2.10766	4.49094	3.26326	6.62351	5.3724	7.8913	10.0305	7.45561
MASBC10063S_5007U	LND17_F5	2.22445	2.08889	4.47666	3.25789	6.66447	5.36989	7.88483	9.95924	7.44278
MASBC10063S_5008U	LND17_F5	2.1756	1.99514	4.44414	3.22124	6.57715	5.43451	7.8905	10.0913	7.4712
MASBC10063S_5009U	LND17_F5	2.23753	2.13111	4.5115	3.27111	6.60642	5.45592	7.8702	10.0286	7.46573
MASBC10065S_3001	LND17_F5	2.21743	2.1131	4.5182	3.26321	6.61233	5.45984	7.87502	9.9707	7.46311
MASBC10066S_4001U	LND17_F5	2.25655	2.16374	4.55983	3.28952	6.6407	5.53375	7.8847	9.86624	7.46533
SWW11019B001U	LND17_F5	2.21276	2.17662	4.5882	3.28924	6.66112	5.42083	7.905	9.88896	7.43656
SWW11035B001	LND17_F5	2.27288	2.14927	4.51648	3.27284	6.58898	5.49865	7.82531	9.94887	7.46584
SWW11035B003	LND17_F5	2.21901	2.13029	4.52607	3.27366	6.6122	5.49786	7.87544	9.98673	7.46307
SWW11035B004	LND17_F5	2.23847	2.09042	4.48986	3.26359	6.64469	5.38003	7.88143	9.90051	7.43144
SWW11036B001	LND17_F5	2.22406	2.14019	4.52233	3.27329	6.61161	5.52981	7.86288	10.0167	7.47818
SWW11041B001U	LND17_F5	2.2162	2.10174	4.51249	3.27326	6.56475	5.52618	7.9044	10.0294	7.47484
SWW11041B003	LND17_F5	2.23228	2.11597	4.46556	3.25246	6.65902	5.50056	7.90608	9.96091	7.48597
SWW11041B004U	LND17_F5	2.18679	2.10815	4.49011	3.24693	6.5616	5.41702	7.86619	9.95995	7.43031
SWW11049B001	LND17_F5	2.23714	2.02471	4.48837	3.24248	6.57729	5.38798	7.8463	9.93337	7.4378
SWW11058B001E	LND17_F5	2.18239	2.10859	4.50214	3.25782	6.59806	5.50024	7.89129	10.0322	7.48437
SWW11058B003	LND17_F5	2.17792	2.01203	4.44794	3.24069	6.58457	5.54341	7.85679	10.0161	7.47004
SWW11061B001U	LND17_F5	2.22985	2.10712	4.50383	3.26575	6.5832	5.55219	7.92152	9.92632	7.4505
SWW11081B001	LND17_F5	2.17665	2.09792	4.49271	3.24146	6.69008	5.41648	7.89914	9.95884	7.47006
SWW11085B001	LND17_F5	2.25059	2.17673	4.49581	3.27838	6.59358	5.48045	7.86288	9.84212	7.41993
SWW11085B003E	LND17_F5	2.25706	2.10216	4.46197	3.25552	6.58725	5.50207	7.89107	9.95964	7.46
SWW11085B004	LND17_F5	2.21761	2.07987	4.4701	3.24685	6.66023	5.51746	7.85961	9.92051	7.47939
SWW11085B005	LND17_F5	2.1889	2.18131	4.49959	3.26991	6.55131	5.50603	7.89913	10.0465	7.46229
SWW11088B001	LND17_F5	2.21951	2.1921	4.5131	3.27327	6.56389	5.57316	7.94563	9.98454	7.47046
SWW11091B001	LND17_F5	2.20834	2.08813	4.52726	3.26223	6.55218	5.4312	7.86255	9.9192	7.43898
SWW11091B003E	LND17_F5	2.26162	2.11382	4.50649	3.27376	6.70865	5.53512	7.85224	10.0526	7.53362
SWW11103B001R	LND17_F5	2.21029	2.12163	4.45899	3.26012	6.71172	5.47784	7.85553	10.0232	7.51337
SWW11108B001	LND17_F5	2.23636	2.0933	4.50704	3.25934	6.65646	5.4752	7.90011	10.1359	7.50047
SWW11108B003	LND17_F5	2.24029	2.10794	4.46098	3.25976	6.60871	5.44062	7.85078	9.98406	7.46361
SWW11110B001	LND17_F5	2.14723	2.15302	4.51156	3.25952	6.5485	5.45155	7.88463	9.98616	7.43387
SWW11144B001	LND17_F5	2.22382	2.06159	4.53651	3.25816	6.57292	5.4562	7.86158	9.8795	7.41577
SWW11163B001	LND17_F5	2.19273	2.1329	4.5095	3.2616	6.55295	5.50359	7.84926	9.96783	7.44391
SWW11181B001U	LND17_F5	2.20545	2.07093	4.48612	3.25113	6.61899	5.42481	7.86527	10.0694	7.48111
SWW11183B001	LND17_F5	2.24434	2.09026	4.46483	3.25437	6.64599	5.51072	7.90598	9.93742	7.47266
SWW11183B003U	LND17_F5	2.28379	2.11712	4.51992	3.27995	6.68056	5.49121	7.85258	9.97321	7.49141
SWW11190B001E	LND17_F5	2.2148	2.06685	4.47255	3.24814	6.56119	5.44585	7.86686	9.89252	7.42003
SWW11307B001	LND17_F5	2.25212	2.1629	4.49904	3.27367	6.60052	5.55619	7.87579	9.97155	7.47763
SWW11316B001E	LND17_F5	2.22927	2.10081	4.46836	3.25237	6.53525	5.45517	7.86523	9.84046	7.40789
SWW11317B001U	LND17_F5	2.25293	2.13282	4.49883	3.27533	6.66795	5.46941	7.91983	10.0835	7.50274
SWW11317B003	LND17_F5	2.21958	2.12617	4.55142	3.27982	6.54367	5.45612	7.88097	9.91988	7.43993
SWW11317B004U	LND17_F5	2.29949	2.1323	4.54557	3.28708	6.72761	5.52825	7.88503	10.0174	7.52939
SWW11317B005U	LND17_F5	2.22659	2.1495	4.50011	3.28032	6.6681	5.51099	7.89601	9.98064	7.48344
SWW11317B006	LND17_F5	2.26028	2.18037	4.45246	3.26326	6.61888	5.47309	7.90307	10.0731	7.49442
SWW11317B007U	LND17_F5	2.17333	2.0554	4.45555	3.22875	6.61922	5.37928	7.86408	9.99952	7.44382
SWW11317B008U	LND17_F5	2.20906	2.10616	4.53318	3.26725	6.66664	5.53954	7.90781	10.0787	7.50694
SWW11318B001	LND17_F5	2.23801	2.1641	4.54661	3.28231	6.65997	5.50006	7.86553	9.93831	7.4606
SWW11318B003	LND17_F5	2.20083	2.04252	4.49376	3.2555	6.62951	5.56965	7.88271	10.0553	7.49705
SWW11333B001U	LND17_F5	2.1956	2.16098	4.54616	3.2706	6.71663	5.44339	7.86476	10.0146	7.49569
SWW11348B001U	LND17_F5	2.20931	2.14135	4.51072	3.261	6.60197	5.43864	7.86144	9.99905	7.45191
SWW14007DH1	LND18_DH	2.17213	2.42012	4.56442	3.27983	6.71353	5.7557	7.92637	9.80046	9.80046
SWW14007DH10	LND18_DH	2.2568	2.40948	4.6169	3.30942	6.77452	5.56518	7.86307	9.63151	9.63151
SWW14007DH13	LND18_DH	2.23245	2.2766	4.57886	3.29423	6.65515	5.50085	7.91595	9.72622	9.72622
SWW14007DH15	LND18_DH	2.20899	2.37672	4.61324	3.29102	6.73525	5.57905	7.86514	9.72299	9.72299
SWW14007DH16	LND18_DH	2.18746	2.3801	4.6021	3.28487	6.80572	5.57037	7.86848	9.76422	9.76422
SWW14007DH17	LND18_DH	2.16515	2.40828	4.4895	3.26975	6.72224	5.65592	7.9025	9.78657	9.78657
SWW14007DH18	LND18_DH	2.15758	2.39127	4.50338	3.26219	6.66749	5.61529	7.93667	9.79525	9.79525
SWW14007DH19	LND18_DH	2.21697	2.35959	4.53042	3.27735	6.63294	5.67335	7.82741	9.67267	9.67267
SWW14007DH2	LND18_DH	2.20969	2.44012	4.56758	3.29389	6.72484	5.68539	7.83955	9.72859	9.72859
SWW14007DH20	LND18_DH	2.26643	2.395	4.53898	3.28758	6.73354	5.54829	7.88635	9.76954	9.76954
SWW14007DH21	LND18_DH	2.2753	2.41778	4.66068	3.30888	6.7281	5.61071	7.82931	9.79617	9.79617
SWW14007DH22	LND18_DH	2.18438	2.45497	4.60748	3.29526	6.7594	5.6844	7.83679	9.73363	9.73363
SWW14007DH23	LND18_DH	2.2999	2.56604	4.62626	3.3522	6.89765	5.67238	7.88103	9.72918	9.72918
SWW14007DH24	LND18_DH	2.25427	2.43463	4.63462	3.31074	6.7729	5.56735	7.84666	9.61691	9.61691
SWW14007DH25	LND18_DH	2.19164	2.45304	4.59847	3.29784	6.76495	5.72201	7.84354	9.8032	9.8032
SWW14007DH26	LND18_DH	2.20985	2.42435	4.56277	3.2781	6.55734	5.57137	7.89546	9.93973	9.93973
SWW14007DH27	LND18_DH	2.23283	2.46326	4.54952	3.29246	6.69272	5.65135	7.86207	9.77508	9.77508
SWW14007DH28	LND18_DH	2.19883	2.49652	4.63406	3.30695	6.78288	5.73151	7.85231	9.82857	9.82857
SWW14007DH29	LND18_DH	2.19489	2.44373	4.58026	3.29469	6.78526	5.74143	7.95789	9.81529	9.81529
SWW14007DH3	LND18_DH	2.2169	2.44232	4.60566	3.29527	6.73417	5.54303	7.84207	9.60744	9.60744
SWW14007DH30	LND18_DH	2.19761	2.48539	4.62686	3.31587	6.84715	5.74015	7.90136	9.84643	9.84643
SWW14007DH31	LND18_DH	2.22586	2.39071	4.54186	3.27965	6.77268	5.56752	7.90702	9.68305	9.68305
SWW14007DH32	LND18_DH	2.23003	2.36952	4.54721	3.28028	6.81021	5.57019	7.89354	9.66929	9.66929
SWW14007DH33	LND18_DH	2.23606	2.52037	4.55089	3.2981	6.6952	5.75037	7.90997	9.81182	9.81182
SWW14007DH34	LND18_DH	2.27396	2.48928	4.55907	3.30993	6.64924	5.73928	7.83683	9.66491	9.66491
SWW14007DH35	LND18_DH	2.23852	2.4907	4.57074	3.30607	6.7222	5.6847	7.8807	9.79637	9.79637
SWW14007DH36	LND18_DH	2.22223	2.41502	4.53543	3.26494	6.60509	5.55839	7.89832	9.70737	9.70737
SWW14007DH37	LND18_DH	2.20658	2.36422	4.57431	3.27839	6.64715	5.67939	7.8962	9.74584	9.74584
SWW14007DH38	LND18_DH	2.21081	2.44117	4.59272	3.29047	6.70842	5.71336	7.91453	9.78401	9.78401
SWW14007DH39	LND18_DH	2.21919	2.38237	4.57885	3.28363	6.68282	5.64506	7.89462	9.78149	9.78149
SWW14007DH4	LND18_DH	2.22099	2.4896	4.60326	3.30504	6.58699	5.65144	7.86758	9.72851	9.72851
SWW14007DH40	LND18_DH	2.28393	2.45036	4.64343	3.31711	6.73988	5.55184	7.85505	9.66459	9.66459
SWW14007DH41	LND18_DH	2.16332	2.47617	4.61527	3.30092	6.75436	5.69257	7.83987	9.77272	9.77272
SWW14007DH5	LND18_DH	2.19126	2.47786	4.55754	3.29132	6.764	5.73493	7.91863	9.87161	9.87161
SWW14007DH6	LND18_DH	2.21711	2.36348	4.57259	3.27192	6.6311	5.50961	7.82991	9.67382	9.67382
SWW14007DH7	LND18_DH	2.21001	2.41362	4.6003	3.28307	6.71379	5.58741	7.85697	9.73307	9.73307
SWW14007DH8	LND18_DH	2.17114	2.41863	4.57595	3.26904	6.68068	5.57387	7.82979	9.72637	9.72637
SWW14007DH9	LND18_DH	2.19012	2.42986	4.6252	3.28775	6.68838	5.56244	7.85725	9.71784	9.71784
SWW14008DH1	LND18_DH	2.21864	2.44718	4.56271	3.28751	6.72421	5.57585	7.95825	9.68299	9.68299
SWW14008DH10	LND18_DH	2.27162	2.33083	4.55381	3.27198	6.7476	5.60601	7.90826	9.82993	9.82993
SWW14008DH2	LND18_DH	2.2303	2.38284	4.59245	3.29444	6.69886	5.65309	7.86598	9.83869	9.83869
SWW14008DH3	LND18_DH	2.24119	2.47118	4.62726	3.29626	6.63466	5.54699	7.84083	9.73143	9.73143
SWW14008DH4	LND18_DH	2.20344	2.35953	4.5973	3.27746	6.67745	5.50048	7.8341	9.71248	9.71248
SWW14008DH5	LND18_DH	2.22992	2.38225	4.59215	3.29677	6.66151	5.67806	7.87667	9.84625	9.84625
SWW14008DH6	LND18_DH	2.24948	2.37317	4.63916	3.29298	6.69737	5.51369	7.82573	9.65593	9.65593
SWW14008DH7	LND18_DH	2.2144	2.42063	4.55999	3.28516	6.77054	5.59398	7.96173	9.79882	9.79882
SWW14008DH8	LND18_DH	2.22419	2.45147	4.63777	3.30557	6.64263	5.56293	7.95226	9.65331	9.65331
SWW14008DH9	LND18_DH	2.21714	2.45106	4.63576	3.30659	6.68798	5.52695	7.94705	9.69063	9.69063
SWW14019DH1	LND18_DH	2.26047	2.40529	4.50793	3.2821	6.82655	5.53131	7.85279	9.6658	9.6658
SWW14019DH2	LND18_DH	2.22664	2.39152	4.51717	3.27647	6.77892	5.48291	7.86069	9.65882	9.65882
SWW14046DH1	LND18_DH	2.29054	2.41916	4.52144	3.2957	6.83428	5.54356	7.95706	9.84872	9.84872
SWW14046DH10	LND18_DH	2.19333	2.38978	4.54428	3.27474	6.68486	5.51545	7.88479	9.7257	9.7257
SWW14046DH11	LND18_DH	2.2116	2.38858	4.5684	3.28237	6.70533	5.58075	7.89243	9.74145	9.74145
SWW14046DH12	LND18_DH	2.17584	2.42583	4.58674	3.28529	6.71158	5.5761	7.952	9.87715	9.87715
SWW14046DH14	LND18_DH	2.19303	2.4144	4.53777	3.27153	6.76339	5.47581	7.93399	9.74143	9.74143
SWW14046DH15	LND18_DH	2.21537	2.41067	4.5116	3.28544	6.77514	5.59757	8.02791	9.85622	9.85622
SWW14046DH16	LND18_DH	2.20378	2.42902	4.5239	3.2632	6.7429	5.49597	7.90245	9.85626	9.85626
SWW14046DH17	LND18_DH	2.2683	2.49704	4.64381	3.32517	6.87011	5.44848	7.97658	9.80476	9.80476
SWW14046DH2	LND18_DH	2.212	2.42753	4.49155	3.26698	6.82972	5.65601	8.01367	9.77447	9.77447
SWW14046DH3	LND18_DH	2.22596	2.40262	4.52396	3.28913	6.73749	5.56162	8.01746	9.7996	9.7996
SWW14046DH4	LND18_DH	2.18462	2.37997	4.45508	3.25302	6.81826	5.63072	7.93488	9.92206	9.92206
SWW14046DH5	LND18_DH	2.18923	2.42892	4.5004	3.27693	6.74788	5.57713	7.97551	9.81576	9.81576
SWW14046DH6	LND18_DH	2.19717	2.42064	4.50668	3.27227	6.83929	5.67265	8.0186	9.79539	9.79539
SWW14046DH8	LND18_DH	2.1667	2.38522	4.5559	3.26842	6.68503	5.57269	7.93496	9.82947	9.82947
SWW14046DH9	LND18_DH	2.27116	2.49602	4.53473	3.30213	6.74963	5.6611	7.92023	9.82094	9.82094
SWW14062DH1	LND18_DH	2.21894	2.42617	4.6182	3.28971	6.75383	5.60602	7.88876	9.89711	9.89711
SWW14062DH10	LND18_DH	2.32	2.34857	4.58613	3.29678	6.77606	5.6556	7.88846	10.018	10.018
SWW14062DH11	LND18_DH	2.26797	2.42913	4.63817	3.31615	6.69973	5.60506	7.99332	9.86045	9.86045
SWW14062DH12	LND18_DH	2.24766	2.38378	4.54123	3.28471	6.60516	5.4711	7.96234	9.79794	9.79794
SWW14062DH13	LND18_DH	2.18033	2.29344	4.50987	3.25432	6.68858	5.56969	7.92906	9.84646	9.84646
SWW14062DH14	LND18_DH	2.27859	2.33179	4.53695	3.27332	6.722	5.55972	7.95064	9.90698	9.90698
SWW14062DH15	LND18_DH	2.24989	2.37848	4.5737	3.28982	6.63361	5.49576	7.92993	9.8149	9.8149
SWW14062DH16	LND18_DH	2.18101	2.31631	4.57617	3.25599	6.52985	5.50831	7.91775	9.73666	9.73666
SWW14062DH17	LND18_DH	2.21092	2.37656	4.56541	3.27614	6.62634	5.48012	7.93672	9.88686	9.88686
SWW14062DH18	LND18_DH	2.28754	2.4812	4.62111	3.31748	6.78472	5.55224	7.92578	9.87108	9.87108
SWW14062DH19	LND18_DH	2.16858	2.46243	4.60507	3.29468	6.69004	5.59512	7.96405	9.99807	9.99807
SWW14062DH2	LND18_DH	2.30022	2.37609	4.61624	3.30833	6.71321	5.51579	7.88323	9.89019	9.89019
SWW14062DH20	LND18_DH	2.22854	2.43132	4.59283	3.29848	6.7574	5.56468	7.93773	9.82669	9.82669
SWW14062DH21	LND18_DH	2.28438	2.42548	4.60686	3.31156	6.64557	5.59038	7.82021	9.88851	9.88851
SWW14062DH22	LND18_DH	2.1926	2.3495	4.57746	3.29173	6.73561	5.58522	7.90457	9.95862	9.95862
SWW14062DH23	LND18_DH	2.27056	2.38632	4.51363	3.29555	6.76794	5.4356	7.90228	9.72731	9.72731
SWW14062DH24	LND18_DH	2.18847	2.42623	4.51302	3.27066	6.68454	5.56045	7.95691	9.84942	9.84942
SWW14062DH25	LND18_DH	2.20479	2.34759	4.55941	3.27185	6.68919	5.58722	7.93571	9.90018	9.90018
SWW14062DH26	LND18_DH	2.25881	2.4566	4.55103	3.28479	6.69793	5.52061	7.93596	9.77481	9.77481
SWW14062DH27	LND18_DH	2.15444	2.40521	4.55149	3.28226	6.54719	5.53792	7.87298	9.73396	9.73396
SWW14062DH28	LND18_DH	2.24383	2.40388	4.59354	3.30267	6.61338	5.4954	7.9576	9.81755	9.81755
SWW14062DH29	LND18_DH	2.20773	2.36407	4.56707	3.27753	6.68038	5.62782	7.92997	9.97405	9.97405
SWW14062DH30	LND18_DH	2.22842	2.38464	4.59075	3.30156	6.60012	5.49902	7.95605	9.7396	9.7396
SWW14062DH31	LND18_DH	2.25106	2.33902	4.57373	3.28321	6.68155	5.59551	7.9249	9.91034	9.91034
SWW14062DH4	LND18_DH	2.21739	2.38018	4.59259	3.27793	6.7428	5.53306	7.94192	10.0132	10.0132
SWW14062DH5	LND18_DH	2.23964	2.38495	4.58602	3.27663	6.70272	5.54252	7.93517	10.0012	10.0012
SWW14062DH6	LND18_DH	2.21858	2.36268	4.56361	3.27066	6.60045	5.52303	7.92521	9.86999	9.86999
SWW14062DH8	LND18_DH	2.32045	2.35781	4.57609	3.2922	6.7864	5.63951	7.88509	9.96653	9.96653
SWW14062DH9	LND18_DH	2.19952	2.34751	4.54772	3.27422	6.66199	5.62538	7.94514	9.91352	9.91352
SWW14063DH1	LND18_DH	2.20703	2.3523	4.55536	3.27153	6.67633	5.59333	7.88778	9.69251	9.69251
SWW14063DH10	LND18_DH	2.20812	2.39567	4.57429	3.28603	6.65266	5.47249	7.91161	9.86353	9.86353
SWW14063DH11	LND18_DH	2.2157	2.38956	4.52486	3.26729	6.6113	5.4863	7.92094	9.69044	9.69044
SWW14063DH12	LND18_DH	2.22084	2.28123	4.53153	3.26009	6.70765	5.43115	7.92286	9.77202	9.77202
SWW14063DH13	LND18_DH	2.24543	2.40049	4.47347	3.2634	6.78891	5.52007	7.95998	9.88689	9.88689
SWW14063DH14	LND18_DH	2.22694	2.34131	4.5742	3.28596	6.69222	5.54938	7.88873	9.8353	9.8353
SWW14063DH2	LND18_DH	2.21029	2.36688	4.4601	3.25985	6.68905	5.52525	7.97357	9.84614	9.84614
SWW14063DH3	LND18_DH	2.21405	2.32705	4.561	3.26831	6.70058	5.52764	7.87568	9.68678	9.68678
SWW14063DH4	LND18_DH	2.18268	2.31557	4.49515	3.2426	6.62981	5.58266	7.84856	9.78765	9.78765
SWW14063DH5	LND18_DH	2.24627	2.37865	4.5923	3.27327	6.59537	5.51707	7.82199	9.85436	9.85436
SWW14063DH6	LND18_DH	2.15908	2.34491	4.50156	3.25382	6.71476	5.55278	7.87624	9.86748	9.86748
SWW14063DH7	LND18_DH	2.18835	2.35873	4.51587	3.26387	6.70394	5.54653	7.95496	9.90112	9.90112
SWW14063DH8	LND18_DH	2.12347	2.27116	4.50865	3.2364	6.69962	5.66989	7.86529	9.8491	9.8491
SWW14063DH9	LND18_DH	2.22667	2.5271	4.52439	3.28198	6.57192	5.49617	7.894	9.75339	9.75339
SWW14064DH1	LND18_DH	2.27265	2.36827	4.49134	3.29052	6.84626	5.63079	7.95181	9.86256	9.86256
SWW14064DH2	LND18_DH	2.28506	2.37044	4.55816	3.29632	6.71195	5.53442	7.88652	9.77892	9.77892
SWW14064DH3	LND18_DH	2.28413	2.41867	4.5979	3.31339	6.80448	5.71449	7.8884	9.95766	9.95766
SWW14064DH4	LND18_DH	2.31175	2.30715	4.54754	3.28563	6.76375	5.65741	7.85338	9.93003	9.93003
SWW14064DH5	LND18_DH	2.23553	2.27477	4.55895	3.26132	6.75671	5.73258	7.96314	9.9229	9.9229
SWW14087DH1	LND18_DH	2.19682	2.35268	4.57848	3.27564	6.74718	5.44871	7.9467	9.94285	9.94285
SWW14087DH10	LND18_DH	2.19819	2.37178	4.5325	3.27487	6.71358	5.42212	7.87831	9.79814	9.79814
SWW14087DH11	LND18_DH	2.2184	2.38527	4.56146	3.29278	6.86397	5.48217	7.96785	9.81419	9.81419
SWW14087DH12	LND18_DH	2.18046	2.4012	4.58278	3.27972	6.74872	5.49995	7.95671	9.93053	9.93053
SWW14087DH13	LND18_DH	2.19273	2.3633	4.48914	3.26461	6.81513	5.48566	7.92569	9.89657	9.89657
SWW14087DH14	LND18_DH	2.21766	2.34929	4.52236	3.2621	6.73112	5.3555	7.88601	9.80855	9.80855
SWW14087DH15	LND18_DH	2.22055	2.42397	4.55689	3.30158	6.78569	5.4592	8.04531	9.87622	9.87622
SWW14087DH16	LND18_DH	2.21858	2.3502	4.52001	3.2592	6.73038	5.48328	7.89674	9.86213	9.86213
SWW14087DH17	LND18_DH	2.21323	2.33583	4.55276	3.26326	6.64331	5.47727	7.89972	9.93517	9.93517
SWW14087DH18	LND18_DH	2.2615	2.39185	4.52911	3.27944	6.76683	5.54566	7.91159	9.88553	9.88553
SWW14087DH19	LND18_DH	2.15949	2.46867	4.56139	3.27721	6.70092	5.51094	7.93015	9.76612	9.76612
SWW14087DH2	LND18_DH	2.2171	2.41265	4.57598	3.28971	6.73486	5.56542	7.96353	9.87804	9.87804
SWW14087DH21	LND18_DH	2.23766	2.27445	4.52811	3.2684	6.74668	5.50691	7.93725	9.92069	9.92069
SWW14087DH22	LND18_DH	2.17618	2.32758	4.52777	3.24576	6.78926	5.46687	7.92543	9.89087	9.89087
SWW14087DH23	LND18_DH	2.13202	2.31754	4.42506	3.22831	6.6283	5.43677	7.86968	9.87905	9.87905
SWW14087DH24	LND18_DH	2.18433	2.38294	4.54041	3.28432	6.64477	5.56379	7.90436	9.87399	9.87399
SWW14087DH26	LND18_DH	2.17523	2.28293	4.53449	3.26148	6.71892	5.54388	7.87356	9.93813	9.93813
SWW14087DH27	LND18_DH	2.11428	2.40198	4.53171	3.27004	6.81311	5.51854	7.98109	9.98205	9.98205
SWW14087DH28	LND18_DH	2.17938	2.45533	4.54855	3.2877	6.80814	5.36326	7.92465	9.83423	9.83423
SWW14087DH29	LND18_DH	2.21365	2.35477	4.53894	3.26431	6.88443	5.51291	7.88312	9.90271	9.90271
SWW14087DH3	LND18_DH	2.21497	2.39234	4.52224	3.25687	6.66256	5.42112	7.93565	9.82149	9.82149
SWW14087DH30	LND18_DH	2.18249	2.36991	4.52916	3.27087	6.6585	5.49887	7.9349	9.82897	9.82897
SWW14087DH31	LND18_DH	2.14074	2.38024	4.53598	3.25068	6.68555	5.39012	7.95455	9.84414	9.84414
SWW14087DH33	LND18_DH	2.20117	2.42501	4.54156	3.26254	6.66309	5.433	7.9723	9.79832	9.79832
SWW14087DH34	LND18_DH	2.16414	2.38959	4.56546	3.28018	6.66748	5.58684	7.96796	9.94684	9.94684
SWW14087DH36	LND18_DH	2.13013	2.3625	4.53119	3.26165	6.69323	5.49553	7.94022	9.84455	9.84455
SWW14087DH37	LND18_DH	2.25504	2.40181	4.56995	3.30198	6.87855	5.48038	7.96692	9.83092	9.83092
SWW14087DH38	LND18_DH	2.21399	2.37779	4.53503	3.27071	6.76879	5.49359	7.96774	9.83453	9.83453
SWW14087DH39	LND18_DH	2.18682	2.42957	4.54762	3.2808	6.82209	5.41969	8.02621	9.92255	9.92255
SWW14087DH41	LND18_DH	2.28505	2.36446	4.58179	3.30207	6.71524	5.47666	7.89327	9.87398	9.87398
SWW14087DH42	LND18_DH	2.20269	2.33265	4.50108	3.27062	6.84575	5.54355	7.95414	9.91058	9.91058
SWW14087DH43	LND18_DH	2.15075	2.29467	4.5082	3.24597	6.67013	5.48257	7.93791	9.93066	9.93066
SWW14087DH44	LND18_DH	2.22151	2.3952	4.52815	3.27833	6.75248	5.50046	7.95601	9.93527	9.93527
SWW14087DH45	LND18_DH	2.21097	2.42735	4.489	3.26872	6.73665	5.45736	7.93204	9.83372	9.83372
SWW14087DH46	LND18_DH	2.173	2.34538	4.53521	3.257	6.7467	5.51082	7.89905	9.97525	9.97525
SWW14087DH47	LND18_DH	2.2762	2.42484	4.53538	3.28291	6.7654	5.46384	7.88776	9.79937	9.79937
SWW14087DH48	LND18_DH	2.30295	2.466	4.58193	3.3135	6.75898	5.41157	7.94271	9.7745	9.7745
SWW14087DH49	LND18_DH	2.16476	2.43132	4.54916	3.27364	6.79326	5.46099	7.91784	9.85885	9.85885
SWW14087DH5	LND18_DH	2.23724	2.29828	4.54122	3.2688	6.84846	5.45408	7.93081	9.85804	9.85804
SWW14087DH50	LND18_DH	2.16248	2.46499	4.61229	3.28902	6.81799	5.41179	7.90737	9.81194	9.81194
SWW14087DH51	LND18_DH	2.22905	2.27301	4.53729	3.2657	6.68554	5.51738	7.91206	9.88025	9.88025
SWW14087DH52	LND18_DH	2.1462	2.32966	4.51798	3.25288	6.64188	5.53206	7.98983	9.82284	9.82284
SWW14087DH54	LND18_DH	2.17142	2.36528	4.54563	3.28142	6.76537	5.51013	7.91476	9.83311	9.83311
SWW14087DH55	LND18_DH	2.1842	2.39918	4.55855	3.28462	6.83058	5.51287	7.93322	9.83709	9.83709
SWW14087DH56	LND18_DH	2.25805	2.46446	4.53453	3.30171	6.90235	5.54486	7.91622	9.85264	9.85264
SWW14087DH58	LND18_DH	2.11832	2.30033	4.47359	3.23267	6.62215	5.45697	7.93024	9.92954	9.92954
SWW14087DH59	LND18_DH	2.2996	2.3656	4.5863	3.30315	6.72636	5.47105	7.90317	9.86436	9.86436
SWW14087DH6	LND18_DH	2.19574	2.36876	4.48187	3.2608	6.714	5.51953	7.92429	9.84468	9.84468
SWW14087DH61	LND18_DH	2.19574	2.3641	4.56351	3.27926	6.67312	5.44662	7.91639	9.78369	9.78369
SWW14087DH62	LND18_DH	2.17779	2.39021	4.57115	3.27639	6.72031	5.52989	7.91625	9.81534	9.81534
SWW14087DH7	LND18_DH	2.1857	2.31475	4.52764	3.2587	6.7089	5.50886	7.94456	9.92533	9.92533
SWW14087DH8	LND18_DH	2.19871	2.36472	4.55259	3.27812	6.70383	5.50876	7.96462	9.92683	9.92683
SWW14087DH9	LND18_DH	2.18656	2.39395	4.53655	3.27452	6.68046	5.49438	7.94896	9.86621	9.86621
SWW14111DH1	LND18_DH	2.25788	2.47466	4.62002	3.3285	6.74507	5.60335	7.92843	10.1557	10.1557
SWW14111DH11	LND18_DH	2.16791	2.47039	4.63274	3.3093	6.66708	5.62313	7.90636	10.0316	10.0316
SWW14111DH12	LND18_DH	2.2383	2.38187	4.60345	3.31138	6.72541	5.59406	7.83759	9.97566	9.97566
SWW14111DH13	LND18_DH	2.25065	2.38654	4.57165	3.28327	6.71068	5.44913	7.85829	9.98522	9.98522
SWW14111DH15	LND18_DH	2.19505	2.452	4.62733	3.31664	6.55613	5.57112	7.84654	10.0863	10.0863
SWW14111DH16	LND18_DH	2.21721	2.48173	4.682	3.32068	6.65796	5.44149	7.88762	9.82782	9.82782
SWW14111DH17	LND18_DH	2.19267	2.45033	4.63675	3.2948	6.74364	5.44881	7.94843	9.98126	9.98126
SWW14111DH18	LND18_DH	2.19565	2.32335	4.55826	3.29311	6.76084	5.55652	7.8587	10.033	10.033
SWW14111DH19	LND18_DH	2.21911	2.47365	4.64247	3.30589	6.66506	5.57117	7.89708	9.95007	9.95007
SWW14111DH2	LND18_DH	2.26963	2.52491	4.63414	3.32412	6.7667	5.50022	7.89247	10.1155	10.1155
SWW14111DH20	LND18_DH	2.17604	2.42543	4.59674	3.28077	6.61596	5.60075	7.87819	9.98449	9.98449
SWW14111DH21	LND18_DH	2.19478	2.36967	4.59498	3.2894	6.60836	5.49131	7.9147	10.0792	10.0792
SWW14111DH22	LND18_DH	2.20227	2.48241	4.56718	3.3036	6.60284	5.58919	7.90514	10.0354	10.0354
SWW14111DH24	LND18_DH	2.25845	2.46884	4.63642	3.32472	6.77947	5.55304	7.84588	10.2991	10.2991
SWW14111DH25	LND18_DH	2.26243	2.34798	4.57907	3.29623	6.83487	5.48469	7.89851	10.0398	10.0398
SWW14111DH26	LND18_DH	2.24539	2.33896	4.61091	3.29716	6.61461	5.5236	7.86692	9.96202	9.96202
SWW14111DH29	LND18_DH	2.23367	2.51487	4.6203	3.31145	6.70601	5.54713	7.88674	10.1065	10.1065
SWW14111DH3	LND18_DH	2.33215	2.42861	4.57525	3.31092	6.78094	5.5145	7.85526	9.8509	9.8509
SWW14111DH30	LND18_DH	2.27019	2.39064	4.5802	3.316	6.81792	5.54939	7.90889	10.1361	10.1361
SWW14111DH31	LND18_DH	2.33496	2.40181	4.60356	3.31463	6.79296	5.48622	7.86979	9.99329	9.99329
SWW14111DH32	LND18_DH	2.09581	2.37477	4.59761	3.2935	6.73548	5.64487	7.9326	10.1788	10.1788
SWW14111DH35	LND18_DH	2.17615	2.27656	4.60609	3.26475	6.61531	5.6507	7.879	9.94208	9.94208
SWW14111DH36	LND18_DH	2.12886	2.47017	4.63011	3.30641	6.60083	5.53314	7.90043	9.95914	9.95914
SWW14111DH37	LND18_DH	2.25646	2.45841	4.64317	3.31446	6.58438	5.49067	7.86677	10.002	10.002
SWW14111DH38	LND18_DH	2.22523	2.45152	4.62698	3.31936	6.66512	5.6626	7.93403	10.1085	10.1085
SWW14111DH39	LND18_DH	2.19914	2.45171	4.59283	3.30294	6.73816	5.47824	7.9438	10.1199	10.1199
SWW14111DH4	LND18_DH	2.24889	2.43148	4.63841	3.30558	6.82477	5.5832	7.89128	10.1103	10.1103
SWW14111DH41	LND18_DH	2.22514	2.45116	4.6309	3.31977	6.84325	5.59794	7.8813	10.3776	10.3776
SWW14111DH42	LND18_DH	2.20963	2.35361	4.62419	3.28573	6.73541	5.63338	7.9597	10.1169	10.1169
SWW14111DH43	LND18_DH	2.1995	2.3756	4.60792	3.2976	6.73363	5.55366	7.90677	9.89942	9.89942
SWW14111DH44	LND18_DH	2.27477	2.39849	4.51231	3.29776	6.72807	5.65002	7.90289	10.1609	10.1609
SWW14111DH45	LND18_DH	2.18332	2.35555	4.57447	3.27981	6.65259	5.55765	7.88889	10.0561	10.0561
SWW14111DH47	LND18_DH	2.24686	2.51653	4.69075	3.32631	6.68417	5.5299	7.85955	9.94309	9.94309
SWW14111DH48	LND18_DH	2.17411	2.36095	4.5749	3.27576	6.44469	5.56282	7.87992	9.89831	9.89831
SWW14111DH49	LND18_DH	2.27111	2.40791	4.55335	3.31291	6.71806	5.61532	7.84863	10.0918	10.0918
SWW14111DH5	LND18_DH	2.24048	2.46753	4.62146	3.31659	6.70552	5.55557	7.88567	10.0206	10.0206
SWW14111DH50	LND18_DH	2.19429	2.38302	4.634	3.29853	6.60461	5.39915	7.88771	10.0023	10.0023
SWW14111DH53	LND18_DH	2.19964	2.45978	4.66355	3.30835	6.62875	5.72911	7.92671	10.1201	10.1201
SWW14111DH54	LND18_DH	2.25924	2.49538	4.64795	3.323	6.70308	5.47758	7.85939	10.1554	10.1554
SWW14111DH55	LND18_DH	2.28838	2.48454	4.65931	3.33102	6.64943	5.50634	7.84937	10.161	10.161
SWW14111DH56	LND18_DH	2.2545	2.40321	4.65404	3.31475	6.80131	5.55697	7.82523	10.1501	10.1501
SWW14111DH57	LND18_DH	2.19144	2.44685	4.58114	3.29143	6.64375	5.58494	7.92872	10.0508	10.0508
SWW14111DH58	LND18_DH	2.25655	2.34243	4.57183	3.28964	6.62134	5.52104	7.84421	10.1143	10.1143
SWW14111DH6	LND18_DH	2.19918	2.38642	4.61312	3.29109	6.73201	5.55741	7.89084	9.89633	9.89633
SWW14112DH1	LND18_DH	2.28601	2.40253	4.54332	3.28447	6.68041	5.63421	7.86207	10.0001	10.0001
SWW14112DH10	LND18_DH	2.24831	2.39536	4.58233	3.29478	6.70266	5.59044	7.82723	9.78001	9.78001
SWW14112DH12	LND18_DH	2.2768	2.40522	4.60764	3.31351	6.66029	5.52498	7.89339	9.87879	9.87879
SWW14112DH14	LND18_DH	2.26485	2.5159	4.60111	3.32208	6.74279	5.60262	7.85003	9.95461	9.95461
SWW14112DH15	LND18_DH	2.27933	2.51552	4.58037	3.32089	6.71956	5.63924	7.86182	9.98256	9.98256
SWW14112DH16	LND18_DH	2.24639	2.32001	4.53789	3.27085	6.58057	5.55706	7.82644	9.87781	9.87781
SWW14112DH17	LND18_DH	2.23218	2.41403	4.55015	3.28431	6.60911	5.57987	7.85853	9.93113	9.93113
SWW14112DH18	LND18_DH	2.22518	2.38984	4.55249	3.29044	6.5927	5.58515	7.78996	9.80138	9.80138
SWW14112DH2	LND18_DH	2.27189	2.48412	4.59682	3.32277	6.75433	5.66134	7.88684	9.97536	9.97536
SWW14112DH20	LND18_DH	2.21991	2.31601	4.57855	3.28184	6.56047	5.63768	7.77018	9.84249	9.84249
SWW14112DH21	LND18_DH	2.25253	2.34443	4.51134	3.27032	6.60992	5.60844	7.92159	9.81923	9.81923
SWW14112DH22	LND18_DH	2.31005	2.42525	4.55674	3.29899	6.7196	5.58679	7.84157	9.92163	9.92163
SWW14112DH24	LND18_DH	2.16105	2.37337	4.52911	3.27485	6.58105	5.62183	7.83394	10.1057	10.1057
SWW14112DH25	LND18_DH	2.2195	2.39674	4.63065	3.28838	6.68305	5.49106	7.89531	9.98548	9.98548
SWW14112DH27	LND18_DH	2.20615	2.48983	4.60234	3.32599	6.76377	5.49372	7.96008	10.1222	10.1222
SWW14112DH28	LND18_DH	2.25876	2.3428	4.5543	3.28282	6.82864	5.49905	7.95356	9.93765	9.93765
SWW14112DH29	LND18_DH	2.23446	2.38864	4.59446	3.29609	6.71657	5.4065	7.93893	9.89437	9.89437
SWW14112DH3	LND18_DH	2.22166	2.39376	4.59802	3.29501	6.70155	5.66906	7.83325	9.81048	9.81048
SWW14112DH30	LND18_DH	2.28695	2.40536	4.5813	3.30969	6.77311	5.64535	7.9209	9.88742	9.88742
SWW14112DH31	LND18_DH	2.16235	2.41112	4.62332	3.2775	6.57301	5.54606	7.82366	9.8121	9.8121
SWW14112DH32	LND18_DH	2.19521	2.39146	4.57177	3.29299	6.62584	5.55204	7.90087	10.1862	10.1862
SWW14112DH33	LND18_DH	2.28049	2.3417	4.55383	3.28012	6.58725	5.58198	7.84371	9.69913	9.69913
SWW14112DH36	LND18_DH	2.24961	2.35888	4.52075	3.27084	6.62353	5.61704	7.91081	9.80272	9.80272
SWW14112DH37	LND18_DH	2.26611	2.40984	4.55867	3.287	6.60751	5.59129	7.84216	9.96998	9.96998
SWW14112DH38	LND18_DH	2.31882	2.42969	4.58094	3.29936	6.70989	5.56306	7.85362	9.92467	9.92467
SWW14112DH39	LND18_DH	2.21193	2.3624	4.55379	3.27512	6.69459	5.62527	7.83004	9.83002	9.83002
SWW14112DH4	LND18_DH	2.19938	2.46275	4.57698	3.30635	6.60478	5.46241	7.95605	9.94023	9.94023
SWW14112DH42	LND18_DH	2.26351	2.38287	4.63821	3.29361	6.75153	5.55367	7.89095	9.9783	9.9783
SWW14112DH43	LND18_DH	2.22472	2.4592	4.60811	3.31061	6.71656	5.55524	7.83587	9.8826	9.8826
SWW14112DH44	LND18_DH	2.20906	2.3258	4.5631	3.27854	6.72051	5.47415	7.89272	10.0017	10.0017
SWW14112DH48	LND18_DH	2.19619	2.35437	4.6399	3.28787	6.64489	5.55256	7.87429	9.79253	9.79253
SWW14112DH49	LND18_DH	2.26248	2.42511	4.57739	3.30527	6.69418	5.59572	7.8794	9.89622	9.89622
SWW14112DH5	LND18_DH	2.22478	2.42977	4.50632	3.2825	6.63264	5.5614	7.93151	9.89594	9.89594
SWW14112DH51	LND18_DH	2.20236	2.35658	4.5879	3.2922	6.59456	5.54126	7.89595	10.148	10.148
SWW14112DH52	LND18_DH	2.27833	2.36062	4.61275	3.29754	6.69065	5.63572	7.91028	10.0779	10.0779
SWW14112DH53	LND18_DH	2.14497	2.52165	4.58908	3.30051	6.71238	5.44831	7.96121	9.94485	9.94485
SWW14112DH54	LND18_DH	2.13968	2.53664	4.61836	3.30447	6.65742	5.49305	7.93573	9.9072	9.9072
SWW14112DH56	LND18_DH	2.15254	2.49863	4.64522	3.30587	6.49073	5.51905	7.87836	9.9355	9.9355
SWW14112DH57	LND18_DH	2.19178	2.47632	4.63001	3.30493	6.56484	5.55435	7.84462	9.90308	9.90308
SWW14112DH58	LND18_DH	2.24491	2.3822	4.56842	3.29809	6.7312	5.45768	7.87966	10.049	10.049
SWW14112DH59	LND18_DH	2.25316	2.43572	4.58163	3.30208	6.73758	5.52292	7.94629	9.89947	9.89947
SWW14112DH60	LND18_DH	2.28705	2.40805	4.58051	3.29561	6.71278	5.59784	7.85845	9.99268	9.99268
SWW14112DH61	LND18_DH	2.25398	2.32473	4.55439	3.28642	6.73144	5.47956	7.90685	10.0541	10.0541
SWW14112DH62	LND18_DH	2.20259	2.35556	4.50707	3.27624	6.61851	5.54783	7.81187	9.94071	9.94071
SWW14112DH63	LND18_DH	2.1497	2.51926	4.64019	3.3023	6.59617	5.47275	7.88582	10.05	10.05
SWW14112DH65	LND18_DH	2.22912	2.50856	4.59775	3.31348	6.75097	5.58058	7.90196	9.96882	9.96882
SWW14112DH66	LND18_DH	2.20195	2.42267	4.56994	3.29415	6.69079	5.52163	7.85845	9.89846	9.89846
SWW14112DH67	LND18_DH	2.21696	2.38987	4.61323	3.30034	6.70948	5.46257	7.83467	10.0528	10.0528
SWW14112DH68	LND18_DH	2.21422	2.3885	4.563	3.28884	6.71428	5.52677	7.84429	9.88457	9.88457
SWW14112DH69	LND18_DH	2.16222	2.42385	4.63666	3.2827	6.76745	5.57266	7.8955	10.0559	10.0559
SWW14112DH70	LND18_DH	2.2062	2.37873	4.58679	3.29668	6.73913	5.40669	7.85388	9.94371	9.94371
SWW14112DH71	LND18_DH	2.17916	2.43734	4.57435	3.28612	6.60595	5.47791	7.91641	9.80572	9.80572
SWW14112DH72	LND18_DH	2.23119	2.48093	4.60623	3.31868	6.69394	5.63458	7.88082	9.99593	9.99593
SWW14112DH73	LND18_DH	2.22474	2.41536	4.58483	3.29113	6.64414	5.65678	7.94073	9.84348	9.84348
SWW14112DH75	LND18_DH	2.30577	2.45582	4.65933	3.32613	6.81784	5.538	7.88865	10.1293	10.1293
SWW14112DH76	LND18_DH	2.25572	2.50067	4.61096	3.30918	6.75629	5.3778	7.95322	9.96201	9.96201
SWW14112DH77	LND18_DH	2.24972	2.38164	4.55774	3.29808	6.70291	5.47636	7.90421	9.86299	9.86299
SWW14112DH9	LND18_DH	2.19914	2.37576	4.58572	3.28575	6.51763	5.62568	7.75353	10.0369	10.0369
SWW14132DH1	LND18_DH	2.18681	2.29948	4.53442	3.26539	6.62228	5.53853	7.85141	9.83877	9.83877
SWW14132DH11	LND18_DH	2.21161	2.51723	4.58474	3.29823	6.74351	5.63047	7.95296	9.94124	9.94124
SWW14132DH12	LND18_DH	2.19304	2.3735	4.45357	3.25499	6.64627	5.50359	7.86227	9.83727	9.83727
SWW14132DH13	LND18_DH	2.21867	2.29596	4.49493	3.2668	6.70266	5.54676	7.93222	9.98677	9.98677
SWW14132DH14	LND18_DH	2.23421	2.47159	4.58476	3.30552	6.63419	5.52859	7.93769	9.87863	9.87863
SWW14132DH15	LND18_DH	2.21638	2.4161	4.57704	3.28593	6.67976	5.56899	7.93316	10.0159	10.0159
SWW14132DH16	LND18_DH	2.24936	2.39647	4.60533	3.30497	6.76426	5.58377	7.92579	9.99765	9.99765
SWW14132DH17	LND18_DH	2.21167	2.34107	4.50117	3.27409	6.68626	5.7399	7.96856	10.0444	10.0444
SWW14132DH18	LND18_DH	2.22736	2.38413	4.59106	3.27717	6.67156	5.50836	7.96102	9.66301	9.66301
SWW14132DH19	LND18_DH	2.29267	2.37257	4.59729	3.2988	6.62337	5.46823	7.8829	9.62611	9.62611
SWW14132DH2	LND18_DH	2.23127	2.35477	4.57998	3.27732	6.67745	5.58966	7.89962	9.86611	9.86611
SWW14132DH20	LND18_DH	2.21642	2.4103	4.57064	3.28648	6.64453	5.64119	7.98117	10.0841	10.0841
SWW14132DH24	LND18_DH	2.15856	2.39564	4.66635	3.30052	6.67805	5.5754	7.89892	9.80775	9.80775
SWW14132DH25	LND18_DH	2.16184	2.33303	4.53223	3.25686	6.58714	5.55416	7.94915	10.0183	10.0183
SWW14132DH26	LND18_DH	2.25629	2.33044	4.54392	3.27333	6.74757	5.70542	7.89659	9.89552	9.89552
SWW14132DH28	LND18_DH	2.20497	2.33548	4.5227	3.26553	6.61231	5.5942	7.91079	9.90332	9.90332
SWW14132DH29	LND18_DH	2.14475	2.25258	4.5712	3.25499	6.60152	5.5323	7.90511	9.7419	9.7419
SWW14132DH3	LND18_DH	2.2466	2.38716	4.62449	3.28407	6.76178	5.64072	7.95469	10.009	10.009
SWW14132DH30	LND18_DH	2.23605	2.33393	4.57672	3.28266	6.56095	5.52626	7.98012	9.72982	9.72982
SWW14132DH31	LND18_DH	2.24185	2.44242	4.6029	3.30535	6.72013	5.57972	7.94908	9.9774	9.9774
SWW14132DH32	LND18_DH	2.19512	2.3635	4.57156	3.27047	6.57018	5.56075	7.91338	9.96128	9.96128
SWW14132DH35	LND18_DH	2.30799	2.39332	4.64225	3.30559	6.80426	5.66417	7.94333	10.0753	10.0753
SWW14132DH36	LND18_DH	2.18373	2.40395	4.58772	3.28976	6.56098	5.73707	7.91239	10.0504	10.0504
SWW14132DH37	LND18_DH	2.25281	2.36788	4.58065	3.2883	6.73823	5.55226	7.93103	9.93985	9.93985
SWW14132DH38	LND18_DH	2.19388	2.28245	4.48547	3.24432	6.79621	5.66425	7.91981	9.92406	9.92406
SWW14132DH4	LND18_DH	2.23701	2.3369	4.59319	3.27903	6.8541	5.75283	7.86808	10.0472	10.0472
SWW14132DH40	LND18_DH	2.2024	2.39708	4.61675	3.29718	6.58878	5.70507	7.91218	9.91133	9.91133
SWW14132DH41	LND18_DH	2.314	2.48363	4.60837	3.3148	6.64633	5.64273	7.96391	10.0505	10.0505
SWW14132DH42	LND18_DH	2.21525	2.36889	4.57402	3.27452	6.67167	5.62861	7.96798	9.83906	9.83906
SWW14132DH44	LND18_DH	2.23177	2.42397	4.54478	3.28979	6.78724	5.58879	7.92617	10.0153	10.0153
SWW14132DH46	LND18_DH	2.26279	2.40377	4.56883	3.29019	6.70516	5.57283	7.92309	9.94696	9.94696
SWW14132DH47	LND18_DH	2.16416	2.34648	4.50302	3.25743	6.62267	5.58022	7.88512	9.80164	9.80164
SWW14132DH48	LND18_DH	2.19534	2.3266	4.55404	3.27014	6.77926	5.65369	7.92726	9.89334	9.89334
SWW14132DH6	LND18_DH	2.23366	2.3394	4.55653	3.28148	6.7513	5.4884	7.87793	9.73075	9.73075
SWW14132DH7	LND18_DH	2.15872	2.39859	4.58336	3.28619	6.61449	5.65532	7.95946	9.93796	9.93796
SWW14132DH8	LND18_DH	2.22795	2.42646	4.6262	3.29743	6.66878	5.59749	7.92206	9.88047	9.88047
SWW14132DH9	LND18_DH	2.21746	2.35093	4.55429	3.28302	6.8118	5.51787	7.90789	9.69605	9.69605
SWW14133DH1	LND18_DH	2.26792	2.3263	4.59945	3.29023	6.74486	5.58365	7.94082	9.93952	9.93952
SWW14133DH2	LND18_DH	2.23585	2.37555	4.62763	3.29406	6.59596	5.66555	7.88827	9.77325	9.77325
SWW14133DH3	LND18_DH	2.24001	2.37678	4.55114	3.27124	6.75951	5.57141	7.99453	10.0221	10.0221
SWW14133DH4	LND18_DH	2.18328	2.35791	4.55956	3.26424	6.5407	5.6469	7.88026	9.92779	9.92779
SWW14133DH5	LND18_DH	2.14202	2.36468	4.59284	3.27076	6.58568	5.71459	7.99152	9.8019	9.8019
SWW14133DH6	LND18_DH	2.20021	2.28159	4.53938	3.25385	6.53309	5.50133	7.87659	9.87784	9.87784
SWW14133DH7	LND18_DH	2.17563	2.36165	4.52426	3.26302	6.62602	5.65884	8.01853	9.94224	9.94224
SWW14133DH8	LND18_DH	2.12173	2.34713	4.57298	3.25737	6.56356	5.52077	7.94629	9.95953	9.95953
SWW14137DH1	LND18_DH	2.23337	2.36373	4.5472	3.26858	6.65711	5.52459	7.95177	9.81449	9.81449
SWW14137DH2	LND18_DH	2.22841	2.32106	4.52095	3.26163	6.83263	5.64212	7.94676	9.90596	9.90596
SWW14137DH3	LND18_DH	2.28545	2.30179	4.57309	3.29222	6.71932	5.64965	7.92247	10.0045	10.0045
SWW14138DH10	LND18_DH	2.27643	2.46171	4.633	3.2999	6.87832	5.3887	7.93448	9.76744	9.76744
SWW14138DH100	LND18_DH	2.19592	2.39733	4.52828	3.26755	6.71404	5.55101	7.95117	9.77337	9.77337
SWW14138DH101	LND18_DH	2.21022	2.32503	4.52824	3.2501	6.70415	5.50981	7.90889	10.0181	10.0181
SWW14138DH102	LND18_DH	2.23166	2.41192	4.56254	3.27375	6.75293	5.57183	7.95123	10.1566	10.1566
SWW14138DH105	LND18_DH	2.09031	2.47842	4.58892	3.26735	6.81269	5.53936	7.95125	10.0592	10.0592
SWW14138DH11	LND18_DH	2.24979	2.4184	4.68437	3.28847	6.78868	5.43322	7.96421	9.74246	9.74246
SWW14138DH12	LND18_DH	2.26723	2.45591	4.5832	3.2996	6.72655	5.58865	7.87549	9.78728	9.78728
SWW14138DH13	LND18_DH	2.21046	2.32047	4.53233	3.26029	6.74319	5.52193	7.87855	10.0476	10.0476
SWW14138DH15	LND18_DH	2.24743	2.47447	4.5661	3.28599	6.90873	5.60992	7.9808	10.0825	10.0825
SWW14138DH16	LND18_DH	2.3032	2.42899	4.5786	3.2932	6.82233	5.52739	7.96505	9.94891	9.94891
SWW14138DH17	LND18_DH	2.29479	2.39543	4.57532	3.29234	6.7577	5.4861	7.97381	9.77944	9.77944
SWW14138DH18	LND18_DH	2.15564	2.41796	4.67981	3.29438	6.72328	5.39278	7.91651	9.74613	9.74613
SWW14138DH19	LND18_DH	2.21191	2.38018	4.56815	3.26528	6.7412	5.51526	7.96184	10.0076	10.0076
SWW14138DH20	LND18_DH	2.27356	2.51936	4.62127	3.30354	6.591	5.52158	7.82885	9.80218	9.80218
SWW14138DH21	LND18_DH	2.26918	2.47112	4.59155	3.29346	6.85656	5.59771	7.94386	10.0816	10.0816
SWW14138DH22	LND18_DH	2.19476	2.30288	4.55468	3.27031	6.83463	5.57947	7.87765	9.94251	9.94251
SWW14138DH23	LND18_DH	2.19416	2.3697	4.51515	3.25819	6.78053	5.63297	8.00541	10.0522	10.0522
SWW14138DH24	LND18_DH	2.27255	2.39309	4.65851	3.29904	6.87909	5.42529	7.95418	9.84831	9.84831
SWW14138DH25	LND18_DH	2.21526	2.38711	4.6381	3.28018	6.81906	5.54892	7.88933	9.91867	9.91867
SWW14138DH27	LND18_DH	2.26715	2.42406	4.62334	3.29753	6.82831	5.54135	7.92645	9.82561	9.82561
SWW14138DH28	LND18_DH	2.2018	2.40525	4.60328	3.28069	6.68237	5.51948	7.85708	9.83285	9.83285
SWW14138DH3	LND18_DH	2.22031	2.41262	4.59528	3.28898	6.77991	5.57345	7.96023	10.141	10.141
SWW14138DH31	LND18_DH	2.2399	2.45398	4.562	3.28855	6.70362	5.57257	7.94007	10.0145	10.0145
SWW14138DH32	LND18_DH	2.28534	2.53826	4.65385	3.33197	6.6697	5.54485	7.92212	9.96219	9.96219
SWW14138DH33	LND18_DH	2.24015	2.37822	4.68427	3.3121	6.77555	5.53611	7.94967	10.0977	10.0977
SWW14138DH35	LND18_DH	2.28941	2.41385	4.6348	3.3065	6.7902	5.52354	7.91166	9.93597	9.93597
SWW14138DH36	LND18_DH	2.27212	2.47394	4.5948	3.303	6.79141	5.5814	7.90374	9.80822	9.80822
SWW14138DH37	LND18_DH	2.24137	2.47191	4.60067	3.30247	6.73483	5.46356	7.92709	9.84779	9.84779
SWW14138DH38	LND18_DH	2.3341	2.29213	4.68109	3.30944	6.73294	5.55617	7.94155	10.0385	10.0385
SWW14138DH4	LND18_DH	2.21968	2.35984	4.59091	3.27357	6.65788	5.54436	7.98258	9.86455	9.86455
SWW14138DH40	LND18_DH	2.23848	2.3202	4.62206	3.28416	6.79796	5.54392	7.91344	10.0515	10.0515
SWW14138DH41	LND18_DH	2.23593	2.40605	4.64292	3.29886	6.6042	5.42993	7.88741	9.88114	9.88114
SWW14138DH42	LND18_DH	2.23962	2.46749	4.62743	3.31446	6.71981	5.53346	7.96402	10.0605	10.0605
SWW14138DH43	LND18_DH	2.22117	2.37228	4.49821	3.2708	6.8954	5.55726	7.99419	9.948	9.948
SWW14138DH44	LND18_DH	2.15134	2.28987	4.53907	3.24706	6.75262	5.4893	7.90092	9.84614	9.84614
SWW14138DH45	LND18_DH	2.18832	2.33542	4.54325	3.25415	6.69229	5.51424	7.92159	10.025	10.025
SWW14138DH46	LND18_DH	2.23902	2.47665	4.57862	3.28897	6.66288	5.48978	7.88256	9.89774	9.89774
SWW14138DH48	LND18_DH	2.24792	2.41653	4.57621	3.29533	6.8108	5.55087	7.93419	9.99512	9.99512
SWW14138DH49	LND18_DH	2.20496	2.27946	4.56968	3.2516	6.87866	5.58614	7.96009	9.92778	9.92778
SWW14138DH5	LND18_DH	2.21732	2.30437	4.55989	3.26623	6.78428	5.60498	7.93542	10.0191	10.0191
SWW14138DH50	LND18_DH	2.27588	2.43985	4.59114	3.29572	6.85287	5.52488	7.9838	9.943	9.943
SWW14138DH54	LND18_DH	2.24659	2.39036	4.60263	3.30478	6.77613	5.61864	7.92828	10.0331	10.0331
SWW14138DH55	LND18_DH	2.29689	2.27045	4.6026	3.28296	6.68215	5.49821	7.94936	9.96843	9.96843
SWW14138DH56	LND18_DH	2.24834	2.42824	4.65711	3.31128	6.81486	5.55093	7.94218	10.0571	10.0571
SWW14138DH59	LND18_DH	2.15877	2.33012	4.59436	3.27208	6.67232	5.49622	7.90221	9.85698	9.85698
SWW14138DH6	LND18_DH	2.2539	2.36411	4.64256	3.29102	6.67001	5.61517	7.86586	10.0027	10.0027
SWW14138DH61	LND18_DH	2.34005	2.36193	4.69988	3.31733	6.76409	5.59893	7.89441	9.91133	9.91133
SWW14138DH62	LND18_DH	2.21866	2.3377	4.58497	3.2767	6.69339	5.62008	7.85824	10.0761	10.0761
SWW14138DH63	LND18_DH	2.13777	2.37759	4.64472	3.27128	6.79811	5.42416	7.89483	9.7622	9.7622
SWW14138DH64	LND18_DH	2.28139	2.50371	4.66213	3.33119	6.65584	5.57745	7.87543	10.0273	10.0273
SWW14138DH66	LND18_DH	2.17643	2.35764	4.5994	3.28272	6.71225	5.44735	7.86435	9.87627	9.87627
SWW14138DH67	LND18_DH	2.21324	2.41175	4.58391	3.27926	6.73374	5.46082	7.90283	9.80627	9.80627
SWW14138DH68	LND18_DH	2.1737	2.28986	4.56027	3.25561	6.771	5.4811	7.94229	9.93165	9.93165
SWW14138DH69	LND18_DH	2.19506	2.30916	4.62961	3.27635	6.84589	5.59183	7.92776	9.95087	9.95087
SWW14138DH7	LND18_DH	2.23853	2.48111	4.6248	3.29527	6.68654	5.54033	7.95762	10.0696	10.0696
SWW14138DH70	LND18_DH	2.27009	2.46462	4.62562	3.31413	6.82563	5.49928	7.93244	10.0062	10.0062
SWW14138DH71	LND18_DH	2.18425	2.45408	4.51103	3.25805	6.88531	5.5285	7.96396	9.92569	9.92569
SWW14138DH72	LND18_DH	2.23599	2.40206	4.63114	3.29569	6.72255	5.47531	7.90668	9.91743	9.91743
SWW14138DH75	LND18_DH	2.27977	2.48095	4.66901	3.30966	6.74396	5.53964	7.97065	9.94734	9.94734
SWW14138DH76	LND18_DH	2.20166	2.34374	4.58127	3.28942	6.77905	5.54828	7.94743	10.0803	10.0803
SWW14138DH78	LND18_DH	2.22667	2.40929	4.58938	3.28679	6.86869	5.38781	7.86654	9.92485	9.92485
SWW14138DH79	LND18_DH	2.25705	2.49381	4.71434	3.33075	6.68528	5.56907	7.89457	10.1178	10.1178
SWW14138DH8	LND18_DH	2.14489	2.31741	4.50259	3.2303	6.57505	5.5117	7.92783	9.97258	9.97258
SWW14138DH80	LND18_DH	2.24978	2.48193	4.63424	3.30829	6.68142	5.55529	7.86476	10.0375	10.0375
SWW14138DH81	LND18_DH	2.28731	2.3423	4.62944	3.27644	6.84609	5.4372	7.91526	9.74135	9.74135
SWW14138DH82	LND18_DH	2.27158	2.43978	4.63059	3.31713	6.70166	5.58993	7.91281	10.0159	10.0159
SWW14138DH84	LND18_DH	2.27414	2.44828	4.65888	3.3046	6.76306	5.48534	7.88747	9.86089	9.86089
SWW14138DH85	LND18_DH	2.24117	2.41769	4.6489	3.29688	6.87194	5.56461	7.943	9.89214	9.89214
SWW14138DH86	LND18_DH	2.2833	2.50327	4.65481	3.32637	6.92411	5.68526	7.91157	10.0381	10.0381
SWW14138DH87	LND18_DH	2.26794	2.40094	4.58849	3.29945	6.82826	5.52651	7.91255	9.9652	9.9652
SWW14138DH88	LND18_DH	2.22717	2.45516	4.62147	3.30727	6.67401	5.53481	7.91218	10.0163	10.0163
SWW14138DH89	LND18_DH	2.19373	2.3115	4.62469	3.2728	6.78627	5.56403	7.89556	10.114	10.114
SWW14138DH9	LND18_DH	2.28526	2.42436	4.67138	3.31834	6.78339	5.43048	7.97302	9.90369	9.90369
SWW14138DH92	LND18_DH	2.271	2.43084	4.58713	3.30781	6.79515	5.62265	7.97779	10.0579	10.0579
SWW14138DH93	LND18_DH	2.3041	2.44798	4.63653	3.31706	6.77309	5.63555	7.95711	9.96159	9.96159
SWW14138DH94	LND18_DH	2.29163	2.42912	4.6434	3.30074	6.88121	5.48838	7.93633	10.033	10.033
SWW14138DH96	LND18_DH	2.2337	2.43004	4.59125	3.29181	6.8675	5.61161	7.94051	10.1046	10.1046
SWW14138DH98	LND18_DH	2.23129	2.48097	4.5982	3.29373	6.89289	5.54239	7.94925	10.0077	10.0077
SWW14138DH99	LND18_DH	2.23991	2.48805	4.62501	3.3159	6.74714	5.53273	7.88715	10.025	10.025
SWW14144DH1	LND18_DH	2.23437	2.27046	4.44796	3.24113	6.70831	5.62135	8.0057	9.91436	9.91436
SWW14144DH10	LND18_DH	2.12202	2.39318	4.51225	3.233	6.75064	5.53722	7.93921	9.80365	9.80365
SWW14144DH11	LND18_DH	2.19491	2.36511	4.58119	3.25563	6.73272	5.69853	7.95597	9.94918	9.94918
SWW14144DH13	LND18_DH	2.25963	2.42176	4.5905	3.29203	6.79234	5.53131	7.92152	9.79849	9.79849
SWW14144DH14	LND18_DH	2.16217	2.38679	4.50368	3.24453	6.70303	5.40279	8.00787	10.0339	10.0339
SWW14144DH15	LND18_DH	2.24178	2.30455	4.5433	3.26788	6.73936	5.49396	7.91748	9.8765	9.8765
SWW14144DH16	LND18_DH	2.24377	2.3293	4.55977	3.26435	6.7925	5.49599	8.04456	9.86141	9.86141
SWW14144DH17	LND18_DH	2.28691	2.37357	4.51381	3.27936	6.65217	5.60563	7.84529	9.87417	9.87417
SWW14144DH18	LND18_DH	2.24544	2.42116	4.59952	3.29647	6.65847	5.59228	7.98435	9.9946	9.9946
SWW14144DH19	LND18_DH	2.33262	2.52721	4.55895	3.31008	6.81145	5.68192	7.98935	10.0601	10.0601
SWW14144DH20	LND18_DH	2.24716	2.36524	4.56551	3.28114	6.79085	5.46937	7.98133	9.98904	9.98904
SWW14144DH21	LND18_DH	2.24429	2.33785	4.5353	3.27088	6.73976	5.46485	7.95932	9.9545	9.9545
SWW14144DH22	LND18_DH	2.17152	2.42374	4.60658	3.28155	6.77433	5.66643	7.91937	9.96769	9.96769
SWW14144DH24	LND18_DH	2.21183	2.29016	4.56956	3.25661	6.73727	5.5098	7.95095	9.90717	9.90717
SWW14144DH25	LND18_DH	2.24683	2.2904	4.54465	3.2575	6.75846	5.50075	7.96121	9.9526	9.9526
SWW14144DH26	LND18_DH	2.23313	2.42327	4.51892	3.27235	6.80903	5.53668	7.95824	9.85018	9.85018
SWW14144DH27	LND18_DH	2.24555	2.32068	4.59356	3.274	6.65819	5.61378	7.95348	9.93107	9.93107
SWW14144DH28	LND18_DH	2.24584	2.2979	4.54267	3.25621	6.74175	5.52049	7.95321	9.94578	9.94578
SWW14144DH29	LND18_DH	2.20701	2.32899	4.54559	3.25734	6.68572	5.51245	7.9457	9.98459	9.98459
SWW14144DH3	LND18_DH	2.22192	2.29642	4.5297	3.2515	6.74569	5.5224	7.97796	10.1164	10.1164
SWW14144DH30	LND18_DH	2.15125	2.37874	4.519	3.23758	6.69052	5.67654	7.91054	9.96041	9.96041
SWW14144DH31	LND18_DH	2.15199	2.36673	4.4623	3.22925	6.72087	5.43719	8.0016	10.0134	10.0134
SWW14144DH34	LND18_DH	2.19313	2.37866	4.56765	3.2529	6.68608	5.64709	7.9381	9.86011	9.86011
SWW14144DH35	LND18_DH	2.15685	2.41737	4.5896	3.26741	6.64179	5.66328	7.91969	9.97032	9.97032
SWW14144DH37	LND18_DH	2.24428	2.47514	4.57996	3.3077	6.76668	5.52404	7.93938	9.81635	9.81635
SWW14144DH38	LND18_DH	2.19131	2.25041	4.52382	3.25076	6.70184	5.51193	7.88621	9.99931	9.99931
SWW14144DH39	LND18_DH	2.18475	2.33814	4.55884	3.25342	6.62818	5.37898	7.95795	9.68777	9.68777
SWW14144DH4	LND18_DH	2.15549	2.34564	4.56292	3.24519	6.71239	5.67052	7.94229	10.0198	10.0198
SWW14144DH40	LND18_DH	2.22618	2.33817	4.54645	3.26178	6.73688	5.46173	7.94466	9.87732	9.87732
SWW14144DH41	LND18_DH	2.24009	2.3431	4.55926	3.27764	6.75177	5.49586	7.9523	9.8801	9.8801
SWW14144DH42	LND18_DH	2.20635	2.311	4.51949	3.25735	6.71099	5.50465	7.98756	10.0312	10.0312
SWW14144DH43	LND18_DH	2.18569	2.43631	4.51753	3.24935	6.64977	5.47223	7.95298	10.004	10.004
SWW14144DH44	LND18_DH	2.28715	2.48209	4.55895	3.28724	6.75958	5.6966	7.94321	10.004	10.004
SWW14144DH47	LND18_DH	2.27876	2.37751	4.5625	3.27667	6.75146	5.49448	7.93797	9.78878	9.78878
SWW14144DH49	LND18_DH	2.24257	2.29776	4.57629	3.25344	6.80319	5.48149	7.87897	9.77821	9.77821
SWW14144DH50	LND18_DH	2.17716	2.35475	4.55541	3.25132	6.77163	5.62626	7.90173	9.96847	9.96847
SWW14144DH52	LND18_DH	2.25066	2.27217	4.54291	3.24706	6.85416	5.52455	7.88688	9.92753	9.92753
SWW14144DH53	LND18_DH	2.19802	2.22034	4.57876	3.2461	6.77287	5.50046	7.97336	9.88201	9.88201
SWW14144DH54	LND18_DH	2.24578	2.30871	4.54903	3.26349	6.77728	5.4738	7.95045	10.0494	10.0494
SWW14144DH55	LND18_DH	2.2648	2.26548	4.56041	3.26638	6.54365	5.49584	7.96031	9.9097	9.9097
SWW14144DH56	LND18_DH	2.20833	2.3579	4.6258	3.27457	6.59713	5.44168	7.90708	9.65069	9.65069
SWW14144DH57	LND18_DH	2.24088	2.30853	4.54631	3.26272	6.76648	5.59018	7.95858	9.76168	9.76168
SWW14144DH59	LND18_DH	2.10841	2.27375	4.49927	3.22829	6.86643	5.50099	8.02353	9.97371	9.97371
SWW14144DH60	LND18_DH	2.17025	2.23602	4.48083	3.22932	6.7276	5.56291	7.95312	10.1009	10.1009
SWW14144DH61	LND18_DH	2.21078	2.3438	4.5355	3.25984	6.45959	5.63231	7.95383	9.94046	9.94046
SWW14144DH62	LND18_DH	2.21876	2.41911	4.52091	3.2661	6.74264	5.56571	7.90606	9.96432	9.96432
SWW14144DH63	LND18_DH	2.26597	2.33019	4.59822	3.28637	6.7937	5.4658	8.00218	9.96616	9.96616
SWW14144DH64	LND18_DH	2.20175	2.32969	4.5303	3.25536	6.64704	5.43674	7.93483	9.85876	9.85876
SWW14144DH65	LND18_DH	2.18711	2.26161	4.53728	3.24812	6.70174	5.50115	7.93697	9.8948	9.8948
SWW14144DH7	LND18_DH	2.27305	2.31797	4.56816	3.27215	6.73058	5.50243	7.96905	9.94539	9.94539
SWW14144DH8	LND18_DH	2.18519	2.36652	4.59757	3.26491	6.64058	5.4275	7.92458	9.70844	9.70844
SWW14144DH9	LND18_DH	2.23232	2.268	4.46722	3.24199	6.66681	5.49137	7.84288	9.88714	9.88714
MAS110422001U	PUL17_F5	2.16134	2.31969	4.5537	3.27353	6.8471	5.52003	7.89216	10.1688	7.57687
MAS110422002U	PUL17_F5	2.20092	2.24538	4.48357	3.25474	6.65335	5.53212	7.95705	10.2028	7.54631
MAS110422003U	PUL17_F5	2.11613	2.18649	4.53269	3.24796	6.60655	5.60289	7.95321	10.279	7.5462
MAS110422004U	PUL17_F5	2.17997	2.32887	4.6126	3.29535	6.84555	5.55877	7.9181	10.1275	7.59641
MAS110432001U	PUL17_F5	2.15659	2.2396	4.62286	3.29411	6.70874	5.5079	7.91504	10.2271	7.54658
MAS110432002	PUL17_F5	2.12923	2.27438	4.63876	3.30816	6.66611	5.56291	7.86731	10.3095	7.52312
MAS110432003UT	PUL17_F5	2.13959	2.29058	4.64886	3.29605	6.66037	5.4487	7.93356	10.2165	7.51389
MAS110432004T	PUL17_F5	2.23737	2.26373	4.57872	3.30368	6.77475	5.5195	7.9109	10.156	7.53529
MAS110432005	PUL17_F5	2.10825	2.29269	4.60133	3.28093	6.81103	5.63913	7.9618	10.2664	7.59519
MAS110432006U	PUL17_F5	2.15301	2.34882	4.61519	3.29386	6.93255	5.51348	7.97375	10.2157	7.5925
MAS1104420010T	PUL17_F5	2.27266	2.21177	4.52282	3.28718	6.78291	5.53342	7.86999	9.99789	7.5301
MAS110442001T	PUL17_F5	2.21541	2.29902	4.53187	3.28265	6.76074	5.53827	7.95956	10.1492	7.5318
MAS110442002	PUL17_F5	2.31562	2.19684	4.52466	3.29268	6.79944	5.60447	7.87355	10.136	7.58913
MAS110442003	PUL17_F5	2.27911	2.23994	4.49709	3.28879	6.83795	5.56189	7.85669	10.0678	7.57625
MAS110442004	PUL17_F5	2.26681	2.21333	4.52552	3.29431	6.79543	5.53207	7.86584	10.1121	7.57171
MAS110442005	PUL17_F5	2.30106	2.23379	4.52836	3.29067	6.848	5.51236	7.86357	10.0275	7.55465
MAS110442006T	PUL17_F5	2.30152	2.2533	4.52578	3.296	6.79514	5.50994	7.83525	10.0378	7.54762
MAS110442007T	PUL17_F5	2.28721	2.24896	4.52222	3.28925	6.84252	5.5763	7.84349	10.1109	7.59009
MAS110442008T	PUL17_F5	2.28566	2.22529	4.51346	3.2836	6.84361	5.58944	7.87255	10.1406	7.59184
MAS110442009	PUL17_F5	2.29071	2.2089	4.5334	3.29014	6.82175	5.5625	7.84621	10.0487	7.56344
MAS110452001	PUL17_F5	2.28288	2.27253	4.67057	3.31165	6.54837	5.55456	7.8941	10.109	7.48136
MAS110452002U	PUL17_F5	2.28316	2.32097	4.70682	3.31821	6.74197	5.57176	7.94127	10.0711	7.52276
MAS110462001	PUL17_F5	2.17021	2.2759	4.54447	3.27472	6.83564	5.51272	7.95128	10.1586	7.5604
MAS110472001T	PUL17_F5	2.21358	2.21658	4.54438	3.26282	6.67736	5.53265	7.93259	10.0577	7.49909
MAS110482001U	PUL17_F5	2.18499	2.29778	4.6268	3.28261	6.73799	5.5821	7.97735	10.3315	7.57514
MAS110482002U	PUL17_F5	2.15578	2.15733	4.59345	3.25922	6.72748	5.5389	7.94171	10.2336	7.54675
MAS110482003U	PUL17_F5	2.13029	2.26705	4.62014	3.29154	6.72013	5.51843	7.89713	10.3731	7.56888
MAS110502001U	PUL17_F5	2.10642	2.22998	4.59549	3.27894	6.78965	5.61264	7.90665	10.0978	7.56576
MAS110502002T	PUL17_F5	2.14804	2.2772	4.53612	3.27102	6.66996	5.6972	7.906	10.1997	7.5708
MAS110742001	PUL17_F5	2.11614	2.15324	4.53014	3.24872	6.69722	5.67773	7.85434	9.99917	7.53979
MAS110772001T	PUL17_F5	2.23627	2.30514	4.55595	3.2918	6.77002	5.51414	7.8514	9.84532	7.49348
MAS110822001	PUL17_F5	2.23607	2.15159	4.53692	3.26421	6.74856	5.56072	7.86089	10.0106	7.52188
MAS110822002T	PUL17_F5	2.22307	2.22101	4.46083	3.2603	6.78952	5.65014	7.87313	10.0807	7.57297
MAS110822003T	PUL17_F5	2.24302	2.21341	4.51773	3.27209	6.77186	5.66372	7.82197	9.97468	7.55037
MAS110822004	PUL17_F5	2.27251	2.22735	4.59799	3.28399	6.74333	5.4832	7.82182	9.86751	7.4805
MAS111212001	PUL17_F5	2.19947	2.39984	4.56505	3.30043	6.66609	5.52957	7.90722	10.1446	7.52076
MAS111212002	PUL17_F5	2.16371	2.35418	4.58192	3.29006	6.69659	5.52137	7.89629	10.067	7.51628
MAS111252001U	PUL17_F5	2.2076	2.2094	4.58273	3.28432	6.62895	5.48799	7.85531	10.1341	7.50367
MAS111252002	PUL17_F5	2.16826	2.20183	4.55369	3.27465	6.56165	5.53352	7.93004	10.0408	7.48614
MAS111252003	PUL17_F5	2.21165	2.24999	4.51693	3.27827	6.54728	5.63073	7.86303	9.95013	7.48578
MAS111262001U	PUL17_F5	2.09843	2.29037	4.51635	3.26139	6.71596	5.56598	7.94312	10.2988	7.57402
MAS111272001	PUL17_F5	2.21795	2.27638	4.45905	3.25443	6.67211	5.49146	7.8851	10.1677	7.52096
MAS111272002	PUL17_F5	2.21557	2.29859	4.56461	3.29332	6.79788	5.46522	7.92	10.0804	7.51016
MAS111272003	PUL17_F5	2.20898	2.23442	4.50551	3.25462	6.78986	5.48023	7.86102	9.90913	7.51028
MAS111272004U	PUL17_F5	2.20872	2.34138	4.48613	3.28386	6.66286	5.49686	7.93422	10.112	7.50087
MAS111272005U	PUL17_F5	2.19582	2.26056	4.52587	3.25794	6.67924	5.52211	7.83598	10.1086	7.53165
MAS111272006U	PUL17_F5	2.23603	2.28437	4.56438	3.27511	6.78221	5.71929	7.92542	10.2204	7.63139
MAS111292001	PUL17_F5	2.26482	2.24477	4.50294	3.27852	6.71075	5.51453	7.80272	9.98887	7.49303
MAS111292002	PUL17_F5	2.24133	2.30969	4.46504	3.27319	6.59813	5.59982	7.89291	10.2216	7.54896
MAS111292003	PUL17_F5	2.23851	2.22814	4.50848	3.265	6.74219	5.47309	7.95811	9.95512	7.46767
MAS111292004	PUL17_F5	2.12148	2.27419	4.52758	3.26419	6.76506	5.50091	7.97536	10.1444	7.53045
MAS111292005	PUL17_F5	2.17284	2.28058	4.60929	3.27643	6.59734	5.58344	7.89947	10.0237	7.49882
MAS111292006	PUL17_F5	2.15661	2.25784	4.55395	3.27672	6.73216	5.52546	7.90791	10.1007	7.5391
MAS111302001	PUL17_F5	2.23973	2.28999	4.61325	3.2974	6.63307	5.60903	7.93628	10.2191	7.54243
MAS111342001	PUL17_F5	2.14151	2.15008	4.63462	3.2535	6.65982	5.46105	7.95693	10.1465	7.48979
MAS111342002	PUL17_F5	2.25042	2.26876	4.61462	3.27751	6.71023	5.54163	7.98966	10.0135	7.50565
MAS111352001	PUL17_F5	2.1929	2.21344	4.62191	3.27434	6.74504	5.54476	7.96935	10.1502	7.57295
MAS111352002	PUL17_F5	2.17997	2.15661	4.61011	3.27252	6.62909	5.51634	7.97054	10.0737	7.47964
MAS111362001UT	PUL17_F5	2.23471	2.13193	4.51741	3.25363	6.81683	5.57084	7.89928	10.1456	7.59037
MAS111362002T	PUL17_F5	2.2858	2.04981	4.48523	3.25621	6.87742	5.53737	7.88595	10.0396	7.55532
MAS111362003UT	PUL17_F5	2.22507	2.17695	4.53618	3.27362	6.69416	5.52329	7.8602	9.99665	7.49
MAS111362004U	PUL17_F5	2.2182	2.1176	4.49186	3.23573	6.71184	5.42663	7.89282	9.98972	7.46325
MAS111362005	PUL17_F5	2.20934	1.96893	4.43241	3.21734	6.6136	5.50999	7.88653	9.91072	7.44792
MAS111412001T	PUL17_F5	2.13997	2.27262	4.60492	3.27817	6.73802	5.5309	7.83507	9.97647	7.48811
MAS111422001U	PUL17_F5	2.32469	2.25313	4.59664	3.29245	6.68139	5.72643	7.94915	10.14	7.60486
MAS111422002U	PUL17_F5	2.17598	2.24046	4.50411	3.26069	6.52538	5.64884	7.87419	10.1766	7.52223
MAS111422003	PUL17_F5	2.27397	2.18769	4.52912	3.26699	6.81721	5.73017	7.95231	10.2632	7.6563
MAS111422004U	PUL17_F5	2.22226	2.24576	4.54582	3.26251	6.54124	5.53737	7.90762	10.135	7.50127
MAS111442001UT	PUL17_F5	2.23732	2.27908	4.57028	3.29053	6.67972	5.57923	7.81991	9.82633	7.47601
MAS111442002UT	PUL17_F5	2.2323	2.24932	4.60381	3.28877	6.75467	5.42792	7.91487	9.8187	7.46526
MAS111462001U	PUL17_F5	2.24778	2.29723	4.57861	3.28869	6.75673	5.63862	7.94664	9.97674	7.54361
MAS111462002U	PUL17_F5	2.25347	2.27469	4.56229	3.27932	6.60118	5.54962	7.94043	9.88568	7.48456
MAS111462003U	PUL17_F5	2.25283	2.29427	4.5658	3.28107	6.63477	5.53366	7.8939	9.98153	7.50517
MAS111502001U	PUL17_F5	2.25252	2.24277	4.65815	3.29699	6.63066	5.58525	7.92812	9.92484	7.46979
MAS111652001	PUL17_F5	2.20339	2.27571	4.52432	3.27578	6.60681	5.65035	7.88902	10.114	7.52115
MAS111682001	PUL17_F5	2.21489	2.29064	4.63199	3.30194	6.7628	5.54469	7.98082	10.1572	7.5382
MAS111692001	PUL17_F5	2.29215	2.28962	4.59727	3.29565	6.61999	5.47064	7.92579	10.0095	7.46319
MAS111692002	PUL17_F5	2.23805	2.24855	4.57615	3.27937	6.74043	5.60264	7.99371	10.1561	7.5552
SWW11002B001	PUL17_F5	2.29713	2.41001	4.54823	3.31939	6.73699	5.55512	7.89211	10.1774	7.5741
SWW11014B001	PUL17_F5	2.21533	2.20312	4.6389	3.29636	6.74679	5.55729	7.83699	10.1268	7.54006
SWW11015B001	PUL17_F5	2.28896	2.33981	4.62427	3.32174	6.64228	5.68496	7.93701	10.0336	7.54577
SWW11016B001	PUL17_F5	2.31636	2.38121	4.64308	3.33194	6.79819	5.68911	7.92563	10.1927	7.61864
SWW11016B002	PUL17_F5	2.2849	2.33795	4.60865	3.31472	6.77972	5.71938	7.89495	10.0581	7.59022
SWW11017B001	PUL17_F5	2.32447	2.2312	4.62703	3.31195	6.94637	5.5435	7.92716	10.1455	7.60647
SWW11017B002	PUL17_F5	2.18585	2.20273	4.58457	3.27005	6.64064	5.48501	7.96212	10.1929	7.50199
SWW11018B001	PUL17_F5	2.22741	2.27779	4.57088	3.28499	6.90739	5.61965	7.87955	10.1627	7.62626
SWW11018B002	PUL17_F5	2.19803	2.2161	4.51355	3.27163	6.81507	5.53487	7.90494	10.2355	7.57396
SWW11018B003	PUL17_F5	2.22564	2.23411	4.57294	3.27923	6.90003	5.69379	7.91169	10.2114	7.65378
SWW11018B004	PUL17_F5	2.23929	2.27562	4.56115	3.29396	6.79644	5.60341	7.88798	10.3433	7.59919
SWW11020B001	PUL17_F5	2.27513	2.28274	4.63141	3.31962	6.79996	5.67481	7.91708	10.3717	7.63992
SWW11020B002	PUL17_F5	2.16526	2.26169	4.63778	3.30354	6.72131	5.62871	7.94193	10.3835	7.61798
SWW11020B003	PUL17_F5	2.2463	2.21044	4.55543	3.28537	6.73904	5.64688	7.96114	10.1798	7.58166
SWW11020B004	PUL17_F5	2.23272	2.26943	4.55002	3.29347	6.6134	5.58319	7.87093	10.2554	7.5566
SWW11021B001	PUL17_F5	2.24267	2.2434	4.58879	3.29325	6.67138	5.57494	7.95127	10.2048	7.568
SWW11025B001	PUL17_F5	2.31507	2.30611	4.64993	3.29832	6.72155	5.72046	7.89681	10.2148	7.61852
SWW11025B002	PUL17_F5	2.24246	2.33846	4.49271	3.29262	6.69339	5.71795	7.95305	10.1164	7.59118
SWW11025B003	PUL17_F5	2.16022	2.24152	4.60693	3.27792	6.63131	5.59077	7.94197	10.142	7.53265
SWW11025B004	PUL17_F5	2.31588	2.20013	4.61475	3.2763	6.74534	5.58283	7.90251	9.93764	7.5603
SWW11026B001	PUL17_F5	2.27681	2.20435	4.55158	3.2707	6.65951	5.61222	7.91186	10.1625	7.56766
SWW11026B002	PUL17_F5	2.27546	2.24731	4.62324	3.28964	6.64868	5.69635	7.88442	10.2963	7.60832
SWW11027B001	PUL17_F5	2.20954	2.36364	4.64258	3.31817	6.6363	5.7548	7.94074	10.3654	7.61206
SWW11027B002	PUL17_F5	2.37573	2.2092	4.62586	3.30497	6.69942	5.7357	7.92167	10.1881	7.60616
SWW11027B003	PUL17_F5	2.31305	2.37871	4.59298	3.31469	6.67563	5.76067	7.89849	10.2419	7.63641
SWW11027B004	PUL17_F5	2.2135	2.32882	4.63107	3.32073	6.75572	5.61264	7.89413	10.2242	7.58809
SWW11027B005	PUL17_F5	2.31556	2.15207	4.62573	3.2918	6.60849	5.74611	7.93958	10.1378	7.5725
SWW11027B006	PUL17_F5	2.26138	2.2085	4.58737	3.27749	6.5418	5.6543	7.95108	10.1381	7.52998
SWW11028B001	PUL17_F5	2.2038	2.21596	4.62785	3.28695	6.67808	5.56869	7.89086	10.1774	7.54396
SWW11028B002	PUL17_F5	2.23469	2.22506	4.61248	3.29189	6.63806	5.68734	7.89562	10.2348	7.58307
SWW11028B003	PUL17_F5	2.18114	2.25345	4.64045	3.28042	6.48354	5.67698	7.95329	10.2299	7.54239
SWW11028B004	PUL17_F5	2.1616	2.20471	4.58751	3.29555	6.47007	5.56486	7.90472	10.2196	7.49986
SWW11028B005T	PUL17_F5	2.22829	2.27881	4.61971	3.31704	6.68198	5.51738	7.9014	10.1405	7.50119
SWW11039B001U	PUL17_F5	2.23479	2.35009	4.59993	3.31519	6.88282	5.54275	7.96912	9.91526	7.51637
SWW11039B002U	PUL17_F5	2.24268	2.30675	4.5955	3.29648	6.82576	5.63722	7.9185	9.9673	7.53824
SWW11039B003	PUL17_F5	2.23182	2.30802	4.62678	3.29595	6.88731	5.64073	7.94271	10.0735	7.58068
SWW11039B004U	PUL17_F5	2.26294	2.30871	4.58725	3.30025	6.79872	5.66942	7.8832	10.0344	7.57289
SWW11039B005U	PUL17_F5	2.25241	2.39645	4.56721	3.31081	6.80949	5.54104	7.93578	9.93645	7.512
SWW11040B001	PUL17_F5	2.25727	2.27802	4.70095	3.31072	6.64853	5.47555	7.87718	10.0887	7.48438
SWW11040B0010	PUL17_F5	2.23353	2.27498	4.62154	3.28766	6.59736	5.4911	7.93878	10.0068	7.448
SWW11040B0011U	PUL17_F5	2.21979	2.23344	4.60722	3.29209	6.62388	5.55167	7.9409	10.1657	7.51208
SWW11040B0012	PUL17_F5	2.29475	2.21249	4.64381	3.29633	6.68699	5.48095	7.95041	9.96292	7.48163
SWW11040B0013	PUL17_F5	2.19407	2.32431	4.6436	3.30362	6.68266	5.57574	7.96642	10.1108	7.52585
SWW11040B0014	PUL17_F5	2.25108	2.27705	4.58406	3.28552	6.75583	5.48179	7.93581	10.0405	7.50563
SWW11040B0015	PUL17_F5	2.15418	2.25821	4.58734	3.28217	6.62003	5.54181	7.96389	9.99852	7.45961
SWW11040B002	PUL17_F5	2.23997	2.30474	4.63594	3.29053	6.60025	5.55882	7.95146	10.1165	7.49465
SWW11040B003	PUL17_F5	2.16412	2.18061	4.65812	3.25853	6.70239	5.45921	7.9633	10.1145	7.49461
SWW11040B004	PUL17_F5	2.2607	2.30644	4.64164	3.29942	6.63486	5.53286	7.95768	10.0193	7.4726
SWW11040B005U	PUL17_F5	2.17975	2.28431	4.59639	3.2897	6.64387	5.51008	7.90085	9.95125	7.46193
SWW11040B006U	PUL17_F5	2.18533	2.17366	4.6499	3.27701	6.58881	5.46472	7.90703	10.0176	7.43979
SWW11040B007	PUL17_F5	2.26104	2.19917	4.58356	3.27619	6.66314	5.4951	7.95317	10.0355	7.48653
SWW11040B008	PUL17_F5	2.18361	2.25114	4.6201	3.28936	6.61691	5.45261	7.91792	10.0043	7.45708
SWW11040B009	PUL17_F5	2.14031	2.24375	4.61297	3.275	6.64034	5.49367	7.98717	10.0697	7.45235
SWW11043B001	PUL17_F5	2.31472	2.46529	4.63422	3.35641	6.70065	5.66438	7.86521	9.94196	7.51602
SWW11043B002	PUL17_F5	2.33192	2.49274	4.63242	3.36615	6.67175	5.70039	7.86832	9.95507	7.51462
SWW11043B003U	PUL17_F5	2.2854	2.37437	4.67728	3.3329	6.75111	5.69071	7.92421	10.1286	7.56768
SWW11043B004U	PUL17_F5	2.30461	2.3932	4.70108	3.34662	6.83138	5.5989	7.91684	10.0165	7.54974
SWW11043B005	PUL17_F5	2.28079	2.40948	4.68649	3.33167	6.78634	5.6092	7.91435	10.0514	7.55031
SWW11043B006U	PUL17_F5	2.29187	2.43598	4.7097	3.34903	6.76523	5.58894	7.91531	9.9182	7.50202
SWW11044B001T	PUL17_F5	2.24005	2.27928	4.54361	3.27654	6.74769	5.48575	7.91917	9.92431	7.46581
SWW11044B002	PUL17_F5	2.20118	2.28723	4.61817	3.28145	6.72585	5.55248	7.91026	9.88287	7.49587
SWW11044B003	PUL17_F5	2.25156	2.31917	4.64881	3.31774	6.76142	5.45306	7.87503	9.75298	7.43507
SWW11047B001U	PUL17_F5	2.29075	2.25127	4.65405	3.30886	6.69412	5.45597	7.8526	10.0764	7.49194
SWW11047B002	PUL17_F5	2.25868	2.29244	4.62791	3.30625	6.66569	5.68491	7.93514	10.1427	7.55666
SWW11047B003	PUL17_F5	2.28935	2.31979	4.63652	3.31004	6.61416	5.74234	7.9377	10.0951	7.56909
SWW11047B005	PUL17_F5	2.24576	2.3108	4.57073	3.30326	6.71078	5.67994	7.95899	10.143	7.54701
SWW11050B001U	PUL17_F5	2.29551	2.32771	4.58309	3.33112	6.69375	5.67117	7.91445	10.0862	7.55431
SWW11050B002	PUL17_F5	2.28988	2.21488	4.57273	3.30635	6.71248	5.68051	8.0077	10.0232	7.53017
SWW11050B003	PUL17_F5	2.27023	2.31292	4.5556	3.32483	6.74014	5.60624	7.93339	10.1598	7.54942
SWW11050B004U	PUL17_F5	2.27975	2.31965	4.58438	3.31719	6.7489	5.69198	7.93722	10.0699	7.55552
SWW11050B005U	PUL17_F5	2.30242	2.34791	4.5783	3.32692	6.6476	5.5345	7.95387	9.94726	7.47707
SWW11050B006	PUL17_F5	2.32495	2.38228	4.51956	3.31595	6.86378	5.57758	7.95151	10.0412	7.57289
SWW11050B007U	PUL17_F5	2.36437	2.37759	4.59379	3.32552	6.81421	5.64037	7.9342	10.0565	7.56863
SWW11051B001	PUL17_F5	2.36058	2.32941	4.64402	3.33614	6.82758	5.64757	7.92662	10.0489	7.57308
SWW11051B002	PUL17_F5	2.32991	2.36383	4.62312	3.32953	6.70687	5.60819	7.89024	10.0475	7.53025
SWW11051B003	PUL17_F5	2.3402	2.30873	4.61857	3.32791	6.76308	5.52812	7.87087	9.86573	7.48131
SWW11051B004	PUL17_F5	2.2908	2.33374	4.59689	3.3282	6.80281	5.61778	7.8834	9.95702	7.52651
SWW11051B005U	PUL17_F5	2.32029	2.36429	4.66607	3.34511	6.74545	5.6223	7.89292	9.94935	7.52462
SWW11051B006	PUL17_F5	2.30175	2.38005	4.63641	3.33145	6.81137	5.5785	7.94593	10.0449	7.55782
SWW11053B001	PUL17_F5	2.28533	2.36288	4.64968	3.33439	6.62492	5.63813	7.8586	9.96012	7.48599
SWW11053B002	PUL17_F5	2.32994	2.23706	4.6405	3.3125	6.7281	5.72352	7.94181	9.90221	7.53875
SWW11053B003	PUL17_F5	2.30565	2.30528	4.66339	3.32182	6.71201	5.67403	7.92849	9.91994	7.51031
SWW11053B004	PUL17_F5	2.37652	2.24515	4.62497	3.32303	6.71414	5.53572	7.91425	9.87485	7.48203
SWW11053B005	PUL17_F5	2.28808	2.27365	4.63816	3.29551	6.72842	5.60233	7.90989	9.98698	7.51833
SWW11054B001U	PUL17_F5	2.37888	2.35348	4.64684	3.32586	6.74469	5.69621	7.915	9.90304	7.53973
SWW11055B001	PUL17_F5	2.35731	2.34525	4.66357	3.32966	6.69207	5.50756	7.92128	10.021	7.48756
SWW11055B002	PUL17_F5	2.29631	2.35403	4.65944	3.33491	6.71979	5.5657	7.93592	10.0034	7.51503
SWW11055B003T	PUL17_F5	2.29008	2.21048	4.60584	3.29053	6.488	5.53647	7.89747	10.1907	7.4888
SWW11055B004U	PUL17_F5	2.31997	2.31045	4.61532	3.3063	6.71791	5.65393	7.87474	10.114	7.55049
SWW11057B001	PUL17_F5	2.24551	2.34536	4.6121	3.33619	6.72355	5.5931	7.86221	9.88892	7.48832
SWW11059B001	PUL17_F5	2.25573	2.27277	4.5463	3.29679	6.65357	5.56666	7.85496	10.0972	7.5161
SWW11059B002U	PUL17_F5	2.19071	2.27802	4.57525	3.29039	6.76929	5.54264	7.82106	10.0786	7.52733
SWW11059B003	PUL17_F5	2.27555	2.19391	4.52192	3.29281	6.76099	5.63958	7.86798	10.0592	7.56017
SWW11059B004U	PUL17_F5	2.24276	2.23672	4.47159	3.28521	6.70558	5.59236	7.83413	10.2153	7.54915
SWW11059B005U	PUL17_F5	2.32967	2.33797	4.59821	3.32423	6.68858	5.71717	7.80763	10.1153	7.54556
SWW11059B006U	PUL17_F5	2.23552	2.1619	4.54688	3.27679	6.6978	5.68543	7.84985	10.1981	7.57851
SWW11059B007U	PUL17_F5	2.2407	2.12668	4.56206	3.27079	6.64418	5.6543	7.84846	10.233	7.55273
SWW11062B001U	PUL17_F5	2.25753	2.23334	4.56361	3.27853	6.67024	5.60325	8.0026	10.324	7.58213
SWW11062B002U	PUL17_F5	2.15261	2.10092	4.49493	3.23592	6.60941	5.46426	7.92267	10.1621	7.49073
SWW11062B003	PUL17_F5	2.21605	2.16225	4.49791	3.25046	6.59291	5.63141	7.92009	10.3816	7.57577
SWW11062B004U	PUL17_F5	2.1981	2.179	4.63689	3.273	6.70603	5.60937	7.94192	10.3787	7.61687
SWW11062B005	PUL17_F5	2.19585	2.18496	4.54275	3.26736	6.53488	5.52839	7.94335	10.3646	7.53203
SWW11062B006	PUL17_F5	2.25219	2.17706	4.52719	3.25574	6.61523	5.62209	7.9112	10.2283	7.56251
SWW11062B007	PUL17_F5	2.23578	2.21506	4.56366	3.28277	6.68311	5.54254	7.97894	10.2479	7.56105
SWW11062B008U	PUL17_F5	2.19616	2.1633	4.61741	3.26302	6.66417	5.59329	7.96593	10.42	7.60958
SWW11062B009U	PUL17_F5	2.18459	2.21283	4.59098	3.2725	6.55307	5.47385	7.99348	10.2149	7.50578
SWW11066B001	PUL17_F5	2.26162	2.17822	4.56266	3.28166	6.6442	5.64402	7.83513	10.324	7.59107
SWW11066B002	PUL17_F5	2.22708	2.22944	4.5677	3.2863	6.60613	5.65527	7.96285	10.1186	7.53559
SWW11066B003	PUL17_F5	2.23374	2.14224	4.57388	3.26504	6.69824	5.58082	7.84932	10.1689	7.55884
SWW11066B004	PUL17_F5	2.2265	2.20054	4.5862	3.28037	6.69779	5.62575	7.89238	10.1791	7.5638
SWW11066B005	PUL17_F5	2.22599	2.15558	4.59639	3.26917	6.7041	5.62995	7.91043	10.2151	7.58074
SWW11066B006	PUL17_F5	2.21653	2.23553	4.59626	3.28369	6.68749	5.62068	7.86245	10.2303	7.57701
SWW11066B007	PUL17_F5	2.2246	2.14631	4.49561	3.24869	6.7174	5.57122	7.90098	10.1941	7.55925
SWW11066B008	PUL17_F5	2.26822	2.27249	4.5065	3.28937	6.69261	5.65313	7.97566	10.0869	7.55877
SWW11068B001	PUL17_F5	2.23932	2.26183	4.54979	3.28231	6.73705	5.58875	7.91446	10.101	7.57712
SWW11068B002	PUL17_F5	2.23819	2.22449	4.51195	3.28805	6.70248	5.65832	7.87514	10.2604	7.60762
SWW11068B003	PUL17_F5	2.2185	2.18597	4.455	3.26622	6.65708	5.54395	7.91276	10.0393	7.50919
SWW11070B001	PUL17_F5	2.30653	2.27909	4.48036	3.27993	6.66977	5.69503	7.93222	10.2662	7.60588
SWW11070B002	PUL17_F5	2.29958	2.26181	4.46693	3.27926	6.63906	5.67281	7.88767	10.0799	7.55578
SWW11070B003	PUL17_F5	2.25484	2.21917	4.49137	3.26223	6.69546	5.72638	7.91307	10.2518	7.61378
SWW11071B001	PUL17_F5	2.26054	2.28879	4.6783	3.3149	6.51841	5.65132	7.86796	10.2271	7.53541
SWW11071B002	PUL17_F5	2.29516	2.28052	4.63191	3.30382	6.49381	5.65044	7.87353	10.2607	7.53969
SWW11071B003	PUL17_F5	2.29512	2.26753	4.5784	3.28955	6.4503	5.78074	7.89728	10.3227	7.58282
SWW11071B004	PUL17_F5	2.23073	2.33363	4.61861	3.30336	6.62382	5.65667	7.87561	10.316	7.58906
SWW11071B005	PUL17_F5	2.25842	2.23615	4.60753	3.29207	6.46613	5.61928	7.87237	10.2209	7.51096
SWW11071B006	PUL17_F5	2.24449	2.20932	4.58314	3.29364	6.60997	5.64119	7.88159	10.264	7.55981
SWW11075B001	PUL17_F5	2.28375	2.29292	4.62693	3.30351	6.81098	5.39845	7.84879	9.9569	7.49195
SWW11075B002T	PUL17_F5	2.23188	2.21904	4.5144	3.2751	6.71231	5.57286	7.85144	9.96747	7.51266
SWW11075B003	PUL17_F5	2.33137	2.26147	4.60608	3.31846	6.8643	5.5689	7.83637	10.0304	7.56121
SWW11075B004	PUL17_F5	2.28722	2.22559	4.57227	3.28731	6.80447	5.50484	7.8355	10.0169	7.51967
SWW11075B005	PUL17_F5	2.21796	2.22288	4.54995	3.28223	6.70042	5.53405	7.8367	9.99353	7.49382
SWW11076B001U	PUL17_F5	2.17598	2.21288	4.63154	3.27494	6.70459	5.51874	7.89597	10.0427	7.50042
SWW11076B002	PUL17_F5	2.29696	2.22009	4.59353	3.27987	6.59275	5.43481	7.87147	9.90985	7.44269
SWW11076B003	PUL17_F5	2.24448	2.13923	4.59082	3.2768	6.72498	5.41136	7.88792	9.97757	7.45156
SWW11076B004	PUL17_F5	2.21758	2.11957	4.56776	3.26198	6.67497	5.37553	7.88461	9.98813	7.45007
SWW11076B005	PUL17_F5	2.28177	2.27218	4.5079	3.28456	6.73649	5.37175	7.78964	9.81643	7.44628
SWW11076B006	PUL17_F5	2.35458	2.22182	4.58994	3.29262	6.82035	5.40593	7.86053	9.9269	7.48171
SWW11076B007	PUL17_F5	2.29645	2.17335	4.64245	3.29587	6.79635	5.38716	7.86604	9.9116	7.4695
SWW11076B008	PUL17_F5	2.25558	2.20626	4.47404	3.25206	6.65628	5.41765	7.83272	9.93341	7.44816
SWW11077B001	PUL17_F5	2.27348	2.229	4.50508	3.27834	6.72621	5.44327	7.83506	9.94935	7.48571
SWW11077B002	PUL17_F5	2.26171	2.19232	4.52361	3.27984	6.81454	5.57746	7.86438	10.1463	7.58126
SWW11077B003	PUL17_F5	2.30136	2.27637	4.58448	3.31523	6.78818	5.41684	7.80297	9.96387	7.50143
SWW11077B004	PUL17_F5	2.22942	2.24169	4.46223	3.26459	6.81871	5.52346	7.85982	10.1087	7.57146
SWW11077B005	PUL17_F5	2.28186	2.25808	4.56249	3.29582	6.85283	5.48156	7.83231	10.0039	7.54089
SWW11077B006U	PUL17_F5	2.25855	2.23173	4.53574	3.2919	6.84618	5.55969	7.79932	10.0654	7.56643
SWW11078B001	PUL17_F5	2.26616	2.28509	4.51436	3.29159	6.92095	5.53796	7.86833	10.1107	7.56414
SWW11078B002	PUL17_F5	2.23242	2.20629	4.50516	3.27503	6.88039	5.6355	7.87041	10.0728	7.57974
SWW11078B003	PUL17_F5	2.2178	2.18708	4.51764	3.26174	6.82168	5.51757	7.83649	10.0545	7.53602
SWW11079B001	PUL17_F5	2.22327	2.26389	4.6293	3.29961	6.73904	5.62239	7.90528	9.99634	7.53259
SWW11079B002	PUL17_F5	2.28022	2.24643	4.64147	3.30546	6.76074	5.56055	7.86324	9.98702	7.49442
SWW11079B003	PUL17_F5	2.29351	2.2322	4.59233	3.29758	6.66423	5.63327	7.82666	9.94503	7.50133
SWW11079B004	PUL17_F5	2.23343	2.19257	4.65029	3.29061	6.7924	5.614	7.91667	9.88946	7.50294
SWW11079B005	PUL17_F5	2.26342	2.29518	4.65966	3.30527	6.78887	5.6403	7.83636	9.97258	7.5434
SWW11079B006	PUL17_F5	2.26786	2.24904	4.6414	3.30232	6.77121	5.58088	7.87858	9.89398	7.4894
SWW11079B007	PUL17_F5	2.22472	2.22335	4.5701	3.28897	6.66073	5.54475	7.88012	9.93772	7.47869
SWW11079B008	PUL17_F5	2.30623	2.29641	4.58008	3.30827	6.78541	5.70188	7.81557	9.95498	7.5575
SWW11079B009	PUL17_F5	2.1628	2.21964	4.56165	3.27891	6.57978	5.59028	7.81498	9.97409	7.4637
SWW11080B001	PUL17_F5	2.18853	2.1146	4.56889	3.24401	6.72825	5.44162	7.9341	9.99278	7.485
SWW11080B002	PUL17_F5	2.26928	2.16623	4.55278	3.264	6.72958	5.50382	7.86693	10.0059	7.49884
SWW11080B003	PUL17_F5	2.24411	2.11244	4.55939	3.24474	6.74	5.45231	7.89362	9.9832	7.47237
SWW11080B004	PUL17_F5	2.23428	2.19608	4.58377	3.27694	6.82771	5.55136	7.96116	10.071	7.5577
SWW11082B001T	PUL17_F5	2.26403	2.22649	4.51866	3.28415	6.85431	5.47951	7.85207	9.91157	7.4906
SWW11083B001	PUL17_F5	2.25578	2.36562	4.61839	3.31712	6.75343	5.56753	7.82646	10.0515	7.53749
SWW11083B002	PUL17_F5	2.23066	2.32172	4.56907	3.29536	6.80239	5.55595	7.86077	9.99681	7.53509
SWW11083B003T	PUL17_F5	2.22045	2.33555	4.52564	3.29697	6.7328	5.57284	7.76587	10.0132	7.51931
SWW11083B004	PUL17_F5	2.28853	2.19994	4.57343	3.28325	6.7654	5.45553	7.87581	9.97812	7.48184
SWW11084B001	PUL17_F5	2.23659	2.25323	4.60582	3.29967	6.67539	5.57127	7.86994	10.0884	7.5159
SWW11084B002T	PUL17_F5	2.26635	2.27574	4.56425	3.29225	6.74269	5.55265	7.92136	10.0339	7.52082
SWW11084B003	PUL17_F5	2.28166	2.30827	4.54151	3.2913	6.80376	5.63504	7.8902	10.1162	7.59068
SWW11084B004	PUL17_F5	2.27432	2.27661	4.56084	3.29855	6.66976	5.58254	7.83246	9.94708	7.50798
SWW11084B005	PUL17_F5	2.24708	2.25245	4.56661	3.29483	6.73398	5.57617	7.93842	10.0665	7.53705
SWW11084B006	PUL17_F5	2.31401	2.28331	4.60678	3.31044	6.70001	5.56281	7.8578	10.0602	7.52935
SWW11084B007	PUL17_F5	2.24237	2.22632	4.55909	3.27398	6.77702	5.5895	7.92097	10.0714	7.56495
SWW11084B008T	PUL17_F5	2.27987	2.27501	4.5673	3.28751	6.70487	5.58185	7.85289	9.91954	7.51225
SWW11087B001	PUL17_F5	2.20641	2.22793	4.51995	3.25676	6.76474	5.51527	7.88297	9.99385	7.52359
SWW11087B002	PUL17_F5	2.2114	2.27139	4.55745	3.29096	6.74564	5.61697	7.85904	9.96625	7.5348
SWW11087B003	PUL17_F5	2.22215	2.28759	4.54897	3.28252	6.76789	5.53951	7.82468	10.0434	7.54114
SWW11090B001	PUL17_F5	2.26021	2.20284	4.58428	3.28439	6.79492	5.53109	7.90565	10.0594	7.55376
SWW11090B002	PUL17_F5	2.28599	2.22514	4.63969	3.29747	6.64792	5.65184	7.9118	10.2147	7.56864
SWW11090B003	PUL17_F5	2.3188	2.2885	4.60136	3.30816	6.77068	5.51212	7.83845	10.2018	7.56433
SWW11090B004	PUL17_F5	2.2271	2.2039	4.60912	3.2813	6.74488	5.584	7.90556	10.2112	7.566
SWW11090B005	PUL17_F5	2.25971	2.23174	4.57976	3.28515	6.59042	5.63845	7.82464	10.0908	7.51994
SWW11094B001	PUL17_F5	2.24154	2.25104	4.6417	3.29577	6.71815	5.47572	8.00544	10.0608	7.51322
SWW11094B002	PUL17_F5	2.22467	2.23765	4.6562	3.28457	6.64145	5.61115	7.97569	10.2896	7.57007
SWW11094B003	PUL17_F5	2.25291	2.21039	4.65498	3.2892	6.72374	5.44075	8.00498	10.0964	7.50511
SWW11094B004	PUL17_F5	2.22691	2.17325	4.67856	3.28775	6.68228	5.55408	7.94339	10.0833	7.5156
SWW11094B005	PUL17_F5	2.21135	2.24964	4.62265	3.28858	6.56732	5.58205	7.95311	10.116	7.526
SWW11094B006	PUL17_F5	2.23253	2.28633	4.67334	3.30226	6.49782	5.60417	7.97081	10.0399	7.50391
SWW11095B001	PUL17_F5	2.18771	2.2264	4.54925	3.25071	6.66032	5.4704	7.94465	10.103	7.50145
SWW11095B002	PUL17_F5	2.21931	2.1788	4.68412	3.29484	6.71176	5.54443	7.94007	10.1874	7.55427
SWW11098B001	PUL17_F5	2.25578	2.16694	4.55017	3.2734	6.84517	5.64095	7.88559	10.1188	7.60616
SWW11098B002U	PUL17_F5	2.2907	2.15568	4.56205	3.27793	6.73281	5.59625	7.89634	10.0603	7.54828
SWW11099B001	PUL17_F5	2.21742	2.26015	4.68294	3.30371	6.71189	5.54613	7.96223	10.0601	7.51992
SWW11099B002	PUL17_F5	2.24051	2.25011	4.6918	3.30251	6.64562	5.68513	7.88722	9.92928	7.50758
SWW11099B003	PUL17_F5	2.17881	2.21469	4.61421	3.28937	6.63628	5.69782	7.95785	10.2052	7.5509
SWW11099B004	PUL17_F5	2.19102	2.22604	4.63723	3.292	6.6323	5.62292	7.9064	10.0266	7.49538
SWW11099B005	PUL17_F5	2.15141	2.15444	4.62006	3.27167	6.68339	5.55817	7.87319	10.0268	7.49668
SWW11102B001	PUL17_F5	2.20411	2.13953	4.58525	3.25422	6.63002	5.62517	7.95868	10.0492	7.51829
SWW11104B001	PUL17_F5	2.18844	2.23811	4.69623	3.30183	6.84177	5.7008	7.93532	10.012	7.56747
SWW11104B002	PUL17_F5	2.18683	2.27873	4.60763	3.2976	6.61608	5.701	7.87452	10.1262	7.54278
SWW11104B003	PUL17_F5	2.24422	2.28346	4.60163	3.3023	6.77452	5.59363	7.90722	10.1294	7.56405
SWW11107B001	PUL17_F5	2.1211	2.21773	4.54249	3.26592	6.55403	5.7209	7.91279	10.309	7.54162
SWW11107B002	PUL17_F5	2.19167	2.24942	4.53966	3.28079	6.50771	5.70064	7.98629	10.2651	7.53582
SWW11107B003	PUL17_F5	2.27253	2.30476	4.5544	3.30156	6.61524	5.65824	7.94149	10.244	7.55228
SWW11112B001	PUL17_F5	2.27428	2.18579	4.6338	3.28849	6.61144	5.39078	7.92959	10.0044	7.44297
SWW11112B002	PUL17_F5	2.20752	2.20112	4.61999	3.25272	6.68214	5.41446	7.98469	10.1484	7.49106
SWW11112B003	PUL17_F5	2.21696	2.24889	4.68134	3.28626	6.67468	5.54024	7.93304	10.1248	7.51921
SWW11112B004	PUL17_F5	2.26798	2.19936	4.58104	3.2624	6.6075	5.51097	7.9232	10.0209	7.47235
SWW11112B005	PUL17_F5	2.18453	2.10661	4.61261	3.25196	6.47566	5.52665	7.96452	10.1891	7.48658
SWW11112B006	PUL17_F5	2.24735	2.18155	4.64626	3.29111	6.57967	5.5	7.95218	10.0052	7.46576
SWW11112B007	PUL17_F5	2.2419	2.21573	4.61987	3.27961	6.73874	5.45098	7.96461	10.2324	7.5538
SWW11113B001	PUL17_F5	2.20004	2.22649	4.54925	3.27359	6.64121	5.48005	7.93836	10.0663	7.46737
SWW11113B002	PUL17_F5	2.31329	2.31318	4.5496	3.29526	6.73534	5.6035	7.88303	10.2963	7.5875
SWW11113B003	PUL17_F5	2.28935	2.28728	4.59899	3.32892	6.82684	5.59288	7.8963	10.1632	7.56676
SWW11113B004	PUL17_F5	2.25204	2.27467	4.60295	3.30622	6.68176	5.51341	7.86974	10.0798	7.50398
SWW11113B005	PUL17_F5	2.29547	2.19553	4.58208	3.27491	6.6056	5.57714	7.90132	10.0667	7.4923
SWW11113B006	PUL17_F5	2.18316	2.15197	4.57354	3.26615	6.63623	5.53332	7.95536	10.1173	7.49499
SWW11113B007	PUL17_F5	2.20636	2.16694	4.55444	3.2655	6.68088	5.5295	7.90762	10.2289	7.5362
SWW11113B008	PUL17_F5	2.17808	2.16104	4.58532	3.26238	6.6455	5.66276	7.92347	10.1196	7.52934
SWW11115B001U	PUL17_F5	2.17473	2.19082	4.52603	3.23702	6.62148	5.50272	7.92055	9.98685	7.47386
SWW11115B002	PUL17_F5	2.18261	2.22044	4.60918	3.26992	6.64743	5.48457	7.86931	9.99809	7.45564
SWW11115B003	PUL17_F5	2.16256	2.15437	4.56773	3.2464	6.82005	5.3718	7.91965	10.0966	7.51122
SWW11116B001	PUL17_F5	2.25751	2.17848	4.55139	3.26736	6.66154	5.48338	7.94041	10.047	7.50079
SWW11116B002	PUL17_F5	2.2931	2.19192	4.51875	3.27044	6.83683	5.42234	7.93168	9.96682	7.52606
SWW11116B003	PUL17_F5	2.16431	2.13474	4.5643	3.24726	6.64739	5.56157	7.90652	10.0192	7.51609
SWW11117B001	PUL17_F5	2.25528	2.26238	4.57296	3.28971	6.69572	5.45631	7.91575	10.1184	7.50469
SWW11117B002	PUL17_F5	2.24611	2.18345	4.54559	3.27617	6.64789	5.49387	7.91185	10.0723	7.4822
SWW11117B003	PUL17_F5	2.24376	2.22525	4.60795	3.27961	6.60353	5.59035	7.88248	10.0598	7.48077
SWW11117B004	PUL17_F5	2.25537	2.18471	4.57033	3.27934	6.64837	5.46993	7.89572	10.1233	7.49429
SWW11117B005	PUL17_F5	2.28997	2.2343	4.58981	3.27873	6.65342	5.61635	7.89028	10.2129	7.56431
SWW11117B006	PUL17_F5	2.21862	2.21187	4.6286	3.28526	6.72193	5.48406	7.9774	10.175	7.51157
SWW11117B007	PUL17_F5	2.18352	2.1666	4.56008	3.26585	6.66644	5.54005	7.96726	10.0679	7.52592
SWW11117B008	PUL17_F5	2.19288	2.1697	4.62229	3.26806	6.7112	5.5163	7.92843	10.2003	7.53506
SWW11117B009	PUL17_F5	2.20845	2.14229	4.60421	3.26869	6.62539	5.44904	7.88587	9.95134	7.44258
SWW11118B001	PUL17_F5	2.30943	2.17901	4.60406	3.28739	6.61001	5.48399	7.89084	10.066	7.4832
SWW11118B002	PUL17_F5	2.31935	2.25575	4.6085	3.29379	6.76388	5.49787	7.85588	10.1746	7.55441
SWW11118B003	PUL17_F5	2.28924	2.16855	4.50597	3.27171	6.57158	5.50136	7.85922	10.1278	7.49714
SWW11118B004	PUL17_F5	2.25367	2.1634	4.56456	3.2784	6.59974	5.52103	7.90684	10.2194	7.51038
SWW11120B001	PUL17_F5	2.26689	2.13067	4.66615	3.29413	6.61526	5.68366	7.93752	10.025	7.50831
SWW11120B0010	PUL17_F5	2.16898	2.10543	4.62717	3.25217	6.64231	5.4878	7.8728	10.0202	7.45464
SWW11120B0011	PUL17_F5	2.30356	2.23001	4.65163	3.30497	6.71869	5.57033	7.89853	9.9515	7.50688
SWW11120B002	PUL17_F5	2.2895	2.2269	4.65181	3.30455	6.60061	5.52263	7.8386	9.93881	7.45846
SWW11120B003U	PUL17_F5	2.25583	2.19467	4.66829	3.29581	6.69573	5.53254	7.92723	10.0098	7.48158
SWW11120B004	PUL17_F5	2.33649	2.27523	4.69207	3.32501	6.7476	5.54636	7.90682	10.0118	7.50348
SWW11120B005	PUL17_F5	2.24378	2.28956	4.668	3.30716	6.59849	5.5788	7.88232	9.93487	7.44055
SWW11120B006	PUL17_F5	2.31643	2.17904	4.70864	3.31277	6.74306	5.72459	7.86858	9.97401	7.5636
SWW11120B007	PUL17_F5	2.25027	2.18909	4.60217	3.2749	6.62803	5.53277	7.89312	9.9915	7.46955
SWW11120B008	PUL17_F5	2.32124	2.28639	4.69632	3.32137	6.77774	5.65491	7.89424	9.99262	7.54285
SWW11120B009	PUL17_F5	2.24886	2.19015	4.62483	3.27878	6.69201	5.54866	7.89613	10.045	7.49768
SWW11123B001	PUL17_F5	2.24269	2.25167	4.63146	3.30064	6.65468	5.57242	7.97832	10.0584	7.50906
SWW11123B002	PUL17_F5	2.26864	2.24693	4.5755	3.28819	6.52542	5.35628	7.88643	10.17	7.44946
SWW11123B003	PUL17_F5	2.23307	2.18402	4.6598	3.30026	6.55225	5.52851	7.94005	10.0952	7.49221
SWW11123B004	PUL17_F5	2.23901	2.2775	4.62889	3.30533	6.56125	5.53351	7.9491	10.1163	7.50373
SWW11127B001	PUL17_F5	2.25535	2.19943	4.56601	3.28949	6.86617	5.4212	7.88872	9.98767	7.53102
SWW11127B002	PUL17_F5	2.26809	2.22206	4.51489	3.2641	6.60919	5.42096	7.84125	9.99442	7.45787
SWW11127B003	PUL17_F5	2.25808	2.1992	4.49616	3.24288	6.6158	5.49149	7.92508	10.0607	7.4931
SWW11127B004T	PUL17_F5	2.31005	2.18805	4.54782	3.28361	6.72279	5.4463	7.86166	9.87107	7.47639
SWW11127B005T	PUL17_F5	2.28108	2.24067	4.54159	3.29386	6.70591	5.43437	7.84854	9.8809	7.47578
SWW111281SSD111U	PUL17_F5	2.25181	2.2264	4.48895	3.26542	6.63412	5.55663	7.91614	9.95529	7.49355
SWW111281SSD112	PUL17_F5	2.30069	2.21522	4.5481	3.28939	6.73067	5.5752	7.89322	10.1363	7.54063
SWW111281SSD113	PUL17_F5	2.23287	2.30416	4.54893	3.29303	6.82135	5.50901	7.90761	10.1922	7.55793
SWW111281SSD114	PUL17_F5	2.17759	2.23129	4.51241	3.26411	6.63478	5.65087	7.89321	10.1486	7.55812
SWW111281SSD115	PUL17_F5	2.25181	2.25175	4.56164	3.28291	6.75103	5.62587	7.9243	10.1899	7.57799
SWW111281SSD116	PUL17_F5	2.26603	2.27218	4.5718	3.28703	6.58125	5.51516	7.90469	10.0303	7.47911
SWW111281SSD117U	PUL17_F5	2.26135	2.24758	4.60076	3.30245	6.799	5.67135	7.89712	10.174	7.59479
SWW11130B001T	PUL17_F5	2.26512	2.09777	4.54709	3.26795	6.58509	5.51228	7.91631	10.1018	7.48493
SWW11131B001T	PUL17_F5	2.27378	2.35282	4.47241	3.28558	6.82213	5.48159	7.95435	10.1412	7.546
SWW11131B002	PUL17_F5	2.309	2.28305	4.48812	3.28018	6.53067	5.41231	7.8654	9.94472	7.425
SWW11131B003	PUL17_F5	2.2707	2.23212	4.55543	3.28618	6.49507	5.36795	7.85743	10.0223	7.42024
SWW11131B004	PUL17_F5	2.24621	2.24994	4.48498	3.24699	6.59714	5.41457	7.89857	10.1007	7.48986
SWW11131B005	PUL17_F5	2.26252	2.20279	4.57102	3.27778	6.41534	5.39085	7.87123	9.92445	7.37948
SWW11131B006	PUL17_F5	2.25773	2.32789	4.57773	3.28833	6.63991	5.56281	7.87585	10.2178	7.56556
SWW11131B007	PUL17_F5	2.28189	2.30579	4.5612	3.29096	6.77909	5.46476	7.88387	10.0166	7.536
SWW11131B008T	PUL17_F5	2.33457	2.31152	4.4493	3.27991	6.59044	5.45229	7.85043	9.91863	7.42834
SWW11137B001	PUL17_F5	2.17905	2.17565	4.6502	3.29588	6.60203	5.51128	7.85286	10.0481	7.4915
SWW11137B002	PUL17_F5	2.26466	2.24759	4.66878	3.31198	6.74812	5.53839	7.84548	10.1875	7.54993
SWW11137B003U	PUL17_F5	2.26323	2.18719	4.63192	3.29427	6.69368	5.51744	7.9485	10.119	7.52509
SWW11137B004	PUL17_F5	2.17367	2.29648	4.70341	3.3144	6.64455	5.51723	7.903	10.1277	7.49456
SWW11137B005T	PUL17_F5	2.2764	2.23751	4.61217	3.31718	6.74468	5.52773	7.931	10.1068	7.52178
SWW11137B006U	PUL17_F5	2.2029	2.19211	4.64873	3.30169	6.58548	5.51032	7.88022	10.1312	7.49304
SWW11138B001	PUL17_F5	2.23432	2.20973	4.62155	3.28281	6.64609	5.42813	7.97438	10.0822	7.49434
SWW11138B002U	PUL17_F5	2.19407	2.21261	4.55972	3.26023	6.64124	5.40106	7.99535	10.1648	7.4788
SWW11138B003	PUL17_F5	2.20701	2.12699	4.59948	3.24578	6.67335	5.43896	7.96094	10.158	7.50497
SWW11138B004	PUL17_F5	2.16057	2.10443	4.57184	3.24771	6.63105	5.38343	7.98253	10.1667	7.47762
SWW11138B005	PUL17_F5	2.15031	2.08886	4.59741	3.2402	6.67094	5.39463	7.99396	10.1425	7.48588
SWW11138B006	PUL17_F5	2.10956	2.16451	4.57295	3.24447	6.49761	5.40424	7.99188	10.1741	7.43089
SWW11138B007	PUL17_F5	2.22978	2.22701	4.642	3.28524	6.66714	5.51119	7.97551	10.2646	7.55801
SWW11139B001	PUL17_F5	2.22349	2.19553	4.67322	3.30493	6.76231	5.495	7.9877	10.2077	7.55046
SWW11139B002	PUL17_F5	2.22566	2.2305	4.66211	3.29617	6.67326	5.47981	7.93676	10.1185	7.50154
SWW11139B003	PUL17_F5	2.22985	2.11099	4.63204	3.2816	6.74232	5.46369	7.92218	10.0546	7.50628
SWW11139B004	PUL17_F5	2.30121	2.15691	4.61896	3.28608	6.68235	5.6227	7.98141	10.0754	7.55162
SWW11139B005	PUL17_F5	2.24468	2.22258	4.65502	3.29531	6.61234	5.50403	7.94264	10.1086	7.48295
SWW11139B006	PUL17_F5	2.23181	2.18583	4.67802	3.28796	6.75762	5.52565	7.95083	10.2493	7.56119
SWW11139B008U	PUL17_F5	2.20996	2.20195	4.58731	3.25715	6.70258	5.44	7.976	10.0802	7.50578
SWW11139B009	PUL17_F5	2.21586	2.18221	4.59039	3.27413	6.68855	5.52538	7.94526	10.0045	7.50131
SWW11140B001	PUL17_F5	2.20478	2.14208	4.64495	3.27333	6.67787	5.39779	8.02413	10.0351	7.47189
SWW11140B002	PUL17_F5	2.16481	2.14135	4.65422	3.26593	6.70654	5.40255	8.04077	10.1641	7.49951
SWW11140B003	PUL17_F5	2.14005	2.07807	4.63883	3.25679	6.71843	5.41983	8.02719	10.1726	7.5136
SWW11140B004	PUL17_F5	2.13156	2.08573	4.66497	3.25332	6.65873	5.41942	7.99285	10.1911	7.49593
SWW11140B005	PUL17_F5	2.16549	2.16246	4.64555	3.26532	6.65689	5.39094	8.00468	10.1336	7.48028
SWW11140B006	PUL17_F5	2.16774	2.14054	4.69296	3.27679	6.69475	5.42115	8.01303	10.1977	7.52421
SWW11140B007	PUL17_F5	2.17475	2.17451	4.64864	3.26855	6.68815	5.36704	8.00876	10.1518	7.49126
SWW11140B008	PUL17_F5	2.17168	2.18168	4.6705	3.27256	6.6692	5.34086	8.02216	10.0852	7.45599
SWW11142B001T	PUL17_F5	2.29354	2.1875	4.63284	3.27276	6.71716	5.5526	7.91674	10.1253	7.5307
SWW11142B002	PUL17_F5	2.29695	2.17282	4.66401	3.29894	6.84923	5.62716	7.91646	10.0989	7.55357
SWW11142B003	PUL17_F5	2.2222	2.14547	4.62605	3.2536	6.58932	5.55017	7.90118	9.99342	7.47633
SWW11142B004U	PUL17_F5	2.22688	2.16443	4.62281	3.29202	6.75327	5.61824	7.95863	10.0764	7.54273
SWW11142B005	PUL17_F5	2.27308	2.15678	4.68778	3.30839	6.95309	5.61144	7.93394	10.0612	7.58158
SWW11143B001U	PUL17_F5	2.21017	2.20918	4.62917	3.27368	6.5868	5.41839	7.92462	10.1455	7.47018
SWW11143B002U	PUL17_F5	2.24914	2.22318	4.63546	3.28886	6.69989	5.46019	7.98137	10.1199	7.49324
SWW11143B003U	PUL17_F5	2.18893	2.19438	4.65156	3.29307	6.56098	5.50631	7.93055	10.1557	7.49549
SWW11143B004	PUL17_F5	2.26912	2.1428	4.70555	3.28317	6.64762	5.34216	7.90303	10.0699	7.46512
SWW11143B005	PUL17_F5	2.23954	2.19708	4.65954	3.29624	6.71499	5.48083	7.9803	10.1834	7.52658
SWW11145B001	PUL17_F5	2.16259	2.31038	4.68786	3.30257	6.60347	5.54568	7.9106	9.9841	7.46682
SWW11145B002U	PUL17_F5	2.1921	2.28267	4.53778	3.28714	6.66785	5.52059	7.94899	10.1188	7.50872
SWW11145B003	PUL17_F5	2.22814	2.26058	4.54833	3.28665	6.71723	5.62082	7.96389	10.2243	7.57332
SWW11146B001	PUL17_F5	2.18284	2.14442	4.58734	3.26444	6.76211	5.50337	7.99613	10.1523	7.52549
SWW11146B002	PUL17_F5	2.17909	2.23561	4.62234	3.29851	6.77912	5.48389	7.95266	10.0641	7.53715
SWW11154B001	PUL17_F5	2.30436	2.19218	4.51974	3.28789	6.68702	5.52749	7.86477	10.1935	7.53546
SWW11155B001	PUL17_F5	2.19142	2.25859	4.57161	3.27834	6.66256	5.4084	7.936	10.0862	7.48165
SWW11155B002	PUL17_F5	2.16823	2.18655	4.62021	3.27129	6.52438	5.44402	7.95641	9.97155	7.41646
SWW11155B003	PUL17_F5	2.23986	2.23549	4.57398	3.28916	6.52638	5.44647	7.96429	10.0036	7.4291
SWW11155B004	PUL17_F5	2.21239	2.23129	4.62645	3.28689	6.55878	5.6142	7.90042	10.1133	7.52644
SWW11157B001T	PUL17_F5	2.32748	2.32672	4.56892	3.31651	6.80681	5.53299	7.80291	9.94991	7.52869
SWW11157B002T	PUL17_F5	2.28231	2.23521	4.54781	3.29244	6.70844	5.37771	7.84393	10.0544	7.48453
SWW11157B003	PUL17_F5	2.27065	2.28569	4.67025	3.3164	6.76111	5.63265	7.88424	10.2532	7.59479
SWW11157B004	PUL17_F5	2.26249	2.27187	4.5677	3.29381	6.72221	5.56077	7.89214	10.148	7.54712
SWW11157B005	PUL17_F5	2.24216	2.24859	4.59396	3.29725	6.58203	5.49682	7.82303	10.0114	7.47252
SWW11158B001T	PUL17_F5	2.25952	2.29347	4.6267	3.31102	6.6031	5.68202	7.89703	10.32	7.57285
SWW11158B002	PUL17_F5	2.29676	2.34031	4.59422	3.31375	6.73444	5.49867	7.89493	10.1434	7.52875
SWW11158B003	PUL17_F5	2.23104	2.3387	4.58697	3.29463	6.64588	5.59709	7.86764	10.1729	7.52866
SWW11159B001	PUL17_F5	2.23554	2.20631	4.65381	3.29173	6.71225	5.5981	7.89911	10.1304	7.55351
SWW11159B002	PUL17_F5	2.26529	2.31245	4.60011	3.29712	6.68536	5.48147	7.86037	10.0626	7.50651
SWW11159B003U	PUL17_F5	2.18157	2.23965	4.53915	3.2807	6.72509	5.58081	8.00952	10.2875	7.57238
SWW11166B001U	PUL17_F5	2.22328	2.32059	4.6207	3.29849	6.67349	5.60573	7.89478	10.1241	7.51671
SWW11166B002U	PUL17_F5	2.23821	2.2946	4.5559	3.29032	6.7745	5.51026	7.8831	10.0627	7.5308
SWW11166B003	PUL17_F5	2.21765	2.26757	4.55235	3.27785	6.69897	5.56105	7.94762	10.0274	7.5125
SWW11166B004	PUL17_F5	2.12556	2.24352	4.65433	3.27273	6.66567	5.50409	7.8877	10.1324	7.51954
SWW11166B005	PUL17_F5	2.25711	2.30657	4.62963	3.30601	6.63427	5.6144	7.85158	10.1931	7.54497
SWW11166B006	PUL17_F5	2.19363	2.23454	4.62954	3.28619	6.69027	5.63857	7.87194	10.1512	7.56289
SWW11166B007	PUL17_F5	2.20939	2.27416	4.57926	3.27611	6.51696	5.53063	7.85472	10.0421	7.47291
SWW11166B008	PUL17_F5	2.22054	2.30539	4.55304	3.28459	6.62685	5.57933	7.91219	10.0548	7.50458
SWW11166B009	PUL17_F5	2.31418	2.29303	4.59412	3.30961	6.79575	5.47843	7.93295	10.067	7.531
SWW11184B001	PUL17_F5	2.27556	2.18229	4.58334	3.26794	6.55642	5.44355	7.86822	10.0901	7.45833
SWW11184B002	PUL17_F5	2.2864	2.21291	4.62054	3.28515	6.77049	5.54109	7.92793	10.2203	7.56703
SWW11184B003	PUL17_F5	2.25596	2.17255	4.51075	3.2573	6.73843	5.42783	7.89952	10.0403	7.48008
SWW11184B004	PUL17_F5	2.27668	2.08529	4.58172	3.27069	6.76607	5.41922	7.9412	10.0947	7.51814
SWW11184B005	PUL17_F5	2.20462	2.16186	4.62239	3.27498	6.70425	5.50146	7.96647	10.1713	7.5073
SWW11187B001	PUL17_F5	2.34159	2.29112	4.4732	3.29541	6.60212	5.56263	7.87168	9.99705	7.48664
SWW11187B002	PUL17_F5	2.33487	2.32873	4.49285	3.31679	6.68257	5.58803	7.86264	10.1781	7.53027
SWW11187B003	PUL17_F5	2.30808	2.32498	4.54957	3.30965	6.67637	5.5661	7.8621	10.1434	7.53076
SWW11188B001	PUL17_F5	2.30182	2.31785	4.61268	3.32471	6.52433	5.69685	7.83359	10.1055	7.51806
SWW11188B002U	PUL17_F5	2.30184	2.28736	4.57261	3.30896	6.51117	5.60423	7.89232	10.2005	7.51203
SWW11188B003	PUL17_F5	2.31764	2.35986	4.6138	3.3236	6.54045	5.64355	7.83397	10.0247	7.49383
SWW11191B001UT	PUL17_F5	2.31211	2.18052	4.55014	3.28806	6.74252	5.51669	7.82337	10.0966	7.52873
SWW11191B002U	PUL17_F5	2.2685	2.2585	4.57948	3.30648	6.69477	5.54035	7.91728	9.97025	7.50188
SWW11191B003	PUL17_F5	2.14017	2.23262	4.51657	3.25947	6.76973	5.5553	7.93967	10.2278	7.55979
SWW11191B004U	PUL17_F5	2.15765	2.17301	4.54551	3.27264	6.78155	5.53575	7.91385	10.1559	7.55279
SWW11191B005	PUL17_F5	2.14121	2.21996	4.53148	3.27632	6.68688	5.54288	7.91763	10.1891	7.53086
SWW11192B0010	PUL17_F5	2.28909	2.37074	4.60671	3.31186	6.65527	5.6158	7.82448	10.1389	7.54895
SWW11192B0011	PUL17_F5	2.20419	2.2526	4.49515	3.26106	6.67454	5.32311	7.92304	10.0437	7.45134
SWW11192B0012	PUL17_F5	2.26321	2.31125	4.53336	3.29401	6.57167	5.57911	7.95459	10.1112	7.51128
SWW11192B0013	PUL17_F5	2.26115	2.3567	4.5234	3.29183	6.7346	5.60339	7.92408	10.0405	7.54679
SWW11192B001U	PUL17_F5	2.25184	2.28295	4.49296	3.26979	6.62419	5.49775	7.92376	10.2069	7.50732
SWW11192B002	PUL17_F5	2.27045	2.35889	4.5497	3.29145	6.7119	5.52783	7.86646	9.93386	7.50485
SWW11192B003	PUL17_F5	2.25489	2.33726	4.49893	3.27034	6.47166	5.55081	7.88863	10.0698	7.46424
SWW11192B004	PUL17_F5	2.24708	2.20853	4.50631	3.27407	6.60799	5.54745	7.84225	10.0563	7.50066
SWW11192B005	PUL17_F5	2.33274	2.36528	4.52831	3.30649	6.71468	5.47872	7.93254	10.0393	7.49738
SWW11192B006	PUL17_F5	2.30397	2.42749	4.553	3.32949	6.80357	5.44472	7.91244	9.96198	7.48948
SWW11192B007	PUL17_F5	2.23473	2.38599	4.53272	3.28993	6.65855	5.48415	7.89911	10.0804	7.50462
SWW11192B008	PUL17_F5	2.2555	2.35834	4.53523	3.28799	6.67441	5.59658	7.8749	10.0863	7.54454
SWW11192B009U	PUL17_F5	2.24918	2.30475	4.60248	3.30155	6.60582	5.5927	7.88999	10.102	7.50744
SWW11195B001	PUL17_F5	2.24434	2.29055	4.62599	3.32479	6.76659	5.71128	7.87422	10.1789	7.60604
SWW11195B002	PUL17_F5	2.27141	2.20717	4.61747	3.29906	6.77965	5.67471	7.88289	10.1814	7.59542
SWW11196B001	PUL17_F5	2.25683	2.27292	4.66013	3.30948	6.67397	5.53892	7.8562	9.9667	7.48758
SWW11197B001	PUL17_F5	2.26522	2.0998	4.58695	3.2701	6.6067	5.45673	7.8935	9.92655	7.45304
SWW11199B001U	PUL17_F5	2.23306	2.17958	4.52192	3.24785	6.68417	5.44712	7.93063	9.96356	7.46575
SWW11205B001	PUL17_F5	2.2572	2.2264	4.48246	3.27407	6.38156	5.58449	7.83624	10.0906	7.46065
SWW11205B002	PUL17_F5	2.18959	2.26403	4.53693	3.28052	6.46904	5.60193	7.91442	10.3516	7.53499
SWW11214B001	PUL17_F5	2.25879	2.28717	4.53492	3.29473	6.77305	5.71237	7.86037	10.2254	7.61905
SWW11214B002	PUL17_F5	2.28547	2.29702	4.56284	3.29921	6.73665	5.69906	7.86377	10.167	7.59584
SWW11214B003U	PUL17_F5	2.25933	2.32319	4.52619	3.28977	6.76649	5.64905	7.81434	10.1122	7.5756
SWW11214B004U	PUL17_F5	2.26144	2.27632	4.5475	3.28994	6.77245	5.66459	7.84942	10.1545	7.58817
SWW11214B005U	PUL17_F5	2.26783	2.32068	4.5102	3.29239	6.79255	5.64616	7.85229	10.1641	7.59545
SWW11214B006	PUL17_F5	2.24869	2.28501	4.55274	3.29144	6.79606	5.6621	7.84351	10.2076	7.60377
SWW11214B007	PUL17_F5	2.27465	2.33541	4.52021	3.2903	6.83414	5.60037	7.83321	10.1499	7.58515
SWW11221B001	PUL17_F5	2.33959	2.29406	4.57205	3.29227	6.75383	5.75283	7.8535	10.063	7.63519
SWW11221B002	PUL17_F5	2.27056	2.26069	4.61233	3.29593	6.67872	5.70453	7.90369	10.1156	7.58856
SWW11221B003U	PUL17_F5	2.34663	2.33235	4.5806	3.31176	6.62489	5.66696	7.89835	10.1191	7.56153
SWW11221B004	PUL17_F5	2.25385	2.33126	4.58028	3.31478	6.64386	5.61736	7.82926	10.1814	7.57349
SWW11221B005	PUL17_F5	2.27126	2.24323	4.63026	3.29832	6.5999	5.75258	7.88739	10.1447	7.5737
SWW11221B006	PUL17_F5	2.29437	2.33177	4.64748	3.32619	6.55113	5.55448	7.84842	10.0404	7.51414
SWW11222B001	PUL17_F5	2.2397	2.1244	4.55166	3.25384	6.61302	5.65372	7.91921	10.1432	7.5461
SWW11222B002U	PUL17_F5	2.20977	2.24078	4.52468	3.28633	6.74357	5.62119	7.88299	10.1998	7.60082
SWW11222B003UT	PUL17_F5	2.20955	2.16922	4.57559	3.26405	6.7199	5.59996	7.84505	10.011	7.54453
SWW11222B004	PUL17_F5	2.23209	2.18372	4.55292	3.28354	6.74711	5.56447	7.94359	10.0691	7.53723
SWW11225B001	PUL17_F5	2.2281	2.30949	4.55535	3.2844	6.89141	5.70985	7.82629	10.1972	7.6283
SWW11225B002	PUL17_F5	2.20969	2.29669	4.59093	3.29813	6.76178	5.67832	7.92093	10.2229	7.61368
SWW11227B001	PUL17_F5	2.2159	2.14368	4.56978	3.28009	6.90658	5.61111	7.90154	10.2656	7.6386
SWW11227B002T	PUL17_F5	2.22469	2.15853	4.56918	3.27145	6.88293	5.64803	7.85483	10.1147	7.62091
SWW11227B003T	PUL17_F5	2.23596	2.17287	4.57784	3.27373	6.7253	5.61284	7.90427	10.0972	7.58114
SWW11227B004	PUL17_F5	2.26088	2.19823	4.60506	3.28534	6.76386	5.66322	7.88112	10.1913	7.62209
SWW11229B001U	PUL17_F5	2.29542	2.318	4.56563	3.2906	6.79806	5.55636	7.9252	10.1673	7.57168
SWW11229B002	PUL17_F5	2.24234	2.09737	4.55349	3.24919	6.85073	5.5501	7.86912	10.2197	7.6028
SWW11229B003T	PUL17_F5	2.16277	2.11375	4.54158	3.26029	6.61837	5.5268	7.90608	10.0701	7.48788
SWW11229B004T	PUL17_F5	2.21802	2.10373	4.47743	3.2574	6.75269	5.4795	7.92386	10.144	7.53832
SWW11229B005	PUL17_F5	2.28083	2.07848	4.56023	3.25901	6.72795	5.52922	7.79569	10.0984	7.54813
SWW11230B001T	PUL17_F5	2.27201	2.3028	4.55347	3.30141	6.78072	5.63517	7.9456	10.042	7.56482
SWW11230B002	PUL17_F5	2.21055	2.23425	4.45721	3.24539	6.71171	5.52214	7.9448	10.163	7.57971
SWW11230B003	PUL17_F5	2.25844	2.24111	4.53551	3.28113	6.84632	5.60702	7.96402	10.239	7.62989
SWW11230B004	PUL17_F5	2.29289	2.23612	4.59123	3.29382	6.67432	5.54926	7.90782	10.1286	7.5497
SWW11230B005	PUL17_F5	2.27646	2.20591	4.56691	3.29187	6.74718	5.59586	7.87905	10.0591	7.57031
SWW11230B006	PUL17_F5	2.2621	2.26322	4.54492	3.29047	6.89723	5.59273	7.92194	10.2007	7.62833
SWW11230B007	PUL17_F5	2.24607	2.21771	4.55255	3.27511	6.79286	5.50829	7.89658	9.92817	7.52968
SWW11230B008	PUL17_F5	2.2526	2.22664	4.53142	3.27773	6.72353	5.68041	7.90846	10.1667	7.59601
SWW11236B001T	PUL17_F5	2.22499	2.23497	4.55062	3.27836	6.83213	5.6065	7.81972	10.1803	7.59008
SWW11236B002	PUL17_F5	2.29699	2.2111	4.51803	3.29083	6.75931	5.65249	7.83752	10.1523	7.5712
SWW11236B003T	PUL17_F5	2.22982	2.22927	4.60457	3.2981	6.85734	5.6602	7.83335	10.2276	7.62588
SWW11268B001	PUL17_F5	2.16447	2.2026	4.52573	3.27137	6.66913	5.51431	7.88855	9.94203	7.46878
SWW11268B002	PUL17_F5	2.2441	2.16979	4.58782	3.27909	6.69427	5.52806	7.84858	9.95857	7.4953
SWW11336B001	PUL17_F5	2.33704	2.2866	4.62081	3.29521	6.59522	5.48894	7.88481	9.96981	7.4743
SWW11349B001	PUL17_F5	2.24181	2.2586	4.59784	3.28171	6.49262	5.60453	7.86988	9.97593	7.49052
SWW11349B002	PUL17_F5	2.26859	2.45392	4.51168	3.31251	6.80132	5.61664	7.87813	10.1093	7.57739
SWW14206DH10	PUL18_DH	2.1818	2.2796	4.75407	3.24961	6.63824	5.63761	7.95571	10.0792	7.51841
SWW14206DH150	PUL18_DH	2.12262	2.38111	4.70124	3.23627	6.60531	5.65719	8.01784	10.1333	7.50417
SWW14206DH200	PUL18_DH	2.11075	2.4657	4.70067	3.27205	6.51775	5.59732	8.01896	10.2629	7.49581
SWW14206DH250	PUL18_DH	2.15003	2.3927	4.69544	3.26497	6.67721	5.61684	7.97024	10.2746	7.58559
SWW14206DH40	PUL18_DH	2.15138	2.37796	4.69051	3.27193	6.68379	5.5716	7.89923	10.1257	7.55001
SWW14206DH50	PUL18_DH	2.06326	2.41527	4.68879	3.25391	6.54915	5.57392	7.92921	10.3073	7.53349
SWW14207DH120	PUL18_DH	2.15506	2.37897	4.68867	3.28914	6.68291	5.74176	7.92923	9.96234	7.52131
SWW14207DH330	PUL18_DH	2.15055	2.44367	4.67036	3.28858	6.58549	5.76102	8.07568	10.0881	7.50562
SWW14207DH440	PUL18_DH	2.16479	2.39728	4.66867	3.27598	6.47823	5.63212	8.01385	10.1709	7.49115
SWW14207DH490	PUL18_DH	2.1501	2.4617	4.66687	3.29324	6.70711	5.79223	7.93218	10.2387	7.61371
SWW14215DH240	PUL18_DH	2.1306	2.3115	4.66645	3.25426	6.77198	5.65951	7.98367	10.2295	7.6054
SWW14215DH30	PUL18_DH	2.25589	2.49822	4.66457	3.32954	6.95185	5.62803	7.91192	10.0295	7.60052
SWW14215DH70	PUL18_DH	2.18647	2.37085	4.66154	3.30851	6.96293	5.6516	7.9476	10.0814	7.58762
SWW14216DH70	PUL18_DH	2.17593	2.32189	4.65823	3.25259	6.67757	5.76177	8.01267	9.95771	7.51696
SWW14217DH260	PUL18_DH	2.08048	2.31961	4.65773	3.2761	6.8703	5.61063	8.06746	10.2115	7.5888
SWW14251DH130	PUL18_DH	2.31781	2.37163	4.65409	3.27405	6.72529	5.61153	7.96297	9.86362	7.50396
SWW14251DH170	PUL18_DH	2.17571	2.33024	4.65379	3.25554	6.67248	5.71419	8.01741	10.0037	7.53808
SWW14251DH20	PUL18_DH	2.22169	2.34096	4.65234	3.2592	6.76018	5.78261	7.93651	9.91226	7.55407
SWW14251DH230	PUL18_DH	2.20413	2.28125	4.65117	3.26033	6.54087	5.6976	7.94921	9.91933	7.45532
SWW14251DH240	PUL18_DH	2.23947	2.41239	4.64917	3.27065	6.7184	5.62994	7.9276	10.0315	7.5198
SWW14251DH270	PUL18_DH	2.19789	2.41148	4.64831	3.28074	6.74078	5.69355	7.9841	10.0659	7.56083
SWW14251DH280	PUL18_DH	2.09756	2.28891	4.6483	3.22975	6.73169	5.69232	7.98705	10.0504	7.53847
SWW14251DH290	PUL18_DH	2.225	2.33535	4.64816	3.27095	6.66939	5.71048	7.93804	9.90976	7.50771
SWW14251DH30	PUL18_DH	2.2024	2.29113	4.64322	3.26434	6.62532	5.67802	7.98567	10.1389	7.52799
SWW14251DH300	PUL18_DH	2.21823	2.37507	4.64222	3.27775	6.72477	5.7152	8.01531	10.0391	7.5323
SWW14251DH310	PUL18_DH	2.21106	2.42255	4.64133	3.30024	6.72515	5.73179	8.00271	10.0347	7.55988
SWW14251DH330	PUL18_DH	2.25059	2.5298	4.64015	3.31802	6.55134	5.77784	7.99173	9.91331	7.4971
SWW14251DH360	PUL18_DH	2.18203	2.35546	4.63966	3.28506	6.82405	5.67199	7.99885	9.93741	7.53479
SWW14251DH370	PUL18_DH	2.14122	2.40389	4.63916	3.25129	6.49301	5.67235	7.98755	9.78256	7.43058
SWW14251DH40	PUL18_DH	2.11668	2.2473	4.63906	3.22935	6.65516	5.62891	7.98123	9.8659	7.47204
SWW14251DH60	PUL18_DH	2.15189	2.44782	4.63836	3.26793	6.74964	5.73104	7.99224	9.96311	7.55213
SWW14251DH80	PUL18_DH	2.18965	2.50867	4.63469	3.29936	6.70113	5.62302	8.01264	9.85871	7.48952
SWW14254DH110	PUL18_DH	2.30594	2.52737	4.63374	3.32443	6.74354	5.7222	7.89166	9.86084	7.5238
SWW14254DH150	PUL18_DH	2.31517	2.52904	4.63373	3.35975	6.80199	5.85027	7.93603	10.0507	7.59352
SWW14254DH180	PUL18_DH	2.38185	2.52043	4.6329	3.33751	6.66075	5.64759	7.86561	9.95062	7.51164
SWW14254DH200	PUL18_DH	2.36865	2.57364	4.63285	3.37802	6.71247	5.65522	7.88344	10.0264	7.52922
SWW14254DH240	PUL18_DH	2.33655	2.50621	4.63258	3.33201	6.85554	5.64414	7.978	9.89231	7.54405
SWW14254DH250	PUL18_DH	2.24883	2.51599	4.62996	3.32845	6.63995	5.78081	7.93802	10.0225	7.55157
SWW14254DH270	PUL18_DH	2.31747	2.43879	4.62978	3.3042	6.93206	5.7055	7.94882	9.8905	7.58079
SWW14254DH360	PUL18_DH	2.22841	2.46799	4.62736	3.29821	6.80456	5.69919	7.87867	9.94891	7.54807
SWW14254DH380	PUL18_DH	2.34215	2.58527	4.62598	3.35579	6.70962	5.69696	7.90883	9.98089	7.53711
SWW14254DH40	PUL18_DH	2.24426	2.52299	4.62596	3.3141	6.78709	5.61516	7.87244	9.87944	7.49798
SWW14254DH70	PUL18_DH	2.27873	2.415	4.62471	3.30709	6.62762	5.80917	7.88045	9.92919	7.53076
SWW14254DH80	PUL18_DH	2.34283	2.57161	4.62462	3.35679	6.81029	5.72361	7.90816	9.97265	7.56609
SWW14254DH90	PUL18_DH	2.36883	2.46359	4.62414	3.34051	6.80669	5.68961	7.82408	9.83916	7.53008
SWW14256DH10	PUL18_DH	2.18752	2.28177	4.62294	3.27356	6.7313	5.69635	7.90859	9.84595	7.51628
SWW14256DH120	PUL18_DH	2.2269	2.4475	4.62268	3.26922	6.71418	5.6428	7.97467	9.83028	7.49531
SWW14256DH150	PUL18_DH	2.25478	2.41081	4.62169	3.30657	6.86594	5.59396	7.96438	9.88654	7.54022
SWW14256DH160	PUL18_DH	2.22934	2.41232	4.6211	3.27983	6.62246	5.56177	7.93195	9.92721	7.46296
SWW14256DH170	PUL18_DH	2.21905	2.33899	4.62029	3.26196	6.62471	5.64214	7.9055	9.98277	7.50486
SWW14256DH230	PUL18_DH	2.21924	2.33468	4.61854	3.25989	6.63961	5.58128	7.8961	9.70939	7.43596
SWW14256DH240	PUL18_DH	2.19447	2.37467	4.61849	3.26486	6.66371	5.59752	7.89011	10.0268	7.50866
SWW14256DH250	PUL18_DH	2.16915	2.34909	4.61781	3.26801	6.75585	5.69917	7.92412	9.91394	7.54365
SWW14256DH260	PUL18_DH	2.24345	2.39198	4.61761	3.29814	6.86501	5.62491	7.99116	9.95925	7.56244
SWW14256DH290	PUL18_DH	2.14724	2.30848	4.61653	3.27279	6.80089	5.571	7.98688	9.87049	7.50441
SWW14256DH300	PUL18_DH	2.20385	2.33489	4.61553	3.28703	6.6553	5.77015	7.95678	10.069	7.54536
SWW14256DH310	PUL18_DH	2.17899	2.36505	4.61548	3.29784	6.83237	5.71277	7.97196	9.95901	7.59163
SWW14256DH330	PUL18_DH	2.2872	2.38029	4.61487	3.29394	6.70913	5.61454	7.95048	9.84027	7.48779
SWW14256DH360	PUL18_DH	2.24941	2.46859	4.6148	3.28963	6.75625	5.68568	7.99161	9.89633	7.52593
SWW14256DH390	PUL18_DH	2.17271	2.37209	4.61469	3.2851	6.66922	5.75693	7.90473	9.90688	7.54734
SWW14256DH470	PUL18_DH	2.19218	2.3743	4.61458	3.25837	6.7606	5.72799	7.95209	9.89103	7.53211
SWW14256DH480	PUL18_DH	2.21289	2.43445	4.61307	3.30246	6.83403	5.66983	7.91617	9.99151	7.56077
SWW14256DH490	PUL18_DH	2.24911	2.37272	4.61256	3.27886	6.69701	5.6958	7.95465	10.0455	7.52691
SWW14256DH530	PUL18_DH	2.20914	2.4074	4.61193	3.29603	6.85503	5.75341	7.9703	9.9857	7.59563
SWW14256DH550	PUL18_DH	2.14785	2.34198	4.61168	3.25361	6.6222	5.60114	7.83863	9.86219	7.45541
SWW14256DH70	PUL18_DH	2.17807	2.34885	4.61146	3.28306	6.544	5.68974	7.92593	9.92211	7.49119
SWW14256DH90	PUL18_DH	2.22308	2.39768	4.61129	3.28699	6.74207	5.73625	7.93359	9.94501	7.5667
SWW14257DH120	PUL18_DH	2.12575	2.3786	4.61098	3.30117	6.65692	5.76448	7.97394	10.075	7.54611
SWW14257DH150	PUL18_DH	2.15436	2.41256	4.61094	3.26484	6.7543	5.46056	7.98092	10.0442	7.48115
SWW14257DH200	PUL18_DH	2.15267	2.41435	4.61034	3.26177	6.64409	5.61096	7.99894	10.0104	7.50675
SWW14257DH60	PUL18_DH	2.21955	2.51588	4.60935	3.30244	6.58914	5.56913	7.98272	9.98636	7.47129
SWW14258DH110	PUL18_DH	2.19769	2.45079	4.60875	3.27432	6.70558	5.72899	7.99772	9.92918	7.53154
SWW14258DH150	PUL18_DH	2.20828	2.36816	4.6084	3.2605	6.67724	5.71728	8.01883	9.96065	7.51191
SWW14258DH160	PUL18_DH	2.21018	2.52697	4.6083	3.30464	6.71965	5.72352	7.98173	10.087	7.56314
SWW14258DH170	PUL18_DH	2.19749	2.44908	4.60756	3.27178	6.75707	5.7485	7.99747	9.94432	7.55704
SWW14258DH180	PUL18_DH	2.22957	2.4565	4.60752	3.27777	6.74594	5.71759	7.97037	9.92006	7.54382
SWW14258DH230	PUL18_DH	2.27705	2.38252	4.60727	3.2892	6.68794	5.69668	8.0217	9.91556	7.51038
SWW14258DH260	PUL18_DH	2.12634	2.39325	4.60598	3.27017	6.57303	5.67533	7.99525	9.82574	7.46569
SWW14258DH30	PUL18_DH	2.21892	2.44321	4.60377	3.28167	6.76807	5.65998	7.99879	9.90926	7.52628
SWW14258DH310	PUL18_DH	2.21595	2.36875	4.6035	3.28422	6.68414	5.69913	7.99412	10.1531	7.56687
SWW14258DH390	PUL18_DH	2.24213	2.43011	4.60207	3.28882	6.78468	5.78196	8.00726	10.0458	7.56788
SWW14258DH400	PUL18_DH	2.21328	2.4641	4.6017	3.3097	6.6786	5.73054	7.97786	9.98161	7.54303
SWW14258DH70	PUL18_DH	2.26074	2.35244	4.60134	3.27457	6.71422	5.71197	8.00634	10.0096	7.54415
SWW14296DH10	PUL18_DH	2.11717	2.37076	4.60132	3.26274	6.60752	5.61613	7.93391	9.91963	7.47853
SWW14296DH1000	PUL18_DH	2.18239	2.44461	4.60124	3.29825	6.73777	5.82912	7.99613	9.94823	7.56769
SWW14296DH1060	PUL18_DH	2.22804	2.42939	4.60079	3.30702	6.67857	5.71215	7.92081	9.92872	7.53188
SWW14296DH110	PUL18_DH	2.1886	2.38694	4.60055	3.2745	6.59567	5.74395	7.91263	9.98936	7.5319
SWW14296DH120	PUL18_DH	2.18678	2.37243	4.60044	3.27929	6.70863	5.73897	7.93117	9.90264	7.53875
SWW14296DH130	PUL18_DH	2.27224	2.40576	4.60037	3.30565	6.70845	5.73328	7.93866	9.93736	7.53193
SWW14296DH140	PUL18_DH	2.15905	2.33219	4.59998	3.26936	6.77842	5.64242	7.91817	9.86897	7.50072
SWW14296DH150	PUL18_DH	2.19603	2.42469	4.59943	3.30814	6.76375	5.78101	7.9394	10.0492	7.58249
SWW14296DH160	PUL18_DH	2.2042	2.3858	4.59814	3.28615	6.80213	5.65359	7.92304	9.87209	7.52524
SWW14296DH170	PUL18_DH	2.19478	2.42435	4.59803	3.29152	6.71706	5.62847	7.9492	9.93376	7.51331
SWW14296DH190	PUL18_DH	2.13376	2.43717	4.59775	3.28457	6.72609	5.65493	7.95139	10.029	7.5253
SWW14296DH20	PUL18_DH	2.14634	2.48339	4.59772	3.28693	6.79327	5.68004	7.96646	9.9753	7.5447
SWW14296DH200	PUL18_DH	2.13304	2.42825	4.59762	3.27144	6.72225	5.67865	7.95066	9.98662	7.53364
SWW14296DH210	PUL18_DH	2.19264	2.40298	4.59718	3.28693	6.6233	5.74233	7.98413	10.0391	7.52497
SWW14296DH220	PUL18_DH	2.24376	2.38828	4.59615	3.31382	6.78687	5.6428	7.9211	9.84719	7.51239
SWW14296DH230	PUL18_DH	2.12997	2.39281	4.59613	3.25221	6.58386	5.59936	7.89122	9.88044	7.46445
SWW14296DH240	PUL18_DH	2.14876	2.36451	4.59441	3.26496	6.54971	5.6971	7.87267	10.0655	7.51269
SWW14296DH270	PUL18_DH	2.24936	2.4381	4.59361	3.32278	6.82017	5.79271	7.92724	10.0262	7.60179
SWW14296DH30	PUL18_DH	2.20702	2.42075	4.59278	3.28994	6.72337	5.65998	7.92377	9.88414	7.49037
SWW14296DH320	PUL18_DH	2.18959	2.56446	4.59274	3.30082	6.62187	5.61652	7.89583	9.85807	7.4765
SWW14296DH330	PUL18_DH	2.17898	2.4569	4.59273	3.30458	6.6754	5.59784	7.93317	9.89948	7.47315
SWW14296DH360	PUL18_DH	2.22418	2.37464	4.59252	3.27676	6.82073	5.67525	7.88358	9.85499	7.53133
SWW14296DH390	PUL18_DH	2.2133	2.38808	4.59226	3.30038	6.87968	5.80536	7.93066	9.97629	7.60202
SWW14296DH40	PUL18_DH	2.22836	2.46098	4.59157	3.31458	6.6512	5.68833	7.96003	9.9558	7.51091
SWW14296DH400	PUL18_DH	2.21557	2.43288	4.59123	3.31626	6.74369	5.74786	7.93411	10.1045	7.5786
SWW14296DH420	PUL18_DH	2.17434	2.41546	4.59096	3.29105	6.55916	5.71091	7.92959	9.92184	7.47907
SWW14296DH430	PUL18_DH	2.18191	2.56462	4.5907	3.33622	6.63371	5.78487	7.96349	9.98123	7.54165
SWW14296DH440	PUL18_DH	2.185	2.39751	4.59051	3.26218	6.67005	5.64377	7.95345	9.91284	7.51003
SWW14296DH450	PUL18_DH	2.24762	2.38329	4.5903	3.29969	6.66647	5.67442	7.8931	9.70012	7.46063
SWW14296DH460	PUL18_DH	2.22749	2.52457	4.59026	3.31555	6.72785	5.65188	7.99398	10.0325	7.53548
SWW14296DH470	PUL18_DH	2.23822	2.38596	4.59013	3.29335	6.75905	5.69863	7.95032	9.97044	7.5312
SWW14296DH490	PUL18_DH	2.18441	2.44241	4.58946	3.27765	6.5508	5.64074	7.92565	9.80095	7.45104
SWW14296DH50	PUL18_DH	2.12827	2.3864	4.5892	3.26323	6.68796	5.63067	7.90191	9.98524	7.51274
SWW14296DH500	PUL18_DH	2.20135	2.48672	4.58909	3.30938	6.6891	5.79987	7.94183	9.99437	7.55617
SWW14296DH510	PUL18_DH	2.18717	2.41224	4.58867	3.27234	6.56021	5.70738	7.87023	10.0093	7.52741
SWW14296DH520	PUL18_DH	2.14776	2.40871	4.58757	3.26045	6.55749	5.6755	7.87231	10.061	7.51777
SWW14296DH530	PUL18_DH	2.20635	2.36942	4.58725	3.27059	6.70863	5.68514	7.94754	9.98016	7.54983
SWW14296DH540	PUL18_DH	2.21338	2.45478	4.58671	3.30106	6.72631	5.77734	7.93508	9.85177	7.54305
SWW14296DH550	PUL18_DH	2.14481	2.45064	4.5867	3.26394	6.57672	5.66816	7.8842	9.99537	7.50737
SWW14296DH560	PUL18_DH	2.279	2.50548	4.58656	3.31946	6.62322	5.64966	7.9171	9.78713	7.47143
SWW14296DH580	PUL18_DH	2.13576	2.36769	4.58641	3.25152	6.55363	5.67999	7.8548	9.971	7.49923
SWW14296DH590	PUL18_DH	2.25955	2.4048	4.58631	3.29313	6.69545	5.6878	7.95679	9.93608	7.52795
SWW14296DH60	PUL18_DH	2.2121	2.44613	4.58617	3.29424	6.50982	5.64928	7.9014	9.91455	7.47157
SWW14296DH600	PUL18_DH	2.17275	2.54341	4.58582	3.33798	6.69271	5.78022	7.97526	10.0103	7.55968
SWW14296DH630	PUL18_DH	2.26146	2.39423	4.58569	3.304	6.8499	5.71439	7.94077	9.89873	7.5418
SWW14296DH650	PUL18_DH	2.28123	2.46746	4.58561	3.32744	6.80876	5.662	7.87709	9.87376	7.5441
SWW14296DH660	PUL18_DH	2.25415	2.45088	4.58552	3.31397	6.67981	5.68792	7.94197	9.98767	7.52624
SWW14296DH670	PUL18_DH	2.20308	2.42142	4.5854	3.29193	6.72194	5.71419	7.93493	10.0242	7.5495
SWW14296DH680	PUL18_DH	2.18271	2.47388	4.58524	3.30183	6.58442	5.59135	7.89826	9.95398	7.48017
SWW14296DH70	PUL18_DH	2.12104	2.41853	4.58515	3.26867	6.58295	5.72378	7.91946	10.0923	7.54316
SWW14296DH710	PUL18_DH	2.25657	2.52674	4.5847	3.31841	6.66594	5.58003	7.90568	9.88952	7.46865
SWW14296DH720	PUL18_DH	2.14141	2.37016	4.58469	3.25613	6.56566	5.70716	7.86372	9.97467	7.51018
SWW14296DH730	PUL18_DH	2.22769	2.42056	4.58428	3.27069	6.67372	5.56367	7.86604	9.8356	7.47435
SWW14296DH750	PUL18_DH	2.14787	2.46728	4.58358	3.29628	6.67729	5.70663	7.92557	9.89709	7.50081
SWW14296DH760	PUL18_DH	2.16988	2.41903	4.58352	3.29542	6.71495	5.67016	7.95235	9.99919	7.52715
SWW14296DH770	PUL18_DH	2.1903	2.44734	4.58335	3.29346	6.65216	5.53083	7.86778	9.86813	7.44788
SWW14296DH780	PUL18_DH	2.18865	2.52864	4.58307	3.3088	6.65993	5.65361	7.91526	9.87302	7.5016
SWW14296DH790	PUL18_DH	2.2108	2.45605	4.58301	3.29891	6.68987	5.74275	7.96355	9.94066	7.54691
SWW14296DH800	PUL18_DH	2.18612	2.48057	4.58273	3.29343	6.68497	5.71248	7.96037	10.0456	7.5403
SWW14296DH820	PUL18_DH	2.19345	2.37093	4.58251	3.2801	6.59889	5.74639	7.90251	9.99497	7.53715
SWW14296DH830	PUL18_DH	2.19172	2.42522	4.58233	3.29429	6.64842	5.72268	7.92234	9.93994	7.53113
SWW14296DH840	PUL18_DH	2.19169	2.45552	4.58228	3.29572	6.64274	5.73361	7.88749	10.0741	7.571
SWW14296DH850	PUL18_DH	2.21721	2.4539	4.58181	3.29734	6.73865	5.61627	7.8978	9.95341	7.50809
SWW14296DH860	PUL18_DH	2.27007	2.55041	4.58167	3.33202	6.91549	5.73528	7.92406	9.96252	7.60288
SWW14296DH870	PUL18_DH	2.19854	2.4522	4.58121	3.29312	6.75813	5.7961	7.92588	9.87577	7.56679
SWW14296DH880	PUL18_DH	2.20291	2.37381	4.58108	3.26972	6.59613	5.67865	7.89923	9.96559	7.51109
SWW14296DH890	PUL18_DH	2.17657	2.42007	4.58091	3.26605	6.6395	5.6742	7.89798	10.0168	7.52184
SWW14296DH90	PUL18_DH	2.19405	2.51109	4.58085	3.29789	6.75207	5.72807	7.95546	10.1156	7.60423
SWW14296DH900	PUL18_DH	2.16498	2.46163	4.58061	3.29394	6.67938	5.72249	7.9137	9.86901	7.50018
SWW14296DH920	PUL18_DH	2.16524	2.3823	4.57996	3.26815	6.66253	5.70046	7.9559	9.94948	7.53429
SWW14296DH930	PUL18_DH	2.20132	2.39993	4.57892	3.29716	6.65588	5.76037	7.94218	9.91943	7.53496
SWW14296DH940	PUL18_DH	2.18702	2.43214	4.57844	3.27475	6.60907	5.64731	7.87071	9.94897	7.50532
SWW14296DH950	PUL18_DH	2.21548	2.40393	4.57811	3.29895	6.70861	5.72152	7.90153	9.93176	7.5428
SWW14296DH960	PUL18_DH	2.24595	2.43842	4.57808	3.30357	6.80272	5.65114	7.932	10.0243	7.56548
SWW14299DH100	PUL18_DH	2.18919	2.39761	4.57771	3.29306	6.90996	5.63253	8.02025	10.0384	7.56254
SWW14299DH1000	PUL18_DH	2.19379	2.36622	4.57751	3.28534	6.79101	5.55731	7.98544	10.0274	7.54315
SWW14299DH1010	PUL18_DH	2.21922	2.47508	4.57716	3.32019	6.82902	5.71476	7.86888	10.1311	7.60911
SWW14299DH1020	PUL18_DH	2.13771	2.42725	4.57715	3.29745	6.86383	5.59194	7.90023	9.95776	7.53219
SWW14299DH1030	PUL18_DH	2.22709	2.40606	4.5766	3.29864	6.74079	5.62283	7.86173	10.0134	7.52346
SWW14299DH1040	PUL18_DH	2.27005	2.33453	4.57629	3.29605	6.74674	5.61917	7.91149	10.016	7.54177
SWW14299DH1050	PUL18_DH	2.18056	2.461	4.57609	3.31519	6.92694	5.7018	8.00749	10.1382	7.61989
SWW14299DH1060	PUL18_DH	2.16625	2.32725	4.57554	3.29186	6.80835	5.65475	7.96951	10.1779	7.56888
SWW14299DH110	PUL18_DH	2.17968	2.35393	4.57506	3.28015	6.90807	5.69129	8.00131	10.139	7.59271
SWW14299DH1130	PUL18_DH	2.26069	2.45254	4.57497	3.30791	6.76884	5.62749	7.95746	10.1723	7.57155
SWW14299DH1140	PUL18_DH	2.2444	2.37871	4.57454	3.28915	6.67229	5.56518	7.94231	10.0216	7.5184
SWW14299DH1150	PUL18_DH	2.26348	2.35439	4.57418	3.30295	6.84023	5.58056	7.96409	10.1797	7.59749
SWW14299DH1180	PUL18_DH	2.20066	2.31553	4.57406	3.29074	6.67855	5.59008	7.86326	9.95551	7.49643
SWW14299DH1190	PUL18_DH	2.11265	2.37831	4.57378	3.272	6.74384	5.66136	7.91736	9.9854	7.52483
SWW14299DH120	PUL18_DH	2.19433	2.31842	4.57374	3.28777	6.89715	5.71996	7.93139	10.1982	7.62242
SWW14299DH1200	PUL18_DH	2.14747	2.46929	4.57372	3.30054	6.79332	5.73061	7.92612	10.1703	7.58985
SWW14299DH1210	PUL18_DH	2.25035	2.42401	4.57317	3.31234	6.78692	5.57276	7.9669	10.0335	7.54587
SWW14299DH1230	PUL18_DH	2.28908	2.41655	4.57315	3.31634	6.74365	5.58863	7.94224	10.0259	7.54465
SWW14299DH1240	PUL18_DH	2.19046	2.45846	4.57294	3.31483	6.82197	5.61553	7.93879	10.0432	7.53964
SWW14299DH1260	PUL18_DH	2.24269	2.36176	4.57272	3.3096	6.78343	5.60805	7.94461	9.96454	7.5282
SWW14299DH1270	PUL18_DH	2.23793	2.47026	4.5724	3.31951	6.85969	5.70458	7.98901	10.0395	7.58198
SWW14299DH1280	PUL18_DH	2.22638	2.49131	4.5724	3.2976	6.60137	5.53094	7.88742	9.93943	7.4429
SWW14299DH1290	PUL18_DH	2.20342	2.31385	4.57227	3.28212	6.83312	5.74497	7.92351	10.2264	7.60997
SWW14299DH130	PUL18_DH	2.15117	2.37916	4.57224	3.30773	6.83024	5.68861	7.93218	10.0117	7.5919
SWW14299DH1300	PUL18_DH	2.19681	2.38603	4.57214	3.30731	6.88422	5.62528	7.94565	9.97797	7.54315
SWW14299DH1310	PUL18_DH	2.27195	2.4702	4.57209	3.35643	6.93252	5.60118	7.97218	10.0269	7.56503
SWW14299DH1320	PUL18_DH	2.19263	2.40924	4.57183	3.30351	6.75764	5.5515	7.88795	9.93613	7.49556
SWW14299DH1330	PUL18_DH	2.12188	2.28547	4.57169	3.24264	6.78298	5.69862	8.02935	10.1907	7.58229
SWW14299DH1370	PUL18_DH	2.28947	2.47175	4.57157	3.31587	6.75373	5.63317	7.84036	9.81339	7.47048
SWW14299DH1380	PUL18_DH	2.22831	2.40881	4.57142	3.3056	6.90533	5.73807	7.99556	10.2227	7.65992
SWW14299DH140	PUL18_DH	2.26838	2.47674	4.57139	3.32367	6.78571	5.60541	7.9329	10.0463	7.55136
SWW14299DH1410	PUL18_DH	2.21625	2.31881	4.57113	3.29328	6.81313	5.61487	7.90031	10.1073	7.55917
SWW14299DH1420	PUL18_DH	2.22509	2.51591	4.57083	3.32028	6.83606	5.63237	7.93192	10.0747	7.54259
SWW14299DH1450	PUL18_DH	2.22268	2.35964	4.56934	3.29544	6.77832	5.73449	7.91619	9.99272	7.54895
SWW14299DH1490	PUL18_DH	2.20859	2.43727	4.56932	3.29308	6.76174	5.6186	7.94876	9.92664	7.52584
SWW14299DH150	PUL18_DH	2.28596	2.44246	4.56927	3.33634	6.92098	5.601	7.94746	10.1834	7.60809
SWW14299DH1500	PUL18_DH	2.1635	2.37145	4.5692	3.28997	6.65115	5.62371	7.89985	9.99498	7.48285
SWW14299DH1550	PUL18_DH	2.24094	2.3689	4.56917	3.30169	6.80278	5.5342	7.91095	10.1341	7.56141
SWW14299DH1560	PUL18_DH	2.28174	2.32202	4.56895	3.30109	6.77354	5.61061	7.88143	10.0634	7.56233
SWW14299DH1570	PUL18_DH	2.23407	2.49444	4.56795	3.31592	6.79977	5.60345	7.92768	10.0715	7.56271
SWW14299DH1580	PUL18_DH	2.2466	2.44034	4.56784	3.3179	6.85056	5.55716	7.97513	10.0357	7.54426
SWW14299DH1590	PUL18_DH	2.22355	2.35296	4.56742	3.29082	6.77695	5.56836	7.92286	10.0998	7.55879
SWW14299DH160	PUL18_DH	2.10094	2.4374	4.56723	3.30714	6.73461	5.68574	7.95033	10.1684	7.55724
SWW14299DH1610	PUL18_DH	2.20915	2.46176	4.56664	3.31066	6.8461	5.66664	7.94516	10.0041	7.56188
SWW14299DH1650	PUL18_DH	2.21126	2.43992	4.56654	3.31452	6.83785	5.6256	7.97445	10.012	7.54118
SWW14299DH170	PUL18_DH	2.15774	2.38317	4.56651	3.27442	6.7656	5.62769	7.94056	9.98315	7.51419
SWW14299DH180	PUL18_DH	2.16565	2.39259	4.5664	3.30672	6.8147	5.7244	7.96786	10.061	7.55791
SWW14299DH20	PUL18_DH	2.22072	2.43562	4.56626	3.30932	6.77836	5.61364	7.92404	9.9127	7.5112
SWW14299DH200	PUL18_DH	2.20466	2.40775	4.56596	3.30348	6.69256	5.68858	7.9165	9.95738	7.50494
SWW14299DH210	PUL18_DH	2.25016	2.49437	4.56448	3.32431	6.83953	5.66463	7.93834	10.1802	7.58352
SWW14299DH220	PUL18_DH	2.25529	2.52428	4.56442	3.33178	6.87517	5.63376	7.89962	9.91831	7.54049
SWW14299DH240	PUL18_DH	2.23235	2.3211	4.56435	3.28691	6.81235	5.73398	7.93705	10.145	7.60198
SWW14299DH260	PUL18_DH	2.21504	2.44836	4.56411	3.30497	6.77413	5.68084	7.94199	10.0097	7.53021
SWW14299DH270	PUL18_DH	2.16339	2.36937	4.56398	3.29978	6.89509	5.65416	7.96707	10.0733	7.59169
SWW14299DH280	PUL18_DH	2.14204	2.35987	4.56372	3.28326	6.79887	5.59868	7.93803	9.95644	7.53841
SWW14299DH290	PUL18_DH	2.0996	2.31248	4.56234	3.27052	6.76503	5.61975	7.9339	9.99518	7.5302
SWW14299DH300	PUL18_DH	2.16655	2.35214	4.56217	3.29801	6.7039	5.72785	7.9498	10.1344	7.56354
SWW14299DH310	PUL18_DH	2.12526	2.33195	4.56197	3.24251	6.94242	5.56761	8.01342	9.9283	7.54311
SWW14299DH330	PUL18_DH	2.16409	2.40696	4.56194	3.29224	6.85909	5.66422	7.98399	10.1002	7.58149
SWW14299DH340	PUL18_DH	2.1692	2.39235	4.56191	3.28919	6.87182	5.63167	7.9752	10.0814	7.56049
SWW14299DH350	PUL18_DH	2.207	2.44004	4.56177	3.29751	6.79009	5.72063	7.89827	10.1246	7.58277
SWW14299DH360	PUL18_DH	2.14325	2.36722	4.56175	3.29184	6.82633	5.70839	8.01161	10.1506	7.58207
SWW14299DH40	PUL18_DH	2.18558	2.4401	4.56173	3.30776	6.85307	5.62697	7.95383	10.2383	7.59559
SWW14299DH400	PUL18_DH	2.16071	2.42408	4.56154	3.30606	6.92178	5.65577	7.91304	10.2353	7.6073
SWW14299DH410	PUL18_DH	2.24896	2.49823	4.56092	3.30743	6.83253	5.63267	7.93392	9.91582	7.53231
SWW14299DH420	PUL18_DH	2.14883	2.3777	4.56068	3.28778	6.69366	5.6522	7.92825	9.93402	7.50477
SWW14299DH440	PUL18_DH	2.2133	2.44981	4.56049	3.3019	6.79402	5.683	8.00537	10.1153	7.54475
SWW14299DH450	PUL18_DH	2.16575	2.46856	4.56036	3.30122	6.83772	5.5728	7.92655	9.97644	7.52245
SWW14299DH460	PUL18_DH	2.22505	2.44115	4.56003	3.29885	6.69394	5.60501	7.87568	9.91531	7.48096
SWW14299DH470	PUL18_DH	2.17952	2.32483	4.55978	3.29495	6.90418	5.51037	7.96051	9.90679	7.51172
SWW14299DH480	PUL18_DH	2.26114	2.47245	4.55967	3.33088	6.7205	5.70178	7.90357	10.0469	7.52409
SWW14299DH490	PUL18_DH	2.15732	2.32648	4.55944	3.27036	6.78412	5.67762	7.92487	10.1361	7.57562
SWW14299DH50	PUL18_DH	2.21963	2.419	4.55943	3.309	6.79822	5.76782	7.93643	10.0353	7.59149
SWW14299DH500	PUL18_DH	2.12817	2.36581	4.55874	3.2881	6.87838	5.63622	7.97914	10.1085	7.57283
SWW14299DH510	PUL18_DH	2.22306	2.40869	4.55843	3.30303	6.88348	5.69134	7.99607	10.1309	7.61181
SWW14299DH520	PUL18_DH	2.22502	2.4227	4.55827	3.34544	6.89717	5.69958	7.93989	10.0627	7.57258
SWW14299DH530	PUL18_DH	2.20054	2.45046	4.55809	3.31	6.83344	5.58276	7.97909	10.0751	7.54163
SWW14299DH540	PUL18_DH	2.20354	2.47581	4.55801	3.31295	6.86678	5.6894	7.99368	10.099	7.56244
SWW14299DH550	PUL18_DH	2.1869	2.43859	4.55798	3.30534	6.93784	5.56008	7.95769	10.1347	7.56314
SWW14299DH560	PUL18_DH	2.23631	2.51596	4.55764	3.321	6.95387	5.64812	7.96857	10.0169	7.57914
SWW14299DH570	PUL18_DH	2.17869	2.35964	4.55756	3.28195	6.90331	5.64903	7.93417	10.0574	7.57186
SWW14299DH580	PUL18_DH	2.21832	2.34404	4.55746	3.29965	6.88998	5.68938	7.94496	10.0936	7.59641
SWW14299DH590	PUL18_DH	2.17432	2.38787	4.55735	3.28834	6.81724	5.69317	7.98124	10.0688	7.56453
SWW14299DH60	PUL18_DH	2.21092	2.48478	4.55735	3.32	6.74856	5.6675	7.95681	9.99647	7.51756
SWW14299DH600	PUL18_DH	2.21165	2.31815	4.5572	3.28172	6.82116	5.74066	7.94469	10.0826	7.59345
SWW14299DH610	PUL18_DH	2.22578	2.39707	4.55693	3.29995	6.80588	5.65644	7.98191	10.0282	7.5434
SWW14299DH620	PUL18_DH	2.28144	2.51734	4.55682	3.34001	6.85049	5.74186	7.88467	10.0069	7.55925
SWW14299DH630	PUL18_DH	2.25426	2.37456	4.55636	3.30096	6.80506	5.63126	7.94106	10.027	7.57492
SWW14299DH640	PUL18_DH	2.12973	2.3482	4.55632	3.27664	6.82263	5.57968	7.95926	9.9881	7.53314
SWW14299DH660	PUL18_DH	2.26974	2.43257	4.55574	3.32478	6.8596	5.58165	7.90066	10.1278	7.56228
SWW14299DH700	PUL18_DH	2.16729	2.33908	4.55561	3.28625	6.87701	5.59095	7.85942	9.85209	7.51788
SWW14299DH720	PUL18_DH	2.20368	2.49292	4.55549	3.31572	6.81118	5.63804	8.02885	9.91703	7.54749
SWW14299DH730	PUL18_DH	2.15717	2.42112	4.55546	3.29974	6.84773	5.59384	7.96043	10.0855	7.57165
SWW14299DH740	PUL18_DH	2.21143	2.40276	4.55538	3.29719	6.80036	5.56569	7.97255	10.0037	7.5315
SWW14299DH750	PUL18_DH	2.28651	2.42287	4.55525	3.32505	6.85102	5.64061	7.96034	10.0944	7.60367
SWW14299DH760	PUL18_DH	2.28496	2.53173	4.55507	3.33006	6.91988	5.63639	7.94901	10.1844	7.60739
SWW14299DH780	PUL18_DH	2.17073	2.44691	4.55482	3.30828	6.81636	5.6459	7.94211	10.1657	7.5658
SWW14299DH80	PUL18_DH	2.24442	2.42667	4.55469	3.30137	6.88749	5.65765	7.93454	10.0047	7.55032
SWW14299DH820	PUL18_DH	2.12913	2.22326	4.55459	3.25514	6.81834	5.81018	7.98789	10.1328	7.62437
SWW14299DH850	PUL18_DH	2.21374	2.5237	4.55449	3.32448	6.78652	5.69349	7.91363	10.0701	7.56353
SWW14299DH860	PUL18_DH	2.17089	2.29659	4.5541	3.27538	6.74179	5.75018	7.97089	10.0247	7.56736
SWW14299DH870	PUL18_DH	2.25513	2.44602	4.5539	3.29519	6.76507	5.71624	7.87491	9.94078	7.51807
SWW14299DH880	PUL18_DH	2.14704	2.41284	4.55347	3.30174	6.75625	5.74139	7.95012	10.0649	7.57338
SWW14299DH890	PUL18_DH	2.22996	2.38552	4.55338	3.3146	6.76739	5.60549	7.88213	9.95914	7.52663
SWW14299DH90	PUL18_DH	2.17103	2.47738	4.55326	3.30874	6.87264	5.65299	7.99661	10.1244	7.57956
SWW14299DH900	PUL18_DH	2.16848	2.47603	4.55319	3.31882	6.87802	5.65405	7.96952	10.1024	7.58276
SWW14299DH910	PUL18_DH	2.23514	2.45273	4.5531	3.33123	6.92285	5.59074	7.90397	9.92791	7.53382
SWW14299DH920	PUL18_DH	2.26049	2.35721	4.55292	3.30699	6.77813	5.59558	7.93396	10.074	7.56186
SWW14299DH930	PUL18_DH	2.13329	2.56095	4.55227	3.30744	6.81104	5.74147	7.95631	10.1667	7.59106
SWW14299DH950	PUL18_DH	2.1554	2.36766	4.55191	3.2945	6.72543	5.65472	7.92308	10.1123	7.53087
SWW14299DH960	PUL18_DH	2.23891	2.30736	4.55135	3.28204	6.79273	5.68234	7.92436	9.98579	7.555
SWW14299DH970	PUL18_DH	2.18625	2.46792	4.55131	3.30537	6.83233	5.65621	7.90573	10.0072	7.55421
SWW14300DH10	PUL18_DH	2.1604	2.38997	4.55109	3.27979	6.73868	5.57595	7.96955	9.98447	7.53185
SWW14300DH30	PUL18_DH	2.21532	2.39513	4.55103	3.29041	6.68191	5.64029	7.95886	9.93035	7.50172
SWW14303DH10	PUL18_DH	2.22124	2.42249	4.55085	3.30442	6.75312	5.71339	7.95289	9.85901	7.52434
SWW14303DH170	PUL18_DH	2.2336	2.40637	4.55081	3.30798	6.74908	5.53126	7.96776	10.0412	7.53843
SWW14303DH210	PUL18_DH	2.25363	2.39768	4.55067	3.2957	6.78766	5.5221	7.95141	10.0508	7.53944
SWW14303DH240	PUL18_DH	2.2369	2.47006	4.55053	3.30433	6.77027	5.52163	7.98019	9.92612	7.50288
SWW14303DH260	PUL18_DH	2.21535	2.35993	4.5505	3.29871	6.75462	5.47475	7.94326	9.93871	7.50497
SWW14303DH330	PUL18_DH	2.2253	2.43449	4.55049	3.30529	6.73943	5.47891	7.94394	9.77479	7.45093
SWW14303DH50	PUL18_DH	2.17217	2.41609	4.55028	3.28626	6.70799	5.71827	7.97005	9.91326	7.52767
SWW14303DH70	PUL18_DH	2.20756	2.44069	4.55012	3.29604	6.83913	5.61369	7.97778	9.81713	7.49816
SWW14303DH80	PUL18_DH	2.19608	2.43414	4.54969	3.28757	6.8038	5.58965	7.98433	9.81287	7.48711
SWW14306DH1000	PUL18_DH	2.24698	2.37263	4.54963	3.28704	6.69801	5.74244	7.94929	9.86842	7.52037
SWW14306DH1010	PUL18_DH	2.12611	2.31763	4.54923	3.26577	6.66642	5.75649	7.99701	10.0506	7.55408
SWW14306DH140	PUL18_DH	2.20417	2.29198	4.54909	3.27226	6.72772	5.62601	7.9869	9.92977	7.53014
SWW14306DH160	PUL18_DH	2.19332	2.35523	4.54895	3.29467	6.74849	5.7324	7.9818	9.8895	7.52366
SWW14306DH200	PUL18_DH	2.23802	2.36201	4.5485	3.30744	6.77166	5.76575	7.96186	9.88617	7.55258
SWW14306DH220	PUL18_DH	2.25583	2.43202	4.54846	3.30432	6.71984	5.71338	7.94883	9.84317	7.5076
SWW14306DH330	PUL18_DH	2.25384	2.36611	4.54829	3.29917	6.79604	5.79051	7.9277	9.96711	7.56477
SWW14306DH350	PUL18_DH	2.26286	2.37226	4.54822	3.28224	6.74766	5.70333	7.96064	9.84304	7.51142
SWW14306DH360	PUL18_DH	2.2006	2.37253	4.54814	3.29557	6.80626	5.63799	7.98382	9.91365	7.51585
SWW14306DH370	PUL18_DH	2.22463	2.40667	4.54811	3.30291	6.8616	5.77527	7.94537	9.96019	7.58599
SWW14306DH380	PUL18_DH	2.18127	2.37381	4.5481	3.2883	6.72554	5.73705	7.99559	9.89975	7.52301
SWW14306DH390	PUL18_DH	2.19656	2.3967	4.54788	3.30809	6.77746	5.76026	8.00944	9.93531	7.5413
SWW14306DH400	PUL18_DH	2.20726	2.38241	4.54787	3.27885	6.65867	5.72524	8.00465	9.87252	7.50432
SWW14306DH410	PUL18_DH	2.27324	2.39383	4.54786	3.30151	6.72803	5.80924	7.95396	9.93469	7.54406
SWW14306DH420	PUL18_DH	2.21301	2.35393	4.54783	3.28693	6.70524	5.75809	7.95468	9.90182	7.52343
SWW14306DH430	PUL18_DH	2.21754	2.35682	4.54773	3.29694	6.7188	5.73394	7.966	9.9133	7.50604
SWW14306DH440	PUL18_DH	2.24828	2.41213	4.54726	3.29545	6.95046	5.75321	8.00284	9.96972	7.60041
SWW14306DH450	PUL18_DH	2.25827	2.41118	4.5471	3.2962	6.75131	5.71327	7.96859	9.88454	7.5173
SWW14306DH460	PUL18_DH	2.24042	2.3648	4.54691	3.30237	6.771	5.744	7.97762	9.99516	7.54693
SWW14306DH470	PUL18_DH	2.26208	2.42353	4.54656	3.31907	6.75318	5.7105	7.93011	9.87833	7.51969
SWW14306DH480	PUL18_DH	2.2489	2.3855	4.54624	3.29774	6.821	5.60032	7.96807	9.97817	7.52971
SWW14306DH490	PUL18_DH	2.18012	2.38484	4.54603	3.29392	6.70371	5.83605	8.00818	10.049	7.58456
SWW14306DH500	PUL18_DH	2.2399	2.38607	4.54601	3.30087	6.77338	5.69326	7.96336	9.91513	7.53013
SWW14306DH510	PUL18_DH	2.19277	2.36842	4.54583	3.29583	6.77815	5.74358	8.01919	10.0087	7.56171
SWW14306DH530	PUL18_DH	2.20198	2.37377	4.5458	3.29044	6.76245	5.81664	7.97468	10.0648	7.58447
SWW14306DH540	PUL18_DH	2.21179	2.33893	4.54578	3.28964	6.70582	5.74993	7.92886	9.93595	7.53305
SWW14306DH550	PUL18_DH	2.21198	2.43081	4.54559	3.30232	6.70251	5.73667	7.96961	9.91516	7.51814
SWW14306DH560	PUL18_DH	2.21078	2.37216	4.54552	3.28358	6.5838	5.75428	7.99237	9.9122	7.4929
SWW14306DH570	PUL18_DH	2.23243	2.35391	4.54542	3.29595	6.78946	5.59403	7.92045	10.102	7.58035
SWW14306DH590	PUL18_DH	2.27418	2.4103	4.54518	3.31862	6.80157	5.6117	7.89923	10.0525	7.57774
SWW14306DH600	PUL18_DH	2.25566	2.38948	4.54501	3.29553	6.78137	5.71842	7.95955	9.93102	7.53122
SWW14306DH610	PUL18_DH	2.19001	2.42316	4.54455	3.28774	6.69908	5.65465	7.98831	9.83669	7.4891
SWW14306DH830	PUL18_DH	2.2315	2.41675	4.54447	3.29044	6.72554	5.65516	7.95711	9.84097	7.4844
SWW14306DH870	PUL18_DH	2.30063	2.41216	4.54402	3.30604	6.80541	5.60272	7.96078	10.0722	7.57208
SWW14306DH880	PUL18_DH	2.18435	2.35966	4.54396	3.26209	6.73653	5.67854	7.89928	9.78189	7.50357
SWW14306DH890	PUL18_DH	2.17261	2.31541	4.54389	3.28889	6.80772	5.71031	7.94501	9.97579	7.54739
SWW14306DH910	PUL18_DH	2.23286	2.39763	4.5438	3.30009	6.70236	5.64147	7.98792	9.87672	7.48636
SWW14306DH930	PUL18_DH	2.21417	2.39963	4.54334	3.29987	6.77294	5.68963	7.96476	9.98812	7.56197
SWW14306DH950	PUL18_DH	2.16391	2.44314	4.54316	3.3086	6.72299	5.72464	7.94564	9.94677	7.52022
SWW14306DH970	PUL18_DH	2.1947	2.40775	4.54313	3.29865	6.83067	5.61696	7.97693	9.98477	7.54013
SWW14306DH980	PUL18_DH	2.17154	2.37174	4.54309	3.28958	6.84076	5.70828	7.98344	9.93581	7.55226
SWW14306DH990	PUL18_DH	2.20951	2.39812	4.54309	3.30218	6.75448	5.6759	7.95232	10.0056	7.56365
SWW14314DH10	PUL18_DH	2.26253	2.36697	4.54286	3.30121	6.83142	5.55467	7.96807	9.89343	7.52319
SWW14314DH110	PUL18_DH	2.26414	2.38608	4.5428	3.3244	6.8137	5.70059	7.97327	9.94712	7.57157
SWW14314DH120	PUL18_DH	2.14527	2.40742	4.54261	3.2888	6.77202	5.6647	7.95153	9.84842	7.49943
SWW14314DH130	PUL18_DH	2.14622	2.36801	4.54251	3.28117	6.64696	5.76777	7.98398	10.0126	7.53352
SWW14314DH140	PUL18_DH	2.11941	2.37295	4.54229	3.26231	6.67635	5.77805	7.9439	9.92347	7.53215
SWW14314DH150	PUL18_DH	2.20327	2.42657	4.54217	3.30697	6.77657	5.62738	7.9041	9.87802	7.51308
SWW14314DH160	PUL18_DH	2.2015	2.42697	4.54182	3.2999	6.78756	5.63959	7.91891	9.96105	7.53838
SWW14314DH170	PUL18_DH	2.20026	2.37928	4.54148	3.29489	6.73689	5.60453	7.93365	9.89751	7.49295
SWW14314DH20	PUL18_DH	2.18995	2.35301	4.54106	3.28614	6.77022	5.63916	7.96183	9.89129	7.50364
SWW14314DH210	PUL18_DH	2.26079	2.42536	4.54076	3.30186	6.85586	5.51695	8.02094	9.89798	7.5164
SWW14314DH220	PUL18_DH	2.19128	2.38343	4.54066	3.29907	6.77518	5.61803	7.96422	9.86994	7.49271
SWW14314DH230	PUL18_DH	2.23819	2.3637	4.54066	3.31267	6.6893	5.56336	7.91446	10.0049	7.51292
SWW14314DH240	PUL18_DH	2.16908	2.40976	4.54065	3.29858	6.8076	5.66901	7.94834	9.85407	7.51368
SWW14314DH250	PUL18_DH	2.19741	2.45066	4.54047	3.2939	6.78327	5.63457	8.01545	9.86478	7.52054
SWW14314DH260	PUL18_DH	2.16667	2.35696	4.54046	3.28383	6.77478	5.70461	7.98342	9.86158	7.51735
SWW14314DH270	PUL18_DH	2.16656	2.37291	4.54037	3.28613	6.80766	5.6282	7.97111	9.82681	7.4938
SWW14314DH280	PUL18_DH	2.16426	2.43504	4.54026	3.30548	6.73955	5.67479	7.9742	9.85078	7.49709
SWW14314DH290	PUL18_DH	2.17173	2.41572	4.53992	3.30458	6.76099	5.6854	7.97481	9.88393	7.52094
SWW14314DH30	PUL18_DH	2.11734	2.35326	4.53961	3.26237	6.65316	5.80953	7.95801	9.91982	7.52876
SWW14314DH300	PUL18_DH	2.16398	2.40753	4.53934	3.29508	6.7529	5.65637	7.98577	9.88071	7.49076
SWW14314DH310	PUL18_DH	2.16794	2.40431	4.53913	3.29782	6.74183	5.63562	7.98415	9.88273	7.50139
SWW14314DH320	PUL18_DH	2.22459	2.43019	4.53899	3.3023	6.80841	5.64753	7.95697	9.81901	7.50573
SWW14314DH340	PUL18_DH	2.19135	2.38893	4.53878	3.28455	6.75492	5.62132	7.95229	9.9595	7.51312
SWW14314DH350	PUL18_DH	2.16009	2.38481	4.53847	3.29222	6.76438	5.66001	7.95706	9.90039	7.51257
SWW14314DH360	PUL18_DH	2.20622	2.42393	4.53833	3.30821	6.79713	5.67477	7.98566	9.87996	7.51344
SWW14314DH370	PUL18_DH	2.19373	2.40094	4.53827	3.29893	6.75984	5.65639	7.97769	9.86451	7.50903
SWW14314DH530	PUL18_DH	2.17539	2.38949	4.53786	3.29647	6.67588	5.72777	7.96544	9.82415	7.49432
SWW14314DH580	PUL18_DH	2.18959	2.39476	4.53734	3.29068	6.84731	5.6156	7.97157	9.83094	7.50188
SWW14314DH600	PUL18_DH	2.22441	2.36772	4.53717	3.28986	6.80114	5.6218	7.97363	9.91104	7.53936
SWW14314DH620	PUL18_DH	2.18736	2.46329	4.53678	3.31031	6.89988	5.68207	7.95169	10.1006	7.61024
SWW14314DH640	PUL18_DH	2.19171	2.33767	4.53664	3.2784	6.66932	5.65735	7.97333	9.93415	7.51414
SWW14314DH650	PUL18_DH	2.25633	2.40031	4.53661	3.3192	6.82616	5.70733	7.97255	9.99182	7.59755
SWW14314DH660	PUL18_DH	2.28414	2.35717	4.53611	3.31789	6.71262	5.79831	7.90245	9.95041	7.56498
SWW14314DH680	PUL18_DH	2.24148	2.37717	4.53583	3.29559	6.81889	5.66348	7.9763	9.85315	7.52355
SWW14314DH690	PUL18_DH	2.24884	2.37806	4.53565	3.28069	6.79108	5.69552	7.92191	9.98483	7.58315
SWW14314DH70	PUL18_DH	2.1937	2.33715	4.53552	3.28873	6.65366	5.52265	7.94925	9.902	7.47906
SWW14314DH700	PUL18_DH	2.20236	2.42428	4.53538	3.31232	6.7077	5.62429	7.95563	9.93619	7.50327
SWW14314DH720	PUL18_DH	2.23919	2.37187	4.53527	3.29759	6.85955	5.53849	7.93225	9.99878	7.55176
SWW14314DH80	PUL18_DH	2.27614	2.38009	4.53444	3.30141	6.78844	5.80699	7.97388	10.0238	7.60366
SWW14314DH90	PUL18_DH	2.27619	2.33439	4.53436	3.29841	6.73879	5.78528	8.00442	9.82381	7.56017
SWW14315DH10	PUL18_DH	2.21942	2.42016	4.5333	3.29791	6.72979	5.59248	7.89578	9.99179	7.53617
SWW14315DH100	PUL18_DH	2.1735	2.30955	4.53326	3.26425	6.69165	5.65213	7.93405	10.0243	7.54794
SWW14315DH110	PUL18_DH	2.24405	2.44491	4.53325	3.30591	6.77021	5.76024	7.99975	9.93122	7.55627
SWW14315DH120	PUL18_DH	2.23733	2.4166	4.53302	3.30565	6.79217	5.78291	7.96741	9.90104	7.554
SWW14315DH130	PUL18_DH	2.15978	2.52557	4.53235	3.29367	6.79695	5.62487	7.95157	9.85822	7.50062
SWW14315DH140	PUL18_DH	2.14817	2.31419	4.53223	3.26959	6.69113	5.65975	7.94726	9.9264	7.51533
SWW14315DH150	PUL18_DH	2.24969	2.39733	4.53166	3.31263	6.89651	5.76215	7.9795	9.89114	7.60869
SWW14315DH160	PUL18_DH	2.29015	2.36496	4.53153	3.31142	6.79685	5.70107	7.90131	9.92065	7.55278
SWW14315DH180	PUL18_DH	2.19486	2.33082	4.53139	3.2932	6.86287	5.62199	7.9143	10.0893	7.60887
SWW14315DH190	PUL18_DH	2.23856	2.38694	4.53134	3.30774	6.84156	5.72279	7.89777	9.96676	7.57652
SWW14315DH20	PUL18_DH	2.23729	2.38573	4.53134	3.30113	6.62093	5.66854	7.9059	9.93289	7.51505
SWW14315DH200	PUL18_DH	2.21133	2.42839	4.53131	3.29068	6.73171	5.74828	7.87788	9.86678	7.53635
SWW14315DH210	PUL18_DH	2.18601	2.4142	4.53127	3.30627	6.78238	5.64576	7.94214	9.76952	7.50633
SWW14315DH220	PUL18_DH	2.20775	2.4385	4.53123	3.32461	6.7783	5.84139	7.92078	10.1366	7.62666
SWW14315DH230	PUL18_DH	2.14237	2.35629	4.5312	3.27962	6.74132	5.52465	7.99616	9.86687	7.4623
SWW14315DH240	PUL18_DH	2.19028	2.4742	4.53099	3.28905	6.68867	5.71439	7.89631	10.0479	7.55055
SWW14315DH250	PUL18_DH	2.18134	2.3284	4.53028	3.26521	6.71231	5.47559	7.92416	9.74573	7.43402
SWW14315DH260	PUL18_DH	2.21538	2.41642	4.53018	3.30544	6.73932	5.53954	7.95312	10.0908	7.53916
SWW14315DH270	PUL18_DH	2.20864	2.3867	4.5301	3.28429	6.76194	5.73355	7.98293	9.91386	7.54225
SWW14315DH290	PUL18_DH	2.10348	2.40702	4.53007	3.27033	6.67615	5.67859	7.97338	9.91187	7.49929
SWW14315DH30	PUL18_DH	2.2341	2.36448	4.53004	3.28893	6.76316	5.64416	7.95516	9.82245	7.50119
SWW14315DH300	PUL18_DH	2.1696	2.36989	4.52996	3.28192	6.66067	5.79328	7.9499	9.94689	7.56535
SWW14315DH310	PUL18_DH	2.17738	2.42521	4.52978	3.28246	6.74187	5.65746	8.05143	9.86854	7.51452
SWW14315DH320	PUL18_DH	2.16888	2.33976	4.52961	3.27569	6.69461	5.73001	7.94307	10.0044	7.55434
SWW14315DH330	PUL18_DH	2.15488	2.45073	4.52958	3.29509	6.76545	5.65577	7.94292	9.88751	7.51774
SWW14315DH340	PUL18_DH	2.20137	2.39718	4.52951	3.26432	6.72905	5.52122	7.94474	9.71344	7.44128
SWW14315DH360	PUL18_DH	2.14781	2.38193	4.52945	3.27318	6.68509	5.66287	7.96834	9.94039	7.51809
SWW14315DH370	PUL18_DH	2.15485	2.48102	4.52911	3.27934	6.67593	5.61673	7.98141	9.92347	7.47902
SWW14315DH380	PUL18_DH	2.18954	2.35485	4.52823	3.2759	6.72756	5.67154	7.92073	9.8846	7.52852
SWW14315DH390	PUL18_DH	2.21485	2.37695	4.52816	3.28194	6.76039	5.72645	8.0038	9.92267	7.5385
SWW14315DH40	PUL18_DH	2.25476	2.4119	4.52811	3.31803	6.75461	5.80191	7.88151	10.0812	7.58394
SWW14315DH400	PUL18_DH	2.24547	2.43273	4.52786	3.30359	6.84129	5.78938	7.93078	9.99036	7.60212
SWW14315DH420	PUL18_DH	2.24602	2.48425	4.52759	3.30509	6.7498	5.59203	7.92367	9.96084	7.49596
SWW14315DH50	PUL18_DH	2.26635	2.35127	4.52749	3.30396	6.81527	5.61036	7.92335	9.89388	7.53191
SWW14315DH60	PUL18_DH	2.21377	2.36588	4.52681	3.28558	6.77239	5.6805	7.95155	9.92384	7.52193
SWW14315DH70	PUL18_DH	2.12424	2.3915	4.52659	3.28221	6.67091	5.7986	7.97971	10.0649	7.57282
SWW14315DH80	PUL18_DH	2.18795	2.28257	4.52648	3.26726	6.74375	5.7032	7.94467	10.1193	7.57213
SWW14315DH90	PUL18_DH	2.20104	2.45706	4.52594	3.29849	6.7458	5.72083	7.8844	9.91611	7.54353
SWW14339DH10	PUL18_DH	2.26676	2.4812	4.52592	3.36265	6.69802	5.68722	7.91611	10.1135	7.53745
SWW14339DH150	PUL18_DH	2.16574	2.40857	4.52589	3.32009	6.55629	5.68694	7.84085	10.1834	7.50074
SWW14339DH20	PUL18_DH	2.30739	2.47873	4.52579	3.34566	6.5614	5.76581	7.85612	10.2036	7.54393
SWW14339DH230	PUL18_DH	2.29074	2.49908	4.52547	3.36764	6.78245	5.80783	7.86621	10.2062	7.62125
SWW14339DH30	PUL18_DH	2.23695	2.42442	4.52535	3.33926	6.69192	5.70791	7.84695	10.1182	7.54779
SWW14339DH320	PUL18_DH	2.16275	2.26881	4.52529	3.29314	6.66929	5.82011	7.90552	10.0553	7.55053
SWW14339DH390	PUL18_DH	2.21855	2.41408	4.52528	3.3382	6.85575	5.67229	7.85672	10.2325	7.59046
SWW14339DH40	PUL18_DH	2.21099	2.38085	4.52496	3.29385	6.57659	5.68583	7.93915	10.1609	7.51428
SWW14339DH420	PUL18_DH	2.28807	2.47346	4.52479	3.3562	6.77222	5.54757	7.86475	10.0865	7.51369
SWW14339DH460	PUL18_DH	2.20195	2.45372	4.52447	3.34459	6.7091	5.77545	7.87774	10.2167	7.55892
SWW14339DH480	PUL18_DH	2.15448	2.37526	4.5242	3.30142	6.7469	5.65668	7.86157	10.2112	7.57581
SWW14339DH500	PUL18_DH	2.35913	2.47221	4.52397	3.36317	6.71957	5.74314	7.84549	10.0386	7.55213
SWW14339DH510	PUL18_DH	2.27536	2.44827	4.52378	3.35151	6.69432	5.72069	7.8436	10.1625	7.55529
SWW14339DH690	PUL18_DH	2.35869	2.40309	4.5236	3.34243	6.69724	5.74091	7.83186	10.0335	7.54778
SWW14339DH740	PUL18_DH	2.36196	2.46767	4.52357	3.36055	6.70202	5.74276	7.81933	10.0425	7.54594
SWW14339DH760	PUL18_DH	2.30835	2.36544	4.52345	3.32213	6.61376	5.74251	7.828	10.0748	7.52627
SWW14339DH800	PUL18_DH	2.39365	2.45685	4.52345	3.36259	6.75995	5.74646	7.84003	10.0941	7.57671
SWW14339DH830	PUL18_DH	2.36583	2.48297	4.52343	3.35985	6.70537	5.69497	7.83253	10.059	7.53926
SWW14339DH840	PUL18_DH	2.26609	2.3764	4.52342	3.35764	6.71642	5.73147	7.80434	10.1119	7.53569
SWW14339DH860	PUL18_DH	2.27325	2.42468	4.52308	3.3223	6.72709	5.73305	7.9159	10.1582	7.55256
SWW14339DH870	PUL18_DH	2.19308	2.4084	4.52286	3.33422	6.69214	5.78362	7.94452	10.2526	7.59559
SWW14339DH880	PUL18_DH	2.32648	2.41547	4.52284	3.33537	6.78821	5.75707	7.8917	10.081	7.57298
SWW14339DH920	PUL18_DH	2.19621	2.37962	4.52242	3.34079	6.68961	5.80155	7.91036	10.2481	7.57549
SWW14378DH10	PUL18_DH	2.15722	2.39237	4.52231	3.31053	6.57061	5.84084	7.9203	10.1205	7.5649
SWW14378DH110	PUL18_DH	2.18751	2.38929	4.52227	3.27359	6.57131	5.83935	7.90055	9.88291	7.5302
SWW14378DH140	PUL18_DH	2.15354	2.3454	4.52192	3.25658	6.73824	5.69364	7.93912	10.1539	7.56866
SWW14378DH150	PUL18_DH	2.16801	2.36696	4.5217	3.27946	6.67962	5.64913	7.85732	10.0342	7.51162
SWW14378DH160	PUL18_DH	2.23018	2.46235	4.52148	3.27575	6.68531	5.63893	7.91768	9.98602	7.5164
SWW14378DH170	PUL18_DH	2.21474	2.44405	4.5214	3.31424	6.75485	5.85387	7.93103	10.2102	7.63693
SWW14378DH20	PUL18_DH	2.13462	2.48311	4.52119	3.29956	6.73675	5.78936	7.9465	10.0393	7.58243
SWW14378DH200	PUL18_DH	2.20398	2.39742	4.52097	3.31397	6.61367	5.76225	7.97973	10.2263	7.58717
SWW14378DH230	PUL18_DH	2.17677	2.40382	4.52068	3.27993	6.61702	5.59061	7.91709	9.96261	7.49099
SWW14378DH240	PUL18_DH	2.22861	2.62396	4.52063	3.35639	6.56384	5.91623	7.97396	9.97402	7.5639
SWW14378DH250	PUL18_DH	2.19634	2.40899	4.52058	3.28758	6.76213	5.63979	7.97311	9.77014	7.47383
SWW14378DH270	PUL18_DH	2.30958	2.34647	4.52054	3.30126	6.83235	5.75555	7.88408	9.926	7.59809
SWW14378DH320	PUL18_DH	2.32925	2.42603	4.52051	3.2957	6.8526	5.63397	7.94018	9.84037	7.52403
SWW14378DH330	PUL18_DH	2.2007	2.48075	4.5205	3.30514	6.51726	5.88074	7.81039	9.96806	7.53582
SWW14378DH350	PUL18_DH	2.23467	2.39322	4.52044	3.32042	6.65479	5.82728	7.84346	9.99858	7.57191
SWW14378DH370	PUL18_DH	2.21229	2.45379	4.5204	3.2976	6.56548	5.7843	7.85355	10.0626	7.56048
SWW14378DH40	PUL18_DH	2.28246	2.46421	4.52027	3.33626	6.70997	5.90586	7.93854	10.1739	7.61688
SWW14378DH400	PUL18_DH	2.22658	2.42697	4.52003	3.32489	6.74284	5.90309	7.90984	10.2614	7.64204
SWW14378DH420	PUL18_DH	2.19276	2.50647	4.51995	3.33498	6.58485	5.8151	7.93542	9.98209	7.51417
SWW14378DH480	PUL18_DH	2.17514	2.32352	4.51993	3.24005	6.80461	5.57971	7.95423	10.1885	7.58067
SWW14378DH50	PUL18_DH	2.12224	2.32571	4.51967	3.24431	6.65444	5.61007	7.99924	10.0592	7.48194
SWW14378DH500	PUL18_DH	2.17017	2.35166	4.51963	3.26969	6.86802	5.83166	7.90132	10.2973	7.6711
SWW14378DH530	PUL18_DH	2.13269	2.3687	4.51947	3.28771	6.47765	5.9319	7.89881	10.1028	7.57346
SWW14378DH570	PUL18_DH	2.194	2.32242	4.51938	3.27622	6.6091	5.65783	7.8846	10.0899	7.51787
SWW14378DH60	PUL18_DH	2.23107	2.4154	4.51914	3.28264	6.65333	5.87375	7.87986	10.1513	7.59627
SWW14378DH80	PUL18_DH	2.29269	2.51729	4.51882	3.33227	6.63625	5.8134	7.99699	10.1022	7.56451
SWW14378DH90	PUL18_DH	2.26591	2.53739	4.51881	3.33461	6.58865	5.88413	7.93818	10.0322	7.55246
SWW14456DH10	PUL18_DH	2.16935	2.31979	4.51866	3.26279	6.70871	5.61699	7.94768	10.0851	7.54871
SWW14456DH100	PUL18_DH	2.11997	2.4413	4.51837	3.29518	6.64373	5.66728	8.02504	10.0386	7.51547
SWW14456DH130	PUL18_DH	2.15139	2.38913	4.51833	3.2626	6.80664	5.70485	7.98427	10.0567	7.578
SWW14456DH140	PUL18_DH	2.22089	2.27769	4.51826	3.27527	6.57723	5.59331	7.90022	9.86117	7.44591
SWW14456DH170	PUL18_DH	2.15223	2.35596	4.51818	3.26997	6.58583	5.44782	7.95465	9.87322	7.41365
SWW14456DH180	PUL18_DH	2.23483	2.42055	4.51803	3.30545	6.72192	5.62259	7.92898	10.0356	7.54861
SWW14456DH200	PUL18_DH	2.20957	2.4789	4.51798	3.31002	6.62127	5.45611	7.94011	9.83991	7.42662
SWW14456DH210	PUL18_DH	2.09896	2.29027	4.51788	3.25222	6.63646	5.58684	7.95685	9.85077	7.46491
SWW14456DH230	PUL18_DH	2.12398	2.32976	4.51773	3.2904	6.77208	5.60433	7.98431	9.92434	7.49909
SWW14456DH250	PUL18_DH	2.11353	2.35094	4.51754	3.25518	6.65778	5.55639	8.02981	10.0051	7.48604
SWW14456DH270	PUL18_DH	2.11631	2.29977	4.51748	3.26096	6.68675	5.65275	7.99063	10.0049	7.51257
SWW14456DH280	PUL18_DH	2.15586	2.34738	4.51738	3.25411	6.75714	5.682	8.06535	10.005	7.5434
SWW14456DH300	PUL18_DH	2.15873	2.31046	4.51736	3.2675	6.72629	5.498	7.97543	10.0444	7.49389
SWW14456DH330	PUL18_DH	2.20058	2.40148	4.51731	3.28717	6.67902	5.54804	7.95435	9.94508	7.47419
SWW14456DH340	PUL18_DH	2.0774	2.33434	4.5173	3.26262	6.5221	5.60271	7.97912	10.1396	7.46684
SWW14456DH370	PUL18_DH	2.16861	2.38355	4.51722	3.26764	6.61927	5.44161	7.94105	9.85781	7.42189
SWW14456DH420	PUL18_DH	2.12502	2.3686	4.51716	3.26335	6.55433	5.5793	7.96123	9.77798	7.41969
SWW14456DH440	PUL18_DH	2.15962	2.34212	4.51693	3.28556	6.63315	5.54451	7.93542	9.82366	7.4392
SWW14456DH450	PUL18_DH	2.21701	2.34912	4.51689	3.27059	6.75624	5.59363	7.95847	9.96462	7.52112
SWW14456DH460	PUL18_DH	2.1484	2.38327	4.51672	3.27847	6.60049	5.52754	7.98868	9.88272	7.43515
SWW14456DH500	PUL18_DH	2.2398	2.34571	4.51626	3.27196	6.77474	5.53582	7.92522	9.90287	7.49362
SWW14456DH520	PUL18_DH	2.15643	2.35755	4.51598	3.24998	6.73151	5.62078	7.97293	9.76077	7.47723
SWW14456DH540	PUL18_DH	2.26175	2.35189	4.51593	3.30201	6.76054	5.65783	7.90624	9.8958	7.53122
SWW14456DH550	PUL18_DH	2.17094	2.35408	4.51591	3.27688	6.83938	5.56377	8.00024	9.97489	7.52676
SWW14456DH570	PUL18_DH	2.15901	2.34567	4.51582	3.26629	6.64524	5.66528	7.95503	10.1076	7.52634
SWW14456DH60	PUL18_DH	2.15358	2.28313	4.51559	3.2511	6.64498	5.75221	7.98683	10.0607	7.54197
SWW14456DH600	PUL18_DH	2.18843	2.42106	4.51547	3.29156	6.59303	5.56361	7.98305	9.91619	7.46798
SWW14456DH610	PUL18_DH	2.10593	2.35815	4.51546	3.27486	6.63326	5.6995	7.98347	10.0011	7.51849
SWW14456DH620	PUL18_DH	2.11252	2.25968	4.51534	3.23418	6.64508	5.58594	7.95309	9.9287	7.45994
SWW14456DH640	PUL18_DH	2.15403	2.29425	4.51527	3.26817	6.64553	5.65013	7.96552	10.018	7.51278
SWW14456DH700	PUL18_DH	2.18516	2.33972	4.51508	3.27307	6.63145	5.51872	7.97913	9.92723	7.45413
SWW14456DH90	PUL18_DH	2.13212	2.32	4.51485	3.25881	6.5284	5.62653	7.91194	9.87852	7.44289
SWW14457DH10	PUL18_DH	2.3204	2.49314	4.51438	3.34318	6.76056	5.69154	7.92138	9.90802	7.51208
SWW14457DH150	PUL18_DH	2.19822	2.37331	4.5143	3.30629	6.68097	5.70565	7.99643	10.0653	7.55076
SWW14457DH160	PUL18_DH	2.23168	2.39406	4.514	3.32402	6.70708	5.71821	7.90046	10.0422	7.5628
SWW14457DH190	PUL18_DH	2.14666	2.54834	4.51391	3.32406	6.71775	5.70636	7.89329	9.8607	7.48267
SWW14457DH20	PUL18_DH	2.33327	2.49206	4.51347	3.34934	6.83271	5.64228	7.85133	9.81307	7.49296
SWW14457DH230	PUL18_DH	2.14085	2.37201	4.51345	3.28373	6.66673	5.56889	7.87299	10.0268	7.49056
SWW14457DH240	PUL18_DH	2.26901	2.44774	4.51342	3.3472	6.79553	5.6795	7.88268	9.99917	7.53107
SWW14457DH290	PUL18_DH	2.19988	2.39175	4.51339	3.34301	6.77607	5.73865	7.94021	10.0381	7.56098
SWW14457DH300	PUL18_DH	2.2766	2.42548	4.51326	3.34609	6.88702	5.67921	7.93446	10.0985	7.58151
SWW14457DH320	PUL18_DH	2.31526	2.48102	4.51306	3.32178	6.79701	5.63963	7.9716	9.92094	7.55284
SWW14457DH330	PUL18_DH	2.30001	2.48251	4.51277	3.32102	6.72315	5.55155	7.86397	9.87289	7.45932
SWW14457DH360	PUL18_DH	2.29373	2.41454	4.51259	3.30493	6.68948	5.63287	7.94314	9.94914	7.51147
SWW14457DH380	PUL18_DH	2.35659	2.46802	4.51236	3.34711	6.9129	5.68041	7.87696	10.0545	7.5876
SWW14457DH390	PUL18_DH	2.1926	2.47054	4.51234	3.32706	6.78145	5.70663	7.86887	10.168	7.59582
SWW14457DH400	PUL18_DH	2.30065	2.49079	4.51215	3.33142	6.65706	5.61856	7.81336	9.8322	7.46194
SWW14457DH420	PUL18_DH	2.26291	2.3631	4.51209	3.30177	6.66876	5.56943	7.93609	9.90923	7.47798
SWW14457DH430	PUL18_DH	2.13364	2.49539	4.51204	3.3058	6.59553	5.73998	7.90246	10.0464	7.50218
SWW14457DH440	PUL18_DH	2.19661	2.43673	4.51204	3.31236	6.49409	5.71826	7.95218	9.89723	7.44155
SWW14457DH470	PUL18_DH	2.25314	2.48522	4.51168	3.33693	6.70539	5.64925	7.92367	9.8422	7.49927
SWW14457DH490	PUL18_DH	2.27214	2.40256	4.5116	3.32727	6.68491	5.6052	7.90665	10.0778	7.52514
SWW14457DH50	PUL18_DH	2.35901	2.45348	4.51152	3.34368	6.86048	5.63917	7.83906	9.98624	7.55028
SWW14457DH500	PUL18_DH	2.22707	2.41768	4.51149	3.31863	6.7116	5.61716	7.94223	9.9952	7.51181
SWW14457DH520	PUL18_DH	2.33248	2.46783	4.51127	3.34814	6.76641	5.56277	7.90781	9.96293	7.51008
SWW14457DH530	PUL18_DH	2.22639	2.44308	4.51109	3.3403	6.69628	5.659	7.87847	9.93542	7.47565
SWW14457DH570	PUL18_DH	2.27601	2.47791	4.51093	3.33163	6.7745	5.66254	7.88909	9.97176	7.54115
SWW14457DH600	PUL18_DH	2.24937	2.3922	4.51084	3.34095	6.71349	5.69324	7.91225	10.0165	7.52517
SWW14457DH640	PUL18_DH	2.21842	2.34509	4.51083	3.29595	6.78278	5.69569	7.94648	10.0588	7.56619
SWW14457DH650	PUL18_DH	2.3553	2.43927	4.51047	3.33985	6.75413	5.70861	7.8961	9.89139	7.51787
SWW14457DH660	PUL18_DH	2.16774	2.32798	4.51035	3.24308	6.73156	5.68463	7.96698	10.0962	7.56124
SWW14457DH80	PUL18_DH	2.30666	2.32272	4.51033	3.29725	6.77552	5.69336	7.93681	9.9688	7.528
SWW14459DH100	PUL18_DH	2.1101	2.36349	4.50957	3.24133	6.67157	5.59963	7.9225	10.045	7.51404
SWW14459DH130	PUL18_DH	2.11481	2.27224	4.50908	3.25059	6.58252	5.6101	7.93609	9.91392	7.47792
SWW14459DH160	PUL18_DH	2.14388	2.31586	4.50849	3.24925	6.72677	5.7696	7.88985	9.97321	7.57655
SWW14459DH180	PUL18_DH	2.0624	2.36717	4.50833	3.2401	6.665	5.58955	7.89211	9.98878	7.50902
SWW14459DH190	PUL18_DH	2.11281	2.38833	4.50831	3.25727	6.63302	5.59816	7.92019	9.98251	7.50841
SWW14459DH40	PUL18_DH	2.1321	2.37023	4.50824	3.27313	6.64936	5.58559	7.9518	9.92045	7.47497
SWW14459DH50	PUL18_DH	2.12665	2.35425	4.50775	3.25716	6.68707	5.70309	7.9438	10.0058	7.53267
SWW14459DH60	PUL18_DH	2.0973	2.35437	4.50755	3.26349	6.72239	5.58915	8.00761	9.8247	7.47536
SWW14459DH80	PUL18_DH	2.19256	2.32054	4.50746	3.24408	6.7195	5.62362	7.9853	10.0199	7.52373
SWW14460DH10	PUL18_DH	2.19661	2.38489	4.50743	3.26509	6.77729	5.68393	8.00992	9.90615	7.5132
SWW14460DH100	PUL18_DH	2.17519	2.3668	4.50739	3.28105	6.74739	5.63945	7.98283	9.87729	7.50984
SWW14460DH120	PUL18_DH	2.1405	2.43965	4.50732	3.28128	6.78937	5.6001	7.97543	10.0322	7.55334
SWW14460DH130	PUL18_DH	2.20565	2.37517	4.50709	3.28156	6.75836	5.56494	7.96295	9.8501	7.51138
SWW14460DH140	PUL18_DH	2.15702	2.46035	4.50689	3.27813	6.74646	5.621	7.97774	9.86902	7.49929
SWW14460DH160	PUL18_DH	2.1716	2.42673	4.50683	3.30136	6.75461	5.66699	8.01506	9.89524	7.5224
SWW14460DH170	PUL18_DH	2.14779	2.36777	4.50667	3.2774	6.75157	5.75707	7.97824	10.0033	7.55295
SWW14460DH180	PUL18_DH	2.14174	2.43193	4.50642	3.28604	6.67846	5.72561	7.99353	9.99106	7.53169
SWW14460DH210	PUL18_DH	2.19789	2.40607	4.50637	3.29556	6.73679	5.64874	7.97146	9.87397	7.51169
SWW14460DH220	PUL18_DH	2.15765	2.41033	4.50633	3.27562	6.64709	5.58414	7.93015	9.80236	7.44628
SWW14460DH230	PUL18_DH	2.1515	2.42745	4.50622	3.27714	6.64973	5.5866	8.02335	9.9529	7.47575
SWW14460DH240	PUL18_DH	2.13987	2.47262	4.5061	3.29138	6.67144	5.63845	7.98067	9.89714	7.49961
SWW14460DH250	PUL18_DH	2.22463	2.33339	4.50594	3.27292	6.67281	5.74486	7.96732	9.92401	7.52988
SWW14460DH260	PUL18_DH	2.19642	2.42856	4.50586	3.29561	6.71569	5.6294	7.9796	9.86759	7.4978
SWW14460DH270	PUL18_DH	2.1725	2.39527	4.5054	3.27045	6.76635	5.732	7.93984	9.93396	7.54211
SWW14460DH290	PUL18_DH	2.19746	2.32211	4.50493	3.28399	6.75575	5.68256	7.96372	9.87091	7.52875
SWW14460DH30	PUL18_DH	2.17572	2.30021	4.5049	3.25747	6.68542	5.69657	7.95425	9.80314	7.49344
SWW14460DH310	PUL18_DH	2.17699	2.41979	4.50451	3.29159	6.65653	5.60269	7.95334	9.79381	7.45327
SWW14460DH320	PUL18_DH	2.15397	2.37852	4.50449	3.27855	6.6988	5.63583	7.92541	9.8403	7.48229
SWW14460DH330	PUL18_DH	2.15	2.37287	4.50428	3.27763	6.68291	5.69268	7.96041	9.86632	7.50437
SWW14460DH350	PUL18_DH	2.17503	2.39041	4.50399	3.27906	6.71664	5.67382	7.94076	9.86944	7.49016
SWW14460DH360	PUL18_DH	2.18906	2.4559	4.50393	3.3013	6.72331	5.70283	7.96046	9.87123	7.50524
SWW14460DH40	PUL18_DH	2.12758	2.38112	4.50371	3.26545	6.61329	5.63072	7.98551	9.88057	7.47293
SWW14460DH50	PUL18_DH	2.20118	2.40481	4.50346	3.28119	6.73964	5.63649	7.99123	9.94114	7.52031
SWW14460DH90	PUL18_DH	2.16037	2.3832	4.50335	3.26489	6.75306	5.6227	7.92824	9.94865	7.53319
SWW14462DH10	PUL18_DH	2.17996	2.44978	4.50315	3.30375	6.85091	5.63882	7.9727	10.204	7.59446
SWW14462DH110	PUL18_DH	2.11868	2.43929	4.50311	3.30679	6.86737	5.65844	7.99534	10.0458	7.55868
SWW14462DH120	PUL18_DH	2.15488	2.52297	4.50309	3.32213	6.76499	5.68975	7.96599	9.9942	7.52605
SWW14462DH130	PUL18_DH	2.18759	2.37687	4.50306	3.28248	6.74251	5.63254	7.93191	10.0817	7.52308
SWW14462DH140	PUL18_DH	2.10766	2.43966	4.50301	3.31046	6.70471	5.56715	7.98747	10.0304	7.49425
SWW14462DH150	PUL18_DH	2.08996	2.36743	4.503	3.2656	6.66212	5.6866	7.95422	10.212	7.5493
SWW14462DH160	PUL18_DH	2.12831	2.42395	4.50285	3.30804	6.94176	5.61841	8.01488	10.0925	7.5886
SWW14462DH170	PUL18_DH	2.1696	2.40962	4.50272	3.31142	6.8953	5.54606	7.99758	9.88229	7.51699
SWW14462DH180	PUL18_DH	2.09545	2.43057	4.50269	3.28845	6.74501	5.576	7.93402	10.1213	7.53812
SWW14462DH190	PUL18_DH	2.17856	2.49026	4.50261	3.30374	6.80261	5.58144	7.9221	10.0876	7.5457
SWW14462DH20	PUL18_DH	2.21951	2.55185	4.50249	3.32397	6.89968	5.56203	7.97189	10.0374	7.54527
SWW14462DH200	PUL18_DH	2.1449	2.39977	4.5024	3.27864	6.86364	5.58118	7.86325	9.87495	7.52674
SWW14462DH210	PUL18_DH	2.15507	2.46471	4.50204	3.32388	6.81773	5.57401	8.0487	10.1222	7.52932
SWW14462DH220	PUL18_DH	2.13072	2.46372	4.50183	3.31059	6.78412	5.5147	7.95644	9.96295	7.49266
SWW14462DH230	PUL18_DH	2.08485	2.42547	4.5018	3.28809	6.86632	5.67363	7.92503	10.3349	7.6075
SWW14462DH240	PUL18_DH	2.13663	2.3933	4.50172	3.30931	6.76298	5.63441	7.9369	10.0031	7.51727
SWW14462DH250	PUL18_DH	2.09501	2.38614	4.50135	3.27428	6.73168	5.64293	7.92758	10.1456	7.54943
SWW14462DH260	PUL18_DH	2.08226	2.4466	4.50126	3.27742	6.74302	5.56556	7.93942	10.1356	7.53909
SWW14462DH270	PUL18_DH	2.22029	2.49212	4.50121	3.32895	6.88185	5.50759	7.87376	9.86239	7.50657
SWW14462DH280	PUL18_DH	2.09644	2.47959	4.5011	3.28481	6.74844	5.59549	7.91583	10.1324	7.53735
SWW14462DH290	PUL18_DH	2.128	2.36258	4.50108	3.27722	6.7166	5.66632	7.99533	10.0056	7.52075
SWW14462DH30	PUL18_DH	2.20629	2.45193	4.50096	3.31562	6.76022	5.4919	7.8672	9.90867	7.46623
SWW14462DH300	PUL18_DH	2.15004	2.4348	4.50082	3.30361	6.67852	5.5495	7.97951	9.98225	7.47551
SWW14462DH310	PUL18_DH	2.06255	2.38143	4.50073	3.29187	6.87729	5.5052	7.99629	10.1034	7.53383
SWW14462DH320	PUL18_DH	2.16829	2.36889	4.50073	3.2955	6.71473	5.5452	7.94645	9.98474	7.49135
SWW14462DH330	PUL18_DH	2.16852	2.52829	4.5004	3.31705	6.75215	5.68925	7.91987	10.1016	7.54967
SWW14462DH340	PUL18_DH	2.2603	2.49722	4.50004	3.34224	6.86484	5.45996	7.88719	9.87529	7.47872
SWW14462DH350	PUL18_DH	2.11047	2.372	4.49991	3.29905	6.88767	5.5944	8.01799	10.1257	7.56416
SWW14462DH360	PUL18_DH	2.18776	2.49869	4.49982	3.3473	6.79992	5.64113	7.93455	10.0508	7.52225
SWW14462DH370	PUL18_DH	2.16564	2.49021	4.49976	3.32155	6.82649	5.61265	7.97498	10.1836	7.56356
SWW14462DH380	PUL18_DH	2.1529	2.58312	4.49966	3.35089	6.97322	5.60796	7.99208	10.0823	7.56253
SWW14462DH40	PUL18_DH	2.22409	2.42749	4.49964	3.30946	6.9248	5.60307	7.99173	10.026	7.52519
SWW14462DH400	PUL18_DH	2.07593	2.38724	4.49933	3.27892	6.70583	5.75078	7.98492	10.0264	7.55901
SWW14462DH430	PUL18_DH	2.1662	2.51411	4.49926	3.30268	6.72785	5.68789	7.96479	10.0984	7.55331
SWW14462DH50	PUL18_DH	2.14241	2.372	4.49892	3.28662	6.7491	5.54601	7.98123	9.99409	7.49763
SWW14462DH60	PUL18_DH	2.12733	2.33479	4.49871	3.27985	6.81824	5.54345	7.94484	10.065	7.52374
SWW14462DH70	PUL18_DH	2.14282	2.44557	4.49841	3.30611	6.80679	5.62414	7.96273	10.1642	7.57424
SWW14462DH80	PUL18_DH	2.13193	2.40714	4.49824	3.29332	6.81447	5.66314	7.97482	10.2484	7.59937
SWW14462DH90	PUL18_DH	2.1453	2.42123	4.498	3.28227	6.79245	5.60309	7.88352	9.91986	7.51692
SWW14463DH10	PUL18_DH	2.17466	2.37099	4.49794	3.29047	6.76841	5.77393	7.97776	9.94126	7.56432
SWW14463DH120	PUL18_DH	2.24504	2.36366	4.49783	3.31359	6.75456	5.61002	8.02841	9.96941	7.51401
SWW14463DH190	PUL18_DH	2.19465	2.45615	4.49756	3.30035	6.70293	5.78155	8.03145	10.0514	7.55333
SWW14463DH200	PUL18_DH	2.13178	2.45893	4.49755	3.30496	6.75691	5.69402	7.93004	9.96163	7.53237
SWW14478DH110	PUL18_DH	2.22525	2.41209	4.49699	3.31622	6.76614	5.79922	7.99924	10.0471	7.61065
SWW14478DH190	PUL18_DH	2.21336	2.41953	4.49699	3.28259	6.66603	5.75524	7.94858	9.96767	7.54591
SWW14478DH230	PUL18_DH	2.23233	2.39048	4.4966	3.28847	6.63582	5.76364	7.92897	9.89857	7.52553
SWW14478DH240	PUL18_DH	2.22235	2.41476	4.49587	3.30159	6.72546	5.8088	8.00258	9.8844	7.54114
SWW14478DH250	PUL18_DH	2.19734	2.40438	4.49549	3.28889	6.72981	5.7306	7.98302	9.9327	7.54668
SWW14478DH270	PUL18_DH	2.21038	2.4216	4.49477	3.29684	6.71574	5.78893	7.95314	10.0001	7.56335
SWW14478DH310	PUL18_DH	2.24769	2.43964	4.49475	3.32781	6.79051	5.80871	8.02543	10.0285	7.59055
SWW14478DH70	PUL18_DH	2.17571	2.43724	4.49414	3.29792	6.69006	5.74948	8.00263	9.94139	7.54096
SWW14479DH100	PUL18_DH	2.20491	2.50274	4.49394	3.29968	6.75584	5.66568	7.84719	10.0213	7.53449
SWW14479DH110	PUL18_DH	2.25036	2.44271	4.49377	3.28572	6.69733	5.58579	7.898	9.86308	7.48405
SWW14479DH120	PUL18_DH	2.23553	2.43897	4.49371	3.28487	6.7947	5.57703	7.89933	9.78101	7.48129
SWW14479DH130	PUL18_DH	2.15393	2.42701	4.49356	3.27353	6.70376	5.50009	7.80267	9.76379	7.44394
SWW14479DH140	PUL18_DH	2.13424	2.37989	4.49335	3.26062	6.7524	5.65567	7.93068	9.93786	7.52192
SWW14479DH180	PUL18_DH	2.15374	2.3542	4.49264	3.26259	6.79346	5.65562	7.89774	10.0603	7.54785
SWW14479DH40	PUL18_DH	2.1525	2.34963	4.49262	3.26303	6.79834	5.63774	7.91789	10.0475	7.54058
SWW14479DH50	PUL18_DH	2.17722	2.45408	4.49221	3.2897	6.81116	5.5264	7.92616	9.83081	7.48274
SWW14479DH60	PUL18_DH	2.25773	2.43969	4.4922	3.30171	6.77346	5.63191	7.90084	10.0022	7.52866
SWW14479DH90	PUL18_DH	2.23918	2.42263	4.49186	3.29945	6.73663	5.62577	7.92611	9.8677	7.50887
SWW14496DH10	PUL18_DH	2.2436	2.31914	4.49183	3.27057	6.76407	5.64011	8.03287	9.93834	7.53821
SWW14496DH100	PUL18_DH	2.22804	2.27244	4.49148	3.23927	6.75666	5.54525	8.01524	9.93626	7.50903
SWW14496DH110	PUL18_DH	2.1706	2.46395	4.49109	3.29475	6.62047	5.77	7.89562	9.92742	7.53174
SWW14496DH120	PUL18_DH	2.19979	2.3434	4.49092	3.2579	6.67485	5.65317	8.0336	10.0276	7.52027
SWW14496DH130	PUL18_DH	2.28917	2.40714	4.49062	3.27913	6.89222	5.70581	8.03049	10.0502	7.60157
SWW14496DH140	PUL18_DH	2.28486	2.35919	4.49054	3.28733	6.79116	5.60186	7.98385	9.98734	7.53852
SWW14496DH150	PUL18_DH	2.26346	2.40364	4.49052	3.29629	6.96773	5.55822	8.0012	10.0046	7.57207
SWW14496DH160	PUL18_DH	2.28942	2.27746	4.49024	3.27058	6.72185	5.80954	7.94048	9.907	7.56936
SWW14496DH170	PUL18_DH	2.37592	2.45942	4.48999	3.32467	6.8391	5.5097	7.95849	9.77023	7.49158
SWW14496DH180	PUL18_DH	2.27395	2.31185	4.48978	3.26439	6.69497	5.64747	7.94528	9.93114	7.517
SWW14496DH190	PUL18_DH	2.32123	2.33446	4.48966	3.29261	6.77949	5.72252	7.93217	9.89383	7.55598
SWW14496DH20	PUL18_DH	2.24998	2.34726	4.48958	3.25725	6.64159	5.61492	7.95127	9.83123	7.47536
SWW14496DH200	PUL18_DH	2.38483	2.3652	4.48939	3.28989	6.8976	5.53361	7.97077	9.84638	7.51248
SWW14496DH210	PUL18_DH	2.29371	2.29714	4.48935	3.26312	6.72012	5.56879	7.94823	9.8849	7.49204
SWW14496DH220	PUL18_DH	2.28254	2.32525	4.48893	3.28564	6.75919	5.63413	7.92112	9.97119	7.53767
SWW14496DH230	PUL18_DH	2.33024	2.31005	4.48871	3.29885	6.97972	5.79669	7.95404	10.0386	7.65366
SWW14496DH240	PUL18_DH	2.19344	2.26847	4.4884	3.24687	6.79938	5.65616	7.99548	9.86154	7.51975
SWW14496DH250	PUL18_DH	2.21969	2.31898	4.48808	3.25087	6.65631	5.66529	7.97305	9.81773	7.49586
SWW14496DH260	PUL18_DH	2.25762	2.28507	4.48777	3.24182	6.66915	5.51473	7.94697	9.70884	7.42413
SWW14496DH270	PUL18_DH	2.29679	2.31428	4.48737	3.29247	6.91508	5.74079	7.93686	10.0088	7.61663
SWW14496DH280	PUL18_DH	2.27803	2.30903	4.48733	3.26788	6.71657	5.61378	7.95427	9.8864	7.50645
SWW14496DH290	PUL18_DH	2.25174	2.3767	4.48718	3.27482	6.72161	5.61647	7.93115	9.80923	7.49492
SWW14496DH30	PUL18_DH	2.26956	2.36386	4.48685	3.29969	6.86361	5.69416	8.02511	10.0383	7.60723
SWW14496DH300	PUL18_DH	2.31732	2.34874	4.48631	3.28322	6.78841	5.54364	7.87283	9.78933	7.48498
SWW14496DH310	PUL18_DH	2.26322	2.39642	4.48607	3.26341	6.85667	5.55354	7.99764	9.70598	7.51575
SWW14496DH320	PUL18_DH	2.25157	2.37532	4.48606	3.25704	6.66391	5.53002	7.89799	9.73306	7.43035
SWW14496DH330	PUL18_DH	2.2236	2.30341	4.48555	3.25996	6.79124	5.60413	7.96992	9.82887	7.49411
SWW14496DH340	PUL18_DH	2.2982	2.31609	4.48525	3.30013	6.87905	5.73852	7.92899	10.0015	7.60427
SWW14496DH350	PUL18_DH	2.33556	2.33572	4.48506	3.29178	6.82443	5.57191	7.96006	9.93826	7.527
SWW14496DH360	PUL18_DH	2.29611	2.28085	4.48445	3.27022	6.84414	5.5465	7.94873	9.79073	7.52072
SWW14496DH390	PUL18_DH	2.33087	2.38194	4.48422	3.29481	6.72936	5.61247	7.97011	9.93326	7.51419
SWW14496DH410	PUL18_DH	2.27592	2.33194	4.48378	3.28105	6.89063	5.63116	8.00176	9.91676	7.54797
SWW14496DH420	PUL18_DH	2.29894	2.31184	4.48365	3.25662	6.78299	5.52969	7.95294	9.86478	7.50363
SWW14496DH430	PUL18_DH	2.24313	2.28524	4.48358	3.25477	6.816	5.59193	7.94717	9.81162	7.50178
SWW14496DH440	PUL18_DH	2.24311	2.29089	4.48332	3.2524	6.69114	5.6041	7.915	9.81063	7.4787
SWW14496DH450	PUL18_DH	2.2668	2.32708	4.48329	3.25529	6.67492	5.59912	7.94218	9.91943	7.49694
SWW14496DH460	PUL18_DH	2.30359	2.308	4.4829	3.26855	6.69759	5.77395	7.9344	9.86581	7.54129
SWW14496DH470	PUL18_DH	2.23543	2.39105	4.48287	3.27011	6.83855	5.60964	7.95041	9.97491	7.55734
SWW14496DH490	PUL18_DH	2.26575	2.29166	4.48204	3.26387	6.76242	5.62944	7.98904	9.95991	7.53856
SWW14496DH50	PUL18_DH	2.2869	2.29385	4.48164	3.26991	6.755	5.66393	7.9177	9.86217	7.51995
SWW14496DH500	PUL18_DH	2.21555	2.25735	4.48151	3.26638	6.7479	5.72071	7.9477	9.96647	7.53714
SWW14496DH510	PUL18_DH	2.25761	2.28713	4.48134	3.23949	6.76776	5.6373	8.01768	9.86608	7.52024
SWW14496DH520	PUL18_DH	2.19351	2.27607	4.48132	3.26502	6.7217	5.65918	7.97123	10.0796	7.56799
SWW14496DH530	PUL18_DH	2.23681	2.3243	4.48131	3.27263	6.72799	5.66287	7.93139	9.90825	7.51266
SWW14496DH550	PUL18_DH	2.19905	2.29696	4.48022	3.24953	6.69157	5.63518	7.97632	9.94285	7.51072
SWW14496DH60	PUL18_DH	2.21655	2.33104	4.47984	3.25709	6.71443	5.68038	7.9755	10.1052	7.55309
SWW14496DH70	PUL18_DH	2.28996	2.30673	4.47976	3.27235	6.62535	5.79401	7.94262	9.93101	7.54848
SWW14496DH90	PUL18_DH	2.26501	2.37321	4.47943	3.28622	6.91621	5.566	8.01884	10.0035	7.56735
SWW14497DH110	PUL18_DH	2.22028	2.40976	4.47939	3.27615	6.75933	5.62306	7.96816	9.86005	7.48884
SWW14497DH120	PUL18_DH	2.24077	2.4526	4.47918	3.29294	6.69631	5.5828	7.89607	9.76809	7.44743
SWW14497DH130	PUL18_DH	2.1946	2.42197	4.47887	3.26301	6.76967	5.66481	7.9975	9.79039	7.48386
SWW14497DH140	PUL18_DH	2.20669	2.47331	4.47848	3.28702	6.78213	5.67633	7.93186	9.8365	7.51537
SWW14497DH150	PUL18_DH	2.23274	2.44899	4.47805	3.2722	6.72909	5.51079	7.92274	9.77779	7.45821
SWW14497DH160	PUL18_DH	2.21642	2.42242	4.47795	3.29325	6.78487	5.64711	7.91214	9.85394	7.50998
SWW14497DH170	PUL18_DH	2.14221	2.46979	4.47795	3.29133	6.71079	5.70143	8.00404	9.91344	7.50365
SWW14497DH190	PUL18_DH	2.20264	2.42661	4.47746	3.28486	6.64228	5.60321	7.96027	9.91461	7.49147
SWW14497DH200	PUL18_DH	2.18383	2.39118	4.47737	3.25276	6.76117	5.60235	7.90571	9.83329	7.48466
SWW14497DH210	PUL18_DH	2.14528	2.36496	4.47734	3.2577	6.63086	5.51091	7.99707	9.82181	7.41183
SWW14497DH230	PUL18_DH	2.23358	2.46625	4.47637	3.27787	6.74648	5.60641	7.99517	9.75547	7.47478
SWW14497DH240	PUL18_DH	2.20709	2.42386	4.47604	3.2638	6.6954	5.5479	7.94037	9.83417	7.46576
SWW14497DH250	PUL18_DH	2.25979	2.49232	4.47573	3.32435	6.80017	5.64738	7.95581	9.75985	7.49161
SWW14497DH260	PUL18_DH	2.16759	2.43753	4.47547	3.28463	6.71444	5.59431	7.878	9.87102	7.49868
SWW14497DH270	PUL18_DH	2.28154	2.51039	4.4751	3.30719	6.89572	5.64581	7.96194	9.80471	7.51831
SWW14497DH290	PUL18_DH	2.16871	2.4426	4.47423	3.26623	6.84857	5.59559	7.87228	9.89352	7.53811
SWW14497DH30	PUL18_DH	2.17854	2.38889	4.47408	3.27718	6.74665	5.69457	7.95209	9.89227	7.52099
SWW14497DH300	PUL18_DH	2.19497	2.48482	4.47381	3.30063	6.72171	5.68179	7.9623	9.77124	7.46911
SWW14497DH330	PUL18_DH	2.21194	2.45218	4.47372	3.28987	6.78071	5.80565	7.9156	9.89519	7.55546
SWW14497DH340	PUL18_DH	2.22935	2.42161	4.47256	3.29453	6.74058	5.71711	7.95932	9.83641	7.51338
SWW14497DH350	PUL18_DH	2.22179	2.42036	4.4723	3.29721	6.77463	5.67772	7.9199	9.84671	7.52537
SWW14497DH370	PUL18_DH	2.22226	2.38965	4.47159	3.27677	6.69963	5.75282	7.89355	9.87878	7.51554
SWW14497DH380	PUL18_DH	2.1779	2.45307	4.47151	3.28167	6.76035	5.58505	7.94827	9.72769	7.47266
SWW14497DH390	PUL18_DH	2.18669	2.4078	4.47136	3.2572	6.63511	5.51558	7.91549	9.80735	7.43446
SWW14497DH400	PUL18_DH	2.22523	2.4179	4.4704	3.28082	6.83338	5.59045	7.99258	9.79951	7.49245
SWW14497DH410	PUL18_DH	2.21094	2.42753	4.47014	3.2792	6.69165	5.67483	7.95568	9.90762	7.50367
SWW14497DH60	PUL18_DH	2.24382	2.43887	4.46852	3.29087	6.77671	5.66791	7.94113	9.85656	7.52144
SWW14497DH90	PUL18_DH	2.25154	2.50834	4.46777	3.28883	6.88076	5.55436	7.97371	9.71023	7.49137
SWW14498DH10	PUL18_DH	2.2008	2.22544	4.46765	3.24536	6.79454	5.6192	7.98886	9.93448	7.52192
SWW14498DH100	PUL18_DH	2.10876	2.34737	4.46593	3.23663	6.55787	5.64795	7.92271	9.81922	7.44238
SWW14498DH110	PUL18_DH	2.20816	2.31471	4.46574	3.27901	6.73298	5.66265	7.95979	9.953	7.50942
SWW14498DH120	PUL18_DH	2.23403	2.40441	4.46524	3.30956	6.68928	5.77313	7.97491	10.0337	7.54623
SWW14498DH140	PUL18_DH	2.24276	2.33149	4.46478	3.2697	6.5835	5.64461	7.92851	9.91973	7.49212
SWW14498DH180	PUL18_DH	2.19714	2.32942	4.4647	3.28174	6.796	5.66324	7.97606	10.0646	7.54505
SWW14498DH190	PUL18_DH	2.20852	2.34874	4.46375	3.25546	6.69936	5.65549	7.98982	9.79406	7.48477
SWW14498DH20	PUL18_DH	2.22814	2.30765	4.46371	3.28331	6.73659	5.66947	7.96103	9.94632	7.51901
SWW14498DH200	PUL18_DH	2.15035	2.30573	4.46353	3.25727	6.72013	5.70798	7.99647	10.024	7.5349
SWW14498DH230	PUL18_DH	2.26876	2.37326	4.46346	3.28781	6.73424	5.67944	7.97893	9.93496	7.54873
SWW14498DH240	PUL18_DH	2.29123	2.34273	4.46293	3.28313	6.6938	5.67749	7.99247	9.96766	7.53815
SWW14498DH250	PUL18_DH	2.18843	2.32733	4.46292	3.28532	6.72467	5.69437	7.95208	9.96763	7.52982
SWW14498DH260	PUL18_DH	2.28131	2.39603	4.46254	3.2936	6.69763	5.68999	7.96602	9.952	7.53215
SWW14498DH270	PUL18_DH	2.16324	2.31846	4.46211	3.25639	6.66246	5.57686	8.00572	9.90333	7.47759
SWW14498DH290	PUL18_DH	2.17881	2.37855	4.46154	3.28181	6.70196	5.7222	7.9735	10.0824	7.54907
SWW14498DH30	PUL18_DH	2.19556	2.32109	4.46139	3.27173	6.73721	5.64478	7.93552	9.97095	7.51329
SWW14498DH300	PUL18_DH	2.25442	2.34117	4.4613	3.27417	6.69126	5.67886	7.97064	9.92656	7.52697
SWW14498DH310	PUL18_DH	2.2606	2.43147	4.46116	3.3051	6.66099	5.71474	8.02979	9.98822	7.51722
SWW14498DH320	PUL18_DH	2.21816	2.34789	4.46037	3.27931	6.61686	5.68321	7.99661	9.95611	7.49247
SWW14498DH330	PUL18_DH	2.28125	2.34527	4.45962	3.28694	6.72146	5.67068	7.99782	9.99706	7.55024
SWW14498DH340	PUL18_DH	2.1792	2.30846	4.459	3.26339	6.71957	5.75339	8.00326	9.95765	7.52238
SWW14498DH350	PUL18_DH	2.21927	2.3815	4.45864	3.28378	6.73995	5.57794	7.97724	9.87771	7.49157
SWW14498DH360	PUL18_DH	2.14371	2.34536	4.45857	3.24338	6.61159	5.61156	7.89532	9.79983	7.44401
SWW14498DH370	PUL18_DH	2.2242	2.34986	4.45819	3.27818	6.79028	5.7412	8.01127	9.89982	7.54054
SWW14498DH380	PUL18_DH	2.18113	2.31428	4.45777	3.26553	6.64584	5.76604	7.97855	9.92568	7.50912
SWW14498DH390	PUL18_DH	2.24982	2.37296	4.4567	3.30368	6.70067	5.58595	7.96252	9.88045	7.48689
SWW14498DH40	PUL18_DH	2.22977	2.27354	4.4548	3.2602	6.7194	5.73668	7.98324	10.0149	7.54151
SWW14498DH400	PUL18_DH	2.26574	2.34692	4.45386	3.28453	6.73249	5.66919	7.97674	9.9446	7.5351
SWW14498DH410	PUL18_DH	2.23853	2.30377	4.45311	3.27429	6.72081	5.57852	7.95394	9.87052	7.48265
SWW14498DH420	PUL18_DH	2.27873	2.35362	4.45299	3.28421	6.72798	5.68094	7.98104	9.96597	7.54912
SWW14498DH430	PUL18_DH	2.29724	2.33705	4.45204	3.28991	6.69122	5.66641	7.97156	9.96631	7.53452
SWW14498DH450	PUL18_DH	2.23207	2.34054	4.45157	3.29781	6.78115	5.72793	7.92077	10.0353	7.57589
SWW14498DH460	PUL18_DH	2.30374	2.37884	4.45122	3.31385	6.8114	5.71041	8.0087	10.017	7.57932
SWW14498DH470	PUL18_DH	2.2698	2.37934	4.45098	3.2888	6.74755	5.5311	7.93481	9.77314	7.45698
SWW14498DH480	PUL18_DH	2.2298	2.32644	4.45097	3.26814	6.73228	5.59753	7.91824	9.87409	7.50977
SWW14498DH490	PUL18_DH	2.21259	2.26238	4.45078	3.2574	6.64706	5.62525	7.93958	9.83354	7.48255
SWW14498DH50	PUL18_DH	2.29853	2.35072	4.45023	3.29031	6.76083	5.71679	8.00929	9.99665	7.57371
SWW14498DH510	PUL18_DH	2.27174	2.30658	4.45017	3.28246	6.67428	5.70994	7.99121	9.97009	7.5481
SWW14498DH520	PUL18_DH	2.31035	2.35072	4.44956	3.29637	6.75735	5.6449	7.96262	9.95274	7.54693
SWW14498DH530	PUL18_DH	2.28432	2.34972	4.44937	3.28715	6.75878	5.64934	7.9737	9.98451	7.55489
SWW14498DH540	PUL18_DH	2.25281	2.36034	4.44936	3.28397	6.71474	5.64945	7.98673	9.96498	7.5357
SWW14498DH550	PUL18_DH	2.22834	2.38635	4.44853	3.2866	6.77815	5.5463	7.92582	9.95047	7.48252
SWW14498DH560	PUL18_DH	2.26417	2.37209	4.44793	3.29671	6.70624	5.67215	7.95257	9.9056	7.52444
SWW14498DH570	PUL18_DH	2.1565	2.33856	4.44737	3.26653	6.71724	5.58845	7.9583	10.02	7.51706
SWW14498DH580	PUL18_DH	2.25835	2.35405	4.44712	3.27823	6.7054	5.69969	7.9753	9.97415	7.54358
SWW14498DH590	PUL18_DH	2.26749	2.38144	4.44692	3.28934	6.70564	5.64366	7.98927	9.93554	7.52566
SWW14498DH60	PUL18_DH	2.19616	2.38711	4.44662	3.27858	6.70357	5.69276	7.98022	10.011	7.5384
SWW14498DH600	PUL18_DH	2.24442	2.35001	4.44625	3.27533	6.72688	5.6517	7.98773	9.94414	7.53494
SWW14498DH610	PUL18_DH	2.21004	2.30015	4.44357	3.26337	6.64713	5.78554	7.96188	9.8916	7.52485
SWW14498DH620	PUL18_DH	2.28374	2.34567	4.4433	3.28975	6.6991	5.64658	7.97142	9.92551	7.52801
SWW14498DH630	PUL18_DH	2.25898	2.37054	4.4421	3.28826	6.73224	5.67565	8.00262	9.93542	7.55217
SWW14498DH640	PUL18_DH	2.17483	2.32499	4.44126	3.25106	6.6416	5.57201	7.99267	9.97221	7.48409
SWW14498DH650	PUL18_DH	2.22139	2.2682	4.44054	3.26082	6.68879	5.62593	7.92906	9.88291	7.49705
SWW14498DH660	PUL18_DH	2.28714	2.33517	4.44038	3.28634	6.78945	5.65279	7.99195	10.0055	7.55945
SWW14498DH670	PUL18_DH	2.27363	2.33359	4.44021	3.28924	6.76654	5.68316	8.00763	9.99552	7.56595
SWW14498DH680	PUL18_DH	2.18841	2.37804	4.43877	3.27741	6.61545	5.62789	7.94363	9.78037	7.44105
SWW14498DH690	PUL18_DH	2.28309	2.34811	4.43858	3.28604	6.72366	5.65492	7.98891	9.93005	7.53074
SWW14498DH70	PUL18_DH	2.2233	2.39002	4.43857	3.28621	6.68984	5.64502	7.96363	9.93739	7.49485
SWW14498DH710	PUL18_DH	2.28194	2.35951	4.43844	3.29239	6.74053	5.66825	7.98386	10.009	7.55687
SWW14498DH720	PUL18_DH	2.2748	2.34933	4.43575	3.27946	6.67754	5.658	7.96496	9.93629	7.52379
SWW14498DH740	PUL18_DH	2.29397	2.37937	4.43426	3.28868	6.74358	5.67709	8.00044	9.96112	7.55479
SWW14498DH750	PUL18_DH	2.26501	2.3637	4.43317	3.28552	6.73117	5.65626	7.99105	9.88664	7.5221
SWW14498DH760	PUL18_DH	2.1952	2.37747	4.43077	3.287	6.77099	5.6451	7.91614	9.89761	7.51182
SWW14498DH770	PUL18_DH	2.26899	2.34562	4.4295	3.28787	6.73651	5.69548	8.02166	9.97285	7.55067
SWW14498DH780	PUL18_DH	2.27821	2.36364	4.42434	3.27449	6.69557	5.68351	7.99835	9.9495	7.54515
SWW14498DH790	PUL18_DH	2.26692	2.36545	4.41764	3.28376	6.70248	5.65486	7.99396	9.9495	7.53678
SWW14498DH80	PUL18_DH	2.25965	2.36483	4.41589	3.28484	6.68673	5.68579	7.97577	9.9583	7.53994
SWW14498DH800	PUL18_DH	2.26725	2.35642	4.41401	3.28373	6.76445	5.69007	7.96147	10.0186	7.5727
SWW14498DH810	PUL18_DH	2.23467	2.34898	4.41209	3.27484	6.7152	5.64904	7.9966	9.90793	7.53004
SWW14498DH820	PUL18_DH	2.27439	2.35929	4.41172	3.29204	6.72409	5.6256	7.95833	9.90895	7.51959
SWW14498DH830	PUL18_DH	2.26297	2.35438	4.40736	3.30218	6.83043	5.67504	8.01251	9.98257	7.56379
SWW14498DH840	PUL18_DH	2.26629	2.3842	4.40717	3.28419	6.77607	5.68424	7.99398	9.98525	7.56819
SWW14498DH860	PUL18_DH	2.18975	2.39749	4.40709	3.26849	6.69607	5.77915	7.9931	10.0243	7.55526
SWW14498DH870	PUL18_DH	2.27629	2.37366	4.40073	3.29131	6.71551	5.6934	7.98256	9.96715	7.5441
SWW14498DH880	PUL18_DH	2.24946	2.29737	4.39514	3.26938	6.7106	5.65545	7.98829	9.95368	7.53728
SWW14498DH90	PUL18_DH	2.20257	2.35294	4.38895	3.27155	6.61832	5.68367	7.94816	9.95601	7.48696
