# Supplementary material for: Gains through selection for grain yield in a winter wheat breeding program
Source: PLoS One. 2020 Apr 28;15(4):e0221603. doi: 10.1371/journal.pone.0221603 (PMC7188280; doi:10.1371/journal.pone.0221603)
Supplement: S5 Table — (XLSX) [file pone.0221603.s006.xlsx]

## Sheet: ST_S2
S5 Table. Genomic estimated breeding values (GEBV) for the F5 and DH winter wheat breeding lines with GWAS-derived markers included as fixed effects in the prediction model (GS2).
Breeding line	Pop	Training population (AMP)
		LND15	LND17	LND18	LND_Com	PUL15	PUL16	PUL17	PUL18	PUL_Com
MASBC10038S_1001U	LND17_F5	0.954899	1.00566	1.65106	1.33236	2.41168	2.45219	3.13712	4.21184	3.12375
MASBC10056S_3001	LND17_F5	0.787251	0.840606	1.54167	1.20845	2.32179	1.98167	2.78781	3.91965	2.79014
MASBC10056S_3003	LND17_F5	1.01517	0.977267	1.92069	1.43769	2.90387	2.66635	3.60887	4.79061	3.53531
MASBC10056S_3004U	LND17_F5	0.957861	0.983089	1.79634	1.41304	2.90205	2.58143	3.79106	4.74458	3.45878
MASBC10056S_3005	LND17_F5	0.735367	0.819815	1.42408	1.11232	2.48277	2.16578	2.82119	3.97113	2.86669
MASBC10056S_3006	LND17_F5	0.728314	0.859481	1.54607	1.15977	2.34591	2.38555	2.92686	4.18435	3.0057
MASBC10056S_3007	LND17_F5	0.933817	1.06144	1.77225	1.38754	2.7994	2.41918	3.34659	4.52638	3.23624
MASBC10056S_3008	LND17_F5	0.99386	0.911038	1.71301	1.33922	2.68308	2.44538	3.20726	4.43995	3.13778
MASBC10063S_5001U	LND17_F5	0.835996	0.976696	1.78663	1.3163	2.77885	2.47006	3.53944	4.79611	3.42068
MASBC10063S_5003U	LND17_F5	0.814865	0.866212	1.62454	1.23794	2.59824	2.01374	3.02042	3.95083	2.89856
MASBC10063S_5004	LND17_F5	0.904088	0.86438	1.85512	1.38424	3.14695	2.58054	3.29793	4.67867	3.47214
MASBC10063S_5005U	LND17_F5	0.967881	1.1133	1.92696	1.39524	2.79898	2.29145	3.07622	4.0692	3.15106
MASBC10063S_5006U	LND17_F5	0.870133	0.94836	1.40973	1.18878	2.60637	2.23055	2.9847	3.63738	2.923
MASBC10063S_5007U	LND17_F5	0.956137	1.01077	1.71199	1.34877	2.70922	2.47885	3.30525	4.06144	3.18565
MASBC10063S_5008U	LND17_F5	0.97162	1.09711	1.67367	1.37508	2.56883	2.23677	3.06432	3.58394	2.89204
MASBC10063S_5009U	LND17_F5	0.938378	0.920362	1.97904	1.44467	3.18868	2.66265	3.65977	4.85961	3.63115
MASBC10065S_3001	LND17_F5	0.989359	0.935502	1.67244	1.36362	2.80146	2.51838	3.38246	4.56334	3.30066
MASBC10066S_4001U	LND17_F5	0.776026	0.736965	1.29755	1.08262	2.51436	2.07091	2.78957	4.05065	2.86462
SWW11019B001U	LND17_F5	0.940368	0.811719	1.36376	1.18388	2.55819	2.26076	2.96407	4.00059	3.01719
SWW11035B001	LND17_F5	1.00835	1.04716	1.98004	1.47766	2.84943	2.59109	3.4387	4.45697	3.37636
SWW11035B003	LND17_F5	1.04087	1.01639	1.84999	1.44489	3.09796	2.54537	3.63461	4.82145	3.57617
SWW11035B004	LND17_F5	1.00099	1.131	1.72593	1.39901	2.97177	2.51553	3.4317	4.53486	3.44174
SWW11036B001	LND17_F5	0.884498	0.791059	1.65041	1.29452	2.55291	2.39604	3.36833	4.4538	3.18743
SWW11041B001U	LND17_F5	0.742936	0.81434	1.38912	1.04583	2.32864	1.85415	2.42456	3.34201	2.54237
SWW11041B003	LND17_F5	1.01459	1.09001	1.89567	1.49899	2.83877	2.26401	3.3768	4.40427	3.2521
SWW11041B004U	LND17_F5	0.976387	0.80732	1.80373	1.38303	3.00124	2.44304	3.38746	4.37446	3.31284
SWW11049B001	LND17_F5	0.872855	1.16927	1.85798	1.3936	3.01224	2.54451	3.57138	4.20212	3.33745
SWW11058B001E	LND17_F5	0.868717	0.912252	1.62284	1.28405	2.67934	2.3764	3.18469	4.29884	3.1664
SWW11058B003	LND17_F5	0.944414	1.15732	1.95196	1.45627	3.03	2.61646	3.80452	4.95424	3.59927
SWW11061B001U	LND17_F5	0.872056	0.838358	1.43653	1.16919	2.55776	1.95456	2.61111	3.77142	2.76734
SWW11081B001	LND17_F5	0.988933	1.01924	1.58456	1.33274	2.48607	2.44821	3.15078	4.20129	3.11445
SWW11085B001	LND17_F5	0.796035	0.697644	1.47416	1.13415	2.478	2.21207	2.8352	4.08699	2.93994
SWW11085B003E	LND17_F5	0.98989	0.925997	1.96388	1.44498	3.03844	2.58531	3.7138	4.88884	3.52871
SWW11085B004	LND17_F5	0.866269	0.918661	1.63061	1.24483	2.46243	2.26541	3.09259	4.22953	2.98523
SWW11085B005	LND17_F5	0.995146	0.844039	1.69369	1.31532	2.93249	2.26761	3.27394	4.18711	3.15973
SWW11088B001	LND17_F5	1.11632	1.16983	2.07785	1.59555	3.21907	2.71071	3.75212	4.95583	3.74813
SWW11091B001	LND17_F5	0.965836	1.07478	1.70751	1.37045	2.60365	2.44836	3.07949	4.37529	3.14165
SWW11091B003E	LND17_F5	0.975346	0.950936	1.92302	1.42867	2.82047	2.43537	3.72432	4.50656	3.29561
SWW11103B001R	LND17_F5	0.86228	0.857994	1.85325	1.30292	2.41282	2.52367	3.23944	4.4469	3.04748
SWW11108B001	LND17_F5	0.777759	0.95982	1.44621	1.19578	2.30875	2.15304	2.84181	3.43184	2.71707
SWW11108B003	LND17_F5	0.841895	1.09079	1.82432	1.31532	2.68189	2.22892	3.21043	4.08462	2.99111
SWW11110B001	LND17_F5	0.815204	0.618456	1.73478	1.23332	2.73711	2.42297	3.05149	4.48521	3.20296
SWW11144B001	LND17_F5	0.968441	1.13792	1.90106	1.47464	3.20689	2.82075	3.77564	5.19038	3.83144
SWW11163B001	LND17_F5	1.10019	1.03348	1.84625	1.47425	3.22085	2.58258	3.76158	4.92127	3.65458
SWW11181B001U	LND17_F5	1.00389	1.01489	1.93344	1.41031	2.86891	2.53373	3.27083	4.0156	3.14962
SWW11183B001	LND17_F5	0.684274	0.791804	1.17254	1.0579	2.3174	1.8486	2.5552	3.72687	2.63717
SWW11183B003U	LND17_F5	0.824619	0.875405	1.5807	1.20458	2.38344	2.1283	3.16517	4.21225	2.97889
SWW11190B001E	LND17_F5	0.972112	1.06558	1.75751	1.40238	2.95238	2.41924	3.36135	4.71121	3.44532
SWW11307B001	LND17_F5	0.813113	0.800905	1.43084	1.11519	2.49745	1.86329	2.82052	3.84792	2.80365
SWW11316B001E	LND17_F5	1.08901	1.24187	2.02725	1.53792	3.37282	2.71132	3.80595	5.04977	3.8091
SWW11317B001U	LND17_F5	0.763979	0.796766	1.38493	1.10838	2.54652	2.01951	2.84204	3.73014	2.8159
SWW11317B003	LND17_F5	1.05105	1.03251	1.72928	1.44185	3.13126	2.7204	3.42343	4.71084	3.52556
SWW11317B004U	LND17_F5	0.815631	0.978725	1.74269	1.34539	2.81349	2.41175	3.39325	4.52292	3.27832
SWW11317B005U	LND17_F5	0.989704	0.918814	1.75188	1.33718	2.92882	2.40947	3.35638	4.7213	3.45605
SWW11317B006	LND17_F5	0.86448	0.849938	1.45451	1.15144	2.37421	2.02486	2.7236	3.74201	2.69102
SWW11317B007U	LND17_F5	1.01344	1.19941	1.77068	1.428	3.11466	2.54293	3.56581	4.66463	3.56641
SWW11317B008U	LND17_F5	0.789392	0.812168	1.51631	1.12848	2.27158	2.05083	2.75179	3.74957	2.6591
SWW11318B001	LND17_F5	0.911271	0.852538	1.58385	1.25104	2.73057	2.19411	3.2422	4.24427	3.14933
SWW11318B003	LND17_F5	0.72033	0.780282	1.21185	1.01579	2.0824	1.82782	2.53567	3.51495	2.42972
SWW11333B001U	LND17_F5	0.939	0.750552	1.44542	1.1642	2.0905	1.98868	2.78547	3.51615	2.5464
SWW11348B001U	LND17_F5	0.815105	0.944336	1.3315	1.13661	2.55362	2.05625	3.01233	3.7067	2.77043
SWW14007DH1	LND18_DH	2.00753	2.16603	4.09083	3.012	6.1217	5.60527	7.58327	9.06402	7.2417
SWW14007DH10	LND18_DH	2.13429	2.21702	4.25509	3.13692	6.30053	5.34969	7.46947	8.82382	7.15686
SWW14007DH13	LND18_DH	2.20084	2.24667	3.92528	3.07204	6.00761	5.12973	7.2635	8.67302	6.91184
SWW14007DH15	LND18_DH	2.06523	2.16187	4.22572	3.07243	6.19783	5.33194	7.42907	8.9041	7.13384
SWW14007DH16	LND18_DH	2.22275	2.41949	4.09692	3.12642	6.36836	5.44502	7.4694	9.0384	7.22611
SWW14007DH17	LND18_DH	1.99965	2.16984	3.98428	2.98943	6.09681	5.4498	7.47897	9.001	7.11226
SWW14007DH18	LND18_DH	1.99718	2.15515	4.01025	2.99109	6.03518	5.36686	7.55361	8.97203	7.05835
SWW14007DH19	LND18_DH	2.12782	2.17627	4.18278	3.10009	6.17216	5.64356	7.5588	9.10615	7.29768
SWW14007DH2	LND18_DH	2.14233	2.29349	4.28456	3.17149	6.36237	5.70319	7.64696	9.25098	7.38921
SWW14007DH20	LND18_DH	2.1617	2.20161	4.15792	3.09426	6.24995	5.3721	7.63424	9.15874	7.19688
SWW14007DH21	LND18_DH	2.337	2.48248	4.20377	3.21069	6.29894	5.5466	7.44065	9.16029	7.22697
SWW14007DH22	LND18_DH	2.04159	2.23426	4.22916	3.07895	6.22824	5.55749	7.41555	9.02248	7.26323
SWW14007DH23	LND18_DH	2.16403	2.36216	4.24943	3.20029	6.39599	5.48529	7.44063	8.90707	7.22804
SWW14007DH24	LND18_DH	2.27907	2.47051	4.13186	3.16918	6.30767	5.39125	7.35588	8.76802	7.07801
SWW14007DH25	LND18_DH	2.03555	2.21629	4.19354	3.06639	6.18874	5.58464	7.40318	9.11994	7.28327
SWW14007DH26	LND18_DH	2.16119	2.48128	3.88688	2.96925	5.76755	5.16749	7.27572	8.80223	6.81425
SWW14007DH27	LND18_DH	2.12881	2.28313	4.1816	3.12584	6.21473	5.60757	7.57009	9.17108	7.35371
SWW14007DH28	LND18_DH	2.04632	2.26774	4.24452	3.0879	6.2292	5.59602	7.41162	9.13499	7.31372
SWW14007DH29	LND18_DH	2.05325	2.21665	4.16018	3.07147	6.25654	5.62674	7.71376	9.15129	7.31198
SWW14007DH3	LND18_DH	2.24297	2.48352	4.09097	3.14067	6.27522	5.38383	7.38331	8.7695	7.07959
SWW14007DH30	LND18_DH	2.06303	2.28226	4.27103	3.12639	6.40599	5.59522	7.60769	9.22014	7.353
SWW14007DH31	LND18_DH	2.30043	2.48666	4.07461	3.18244	6.43207	5.49944	7.672	9.02722	7.28821
SWW14007DH32	LND18_DH	2.18631	2.41556	3.83863	3.10479	6.51359	5.39996	7.67637	9.10336	7.26951
SWW14007DH33	LND18_DH	2.09258	2.30872	4.09729	3.06379	6.13154	5.62638	7.63376	9.1277	7.26226
SWW14007DH34	LND18_DH	2.11152	2.23815	4.09305	3.06272	5.96382	5.56985	7.33503	8.83069	7.11367
SWW14007DH35	LND18_DH	2.13844	2.32189	4.21454	3.15492	6.23611	5.60928	7.64462	9.22094	7.27499
SWW14007DH36	LND18_DH	2.23505	2.42784	3.93462	3.05063	6.04111	5.37922	7.50504	8.90758	7.038
SWW14007DH37	LND18_DH	2.04454	2.11205	4.13314	3.01919	6.02243	5.50442	7.48164	8.99647	7.18389
SWW14007DH38	LND18_DH	2.06004	2.20857	4.16106	3.04498	6.12198	5.56576	7.58425	9.01582	7.18356
SWW14007DH39	LND18_DH	2.06132	2.13393	4.13061	3.0225	6.07598	5.44851	7.45892	9.04494	7.19553
SWW14007DH4	LND18_DH	2.29738	2.57816	4.15051	3.22897	6.12334	5.62529	7.56873	9.0619	7.18746
SWW14007DH40	LND18_DH	2.1607	2.24132	4.28907	3.1319	6.23634	5.36098	7.49137	8.90892	7.15487
SWW14007DH41	LND18_DH	2.01512	2.25734	4.25207	3.09653	6.1981	5.55988	7.40577	9.07227	7.24304
SWW14007DH5	LND18_DH	2.09352	2.50471	4.26867	3.11699	6.34862	5.57886	7.76207	9.06414	7.3445
SWW14007DH6	LND18_DH	2.26085	2.40819	4.06735	3.12796	6.12457	5.40372	7.3715	8.93155	7.08103
SWW14007DH7	LND18_DH	2.25423	2.47074	4.09303	3.13108	6.27054	5.48296	7.41094	8.96512	7.18623
SWW14007DH8	LND18_DH	2.22001	2.47924	4.08289	3.11859	6.2507	5.5047	7.38157	8.99818	7.20477
SWW14007DH9	LND18_DH	2.22319	2.47174	4.12521	3.12884	6.21176	5.43824	7.389	8.92259	7.13221
SWW14008DH1	LND18_DH	2.25822	2.48292	4.02183	3.12458	6.27907	5.48425	7.70524	8.96348	7.19184
SWW14008DH10	LND18_DH	2.40773	2.64972	4.26277	3.22649	6.59246	5.59611	7.91444	9.26138	7.43654
SWW14008DH2	LND18_DH	2.31794	2.67487	4.2348	3.20434	6.35524	5.51693	7.59704	9.04402	7.24892
SWW14008DH3	LND18_DH	2.31909	2.55608	4.18029	3.17746	6.24771	5.49271	7.53489	9.12504	7.20486
SWW14008DH4	LND18_DH	2.29311	2.64388	4.22268	3.15272	6.31283	5.34267	7.57185	8.87158	7.10841
SWW14008DH5	LND18_DH	2.32017	2.67374	4.24221	3.21568	6.30048	5.56789	7.63593	9.07423	7.26181
SWW14008DH6	LND18_DH	2.38602	2.69831	4.35163	3.24134	6.45209	5.45986	7.68475	8.92865	7.22015
SWW14008DH7	LND18_DH	2.25407	2.45278	4.0254	3.11809	6.35137	5.511	7.71311	9.17565	7.28225
SWW14008DH8	LND18_DH	2.25259	2.47379	4.13715	3.14634	6.11691	5.4336	7.64724	8.87689	7.0811
SWW14008DH9	LND18_DH	2.28631	2.71111	4.27643	3.20294	6.27897	5.3548	7.77401	8.79568	7.11159
SWW14019DH1	LND18_DH	2.32848	2.47569	4.00273	3.16639	6.53187	5.44402	7.50605	9.0053	7.28076
SWW14019DH2	LND18_DH	2.28598	2.45779	4.00589	3.1515	6.438	5.36815	7.52724	9.00958	7.22604
SWW14046DH1	LND18_DH	2.38151	2.42836	4.22753	3.25016	6.68825	5.6617	7.85755	9.64852	7.57285
SWW14046DH10	LND18_DH	2.32967	2.68073	4.33016	3.31519	6.97359	5.70123	8.26912	9.82213	7.79725
SWW14046DH11	LND18_DH	2.34523	2.67092	4.34954	3.32142	6.99525	5.78895	8.25874	9.81455	7.8369
SWW14046DH12	LND18_DH	2.28187	2.69681	4.36671	3.32065	6.93265	5.70321	8.32026	9.8591	7.68208
SWW14046DH14	LND18_DH	2.16867	2.65647	3.89276	3.07937	6.50138	5.22474	7.83781	8.98866	7.23857
SWW14046DH15	LND18_DH	2.2315	2.42335	4.09259	3.23268	6.73324	5.80312	8.26391	10.0045	7.76148
SWW14046DH16	LND18_DH	2.14674	2.4549	3.74894	3.02195	6.40662	5.3019	7.703	9.40313	7.2492
SWW14046DH17	LND18_DH	2.41379	2.73507	4.52969	3.36208	6.94627	5.42765	8.0789	9.34529	7.53756
SWW14046DH2	LND18_DH	2.332	2.59841	3.97535	3.24794	7.12365	5.8025	8.5117	9.89711	7.93921
SWW14046DH3	LND18_DH	2.26041	2.43655	4.13954	3.26042	6.7382	5.78557	8.30847	9.97158	7.75579
SWW14046DH4	LND18_DH	2.40426	2.77503	4.20935	3.28452	7.00383	5.67514	8.22543	9.61169	7.7075
SWW14046DH5	LND18_DH	2.14717	2.46669	3.77049	3.08721	6.47455	5.43555	7.93118	9.45301	7.33832
SWW14046DH6	LND18_DH	2.30938	2.5859	3.99455	3.25054	7.11581	5.81198	8.49742	9.9036	7.93933
SWW14046DH8	LND18_DH	2.2608	2.64144	4.30278	3.27223	6.87756	5.68669	8.27385	9.76068	7.64109
SWW14046DH9	LND18_DH	2.3566	2.786	4.11646	3.20374	6.44229	5.53393	7.77749	8.98497	7.35178
SWW14062DH1	LND18_DH	2.19897	2.39132	4.15721	3.18251	6.59719	5.71593	7.82731	9.88424	7.62894
SWW14062DH10	LND18_DH	2.33058	2.51709	4.22576	3.22655	6.61854	5.74811	7.72293	9.81244	7.67904
SWW14062DH11	LND18_DH	2.4043	2.48622	4.56907	3.39114	6.60939	5.90437	8.14199	9.90113	7.74204
SWW14062DH12	LND18_DH	2.37158	2.61764	4.41588	3.28238	6.36386	5.56889	7.98417	9.39108	7.37314
SWW14062DH13	LND18_DH	2.26331	2.48485	4.31508	3.18407	6.39455	5.60452	7.7727	9.22189	7.35266
SWW14062DH14	LND18_DH	2.36498	2.51686	4.3268	3.19676	6.51928	5.58778	7.84938	9.44575	7.48148
SWW14062DH15	LND18_DH	2.36027	2.60041	4.44021	3.26945	6.37878	5.56934	7.87001	9.37708	7.3654
SWW14062DH16	LND18_DH	2.22618	2.2673	4.25932	3.11522	6.09208	5.56279	7.6181	9.29355	7.22875
SWW14062DH17	LND18_DH	2.19252	2.33553	4.11344	3.16818	6.42462	5.59163	7.91508	9.90057	7.59522
SWW14062DH18	LND18_DH	2.38205	2.48166	4.43254	3.31193	6.62354	5.7604	7.79685	9.75424	7.59983
SWW14062DH19	LND18_DH	2.19417	2.48998	4.30045	3.29371	6.63716	5.8761	8.14405	10.2546	7.85465
SWW14062DH2	LND18_DH	2.31366	2.54921	4.27669	3.25872	6.58655	5.54214	7.81396	9.61335	7.55225
SWW14062DH20	LND18_DH	2.28229	2.67778	4.36355	3.309	6.78107	5.73521	8.12639	9.7522	7.71302
SWW14062DH21	LND18_DH	2.39092	2.63465	4.48337	3.30505	6.39356	5.69747	7.61215	9.48688	7.43796
SWW14062DH22	LND18_DH	2.32466	2.57879	4.52444	3.31496	6.60829	5.79711	7.81517	9.73288	7.6727
SWW14062DH23	LND18_DH	2.28597	2.30084	4.12334	3.15612	6.37175	5.40312	7.50733	9.2249	7.24244
SWW14062DH24	LND18_DH	2.30333	2.45877	4.33587	3.27055	6.5911	5.86654	7.95235	9.84722	7.77851
SWW14062DH25	LND18_DH	2.27798	2.33169	4.33296	3.20722	6.40847	5.8007	7.78896	9.77233	7.56013
SWW14062DH26	LND18_DH	2.34737	2.44129	4.32212	3.24688	6.52925	5.71757	7.83445	9.63939	7.63054
SWW14062DH27	LND18_DH	2.0147	2.272	3.84825	3.00442	5.97219	5.32316	7.38163	9.08237	6.99157
SWW14062DH28	LND18_DH	2.08775	2.2227	3.90027	3.02608	6.01808	5.27797	7.5201	9.22442	7.09307
SWW14062DH29	LND18_DH	2.27258	2.35363	4.33947	3.21831	6.36227	5.83251	7.72697	9.81992	7.55744
SWW14062DH30	LND18_DH	2.08628	2.21854	3.92167	3.04029	6.02789	5.30755	7.53886	9.13128	7.07583
SWW14062DH31	LND18_DH	2.30972	2.30556	4.33366	3.22023	6.34628	5.78031	7.7035	9.73699	7.53034
SWW14062DH4	LND18_DH	2.29	2.64319	4.39587	3.28471	6.80633	5.74935	8.19321	10.1361	7.87052
SWW14062DH5	LND18_DH	2.31533	2.65281	4.3826	3.29109	6.74283	5.74964	8.15649	10.086	7.84401
SWW14062DH6	LND18_DH	2.20179	2.3202	4.10896	3.15614	6.39167	5.66204	7.90236	9.88842	7.60829
SWW14062DH8	LND18_DH	2.3179	2.51318	4.16719	3.19002	6.59974	5.67879	7.67451	9.67539	7.58518
SWW14062DH9	LND18_DH	2.28196	2.3461	4.34635	3.23645	6.3937	5.89065	7.85174	9.84997	7.60438
SWW14063DH1	LND18_DH	2.15984	2.21341	4.05897	3.0294	6.12138	5.48211	7.27263	8.88224	7.09566
SWW14063DH10	LND18_DH	2.21046	2.50473	4.22234	3.09662	6.1483	5.2931	7.49414	9.06045	7.08788
SWW14063DH11	LND18_DH	2.16649	2.35429	3.76869	2.96072	5.90427	5.07657	7.30209	8.52087	6.78905
SWW14063DH12	LND18_DH	2.30906	2.56189	4.1102	3.12897	6.37057	5.22435	7.74246	8.89758	7.25869
SWW14063DH13	LND18_DH	2.11529	2.33064	3.51019	2.92392	6.26901	5.1433	7.55545	9.15565	7.14926
SWW14063DH14	LND18_DH	2.0861	2.17267	3.88692	3.00459	6.17129	5.36737	7.36989	9.28534	7.21645
SWW14063DH2	LND18_DH	2.05514	2.28162	3.42957	2.86455	6.05205	5.06375	7.51458	8.95429	6.88214
SWW14063DH3	LND18_DH	2.26418	2.58412	4.09869	3.09392	6.26008	5.25785	7.50375	8.57548	7.04453
SWW14063DH4	LND18_DH	2.24	2.28756	4.15035	3.11568	6.27698	5.71983	7.52079	9.39788	7.4201
SWW14063DH5	LND18_DH	2.13517	2.34386	3.94674	2.99959	6.06695	5.29659	7.28735	9.23842	7.13545
SWW14063DH6	LND18_DH	2.11713	2.30231	3.80837	2.9747	6.08998	5.26603	7.22507	8.86646	7.15556
SWW14063DH7	LND18_DH	2.13988	2.48542	4.01183	3.05947	6.47789	5.47005	7.83795	9.47978	7.41681
SWW14063DH8	LND18_DH	2.12485	2.46568	3.92279	2.96803	6.14389	5.39454	7.30684	8.62001	7.10795
SWW14063DH9	LND18_DH	2.31048	2.55322	4.21715	3.20889	6.34314	5.64449	7.79808	9.56357	7.53431
SWW14064DH1	LND18_DH	2.17379	2.33766	3.64874	3.0231	6.39175	5.389	7.5546	9.17216	7.2336
SWW14064DH2	LND18_DH	2.1608	2.31041	3.68828	2.98045	6.10606	5.16098	7.33313	8.901	6.93357
SWW14064DH3	LND18_DH	2.22577	2.33766	4.06038	3.15292	6.54597	5.79867	7.58061	9.73585	7.56555
SWW14064DH4	LND18_DH	2.22648	2.47666	3.76462	2.99032	6.23986	5.28303	7.32432	8.87773	7.07659
SWW14064DH5	LND18_DH	2.19999	2.15211	4.05408	3.01819	6.22737	5.66992	7.42467	9.227	7.30276
SWW14087DH1	LND18_DH	2.30901	2.65552	4.27994	3.20487	6.54745	5.35846	7.93607	9.36328	7.4011
SWW14087DH10	LND18_DH	2.33148	2.68545	4.2143	3.22999	6.57668	5.3527	7.8803	9.23514	7.39134
SWW14087DH11	LND18_DH	2.30064	2.36685	4.32725	3.25234	6.75052	5.64683	7.87316	9.61798	7.63291
SWW14087DH12	LND18_DH	2.29668	2.51865	4.21435	3.22865	6.58471	5.53832	7.9831	9.65354	7.56037
SWW14087DH13	LND18_DH	2.26083	2.42473	3.97406	3.12977	6.57204	5.40581	7.77665	9.42791	7.44599
SWW14087DH14	LND18_DH	2.31955	2.42329	4.07635	3.17048	6.53085	5.31848	7.79396	9.46181	7.46359
SWW14087DH15	LND18_DH	2.27538	2.43591	4.18492	3.21467	6.48415	5.4524	7.97782	9.51475	7.36193
SWW14087DH16	LND18_DH	2.24855	2.38437	4.15328	3.10092	6.40252	5.40866	7.5915	9.31003	7.29563
SWW14087DH17	LND18_DH	2.30324	2.33267	4.31111	3.19815	6.42487	5.65762	7.79564	9.83129	7.52484
SWW14087DH18	LND18_DH	2.5101	2.82904	4.42291	3.39599	6.94117	5.79164	8.32624	9.81614	7.8624
SWW14087DH19	LND18_DH	2.31382	2.54594	4.48501	3.33295	6.73855	5.87536	8.11931	9.92958	7.77032
SWW14087DH2	LND18_DH	2.30446	2.59667	4.39532	3.22927	6.56382	5.64357	7.91836	9.4401	7.4586
SWW14087DH21	LND18_DH	2.2549	2.26074	3.94219	3.05196	6.32431	5.34073	7.61906	9.28069	7.27003
SWW14087DH22	LND18_DH	2.28703	2.52712	4.38896	3.17308	6.73985	5.59907	7.96946	9.57994	7.57875
SWW14087DH23	LND18_DH	2.3146	2.6028	4.35691	3.24353	6.65715	5.69799	8.05237	9.84604	7.65392
SWW14087DH24	LND18_DH	2.22862	2.43418	4.01346	3.13768	6.25053	5.46038	7.63599	9.30727	7.30256
SWW14087DH26	LND18_DH	2.34213	2.64326	4.30476	3.24318	6.71756	5.61866	7.9937	9.63491	7.67682
SWW14087DH27	LND18_DH	2.21411	2.49986	4.11758	3.19799	6.66956	5.55237	8.01279	9.72895	7.61321
SWW14087DH28	LND18_DH	2.23664	2.5109	4.06488	3.16509	6.52099	5.23155	7.69821	9.29586	7.34655
SWW14087DH29	LND18_DH	2.28283	2.4093	4.05982	3.13073	6.70553	5.47899	7.71766	9.52025	7.54929
SWW14087DH3	LND18_DH	2.32626	2.41385	4.27924	3.20575	6.53793	5.61004	7.97265	9.6977	7.57334
SWW14087DH30	LND18_DH	2.36535	2.45994	4.48968	3.35456	6.73119	5.95332	8.20147	10.1402	7.87685
SWW14087DH31	LND18_DH	2.19924	2.34467	4.21373	3.12774	6.44582	5.46216	7.82308	9.6436	7.43797
SWW14087DH33	LND18_DH	2.34424	2.4734	4.39061	3.27439	6.63085	5.7183	8.18742	9.89217	7.65175
SWW14087DH34	LND18_DH	2.27064	2.40751	4.37397	3.26384	6.54185	5.87035	8.03072	9.9631	7.68319
SWW14087DH36	LND18_DH	2.17822	2.41289	4.02895	3.09652	6.35093	5.42008	7.82808	9.34006	7.3797
SWW14087DH37	LND18_DH	2.37268	2.41602	4.37741	3.30746	6.85782	5.69523	7.97097	9.77484	7.72102
SWW14087DH38	LND18_DH	2.37686	2.54343	4.48715	3.31626	6.8435	5.81001	8.19573	9.90805	7.8253
SWW14087DH39	LND18_DH	2.29318	2.52477	4.16138	3.22382	6.68258	5.42509	8.10347	9.6819	7.52275
SWW14087DH41	LND18_DH	2.42709	2.68509	4.29679	3.2959	6.548	5.40581	7.85897	9.31542	7.41793
SWW14087DH42	LND18_DH	2.35216	2.59453	4.42729	3.29685	6.88287	5.75162	8.10845	9.75159	7.75807
SWW14087DH43	LND18_DH	2.23851	2.56792	4.09145	3.10082	6.37181	5.33649	7.83736	9.2014	7.29533
SWW14087DH44	LND18_DH	2.42943	2.69451	4.57571	3.37508	6.90664	5.84936	8.30325	10.0712	7.87011
SWW14087DH45	LND18_DH	2.32592	2.45704	4.27204	3.25241	6.6901	5.68462	8.01078	9.86869	7.68286
SWW14087DH46	LND18_DH	2.28839	2.45929	4.13297	3.16732	6.59215	5.58089	7.86072	9.73245	7.63953
SWW14087DH47	LND18_DH	2.48989	2.83386	4.37218	3.34357	6.83751	5.58437	8.14645	9.48956	7.68161
SWW14087DH48	LND18_DH	2.42887	2.77701	4.27638	3.27566	6.56219	5.30798	7.95743	9.15075	7.33237
SWW14087DH49	LND18_DH	2.25229	2.44379	4.33107	3.23494	6.69534	5.62327	7.88022	9.73344	7.56272
SWW14087DH5	LND18_DH	2.39766	2.6438	4.31715	3.27097	6.82034	5.46097	8.08189	9.42092	7.56659
SWW14087DH50	LND18_DH	2.2666	2.57585	4.28174	3.24687	6.70765	5.39307	7.89104	9.48628	7.48182
SWW14087DH51	LND18_DH	2.24727	2.26691	3.94191	3.04042	6.21944	5.33829	7.54444	9.17069	7.15194
SWW14087DH52	LND18_DH	2.30641	2.47929	4.2076	3.22722	6.54748	5.71664	8.20993	9.69222	7.60299
SWW14087DH54	LND18_DH	2.31116	2.62318	4.48048	3.30132	6.7391	5.68819	8.00727	9.58665	7.62147
SWW14087DH55	LND18_DH	2.32214	2.65192	4.49432	3.31592	6.81903	5.68383	8.03084	9.5654	7.65624
SWW14087DH56	LND18_DH	2.44274	2.84919	4.33655	3.35348	6.98044	5.67375	8.12481	9.54057	7.74855
SWW14087DH58	LND18_DH	2.31562	2.60597	4.4715	3.28576	6.69879	5.76315	8.22844	9.98179	7.7331
SWW14087DH59	LND18_DH	2.45572	2.69862	4.33354	3.31506	6.61332	5.43129	7.94084	9.37105	7.479
SWW14087DH6	LND18_DH	2.36794	2.73951	4.22868	3.26093	6.64612	5.57588	8.07732	9.45032	7.57821
SWW14087DH61	LND18_DH	2.37229	2.445	4.53667	3.36488	6.72352	5.85174	8.12276	10.0242	7.78237
SWW14087DH62	LND18_DH	2.31085	2.62593	4.51145	3.29105	6.66432	5.73399	7.99293	9.57739	7.61657
SWW14087DH7	LND18_DH	2.27823	2.30553	4.27899	3.19516	6.56521	5.70791	7.93532	9.87006	7.5854
SWW14087DH8	LND18_DH	2.34375	2.59763	4.49221	3.29963	6.70839	5.71468	8.13171	9.83721	7.69541
SWW14087DH9	LND18_DH	2.32434	2.44511	4.39457	3.29212	6.60144	5.80243	8.07126	9.96946	7.67445
SWW14111DH1	LND18_DH	2.49089	2.78957	4.69878	3.48747	6.98239	5.85795	8.20726	10.275	7.98371
SWW14111DH11	LND18_DH	2.20479	2.44088	4.33915	3.22188	6.3472	5.68017	7.56909	9.74579	7.47816
SWW14111DH12	LND18_DH	2.24258	2.19354	4.59388	3.29811	6.75073	5.74644	7.8257	10.0566	7.79507
SWW14111DH13	LND18_DH	2.3119	2.3555	4.27511	3.18599	6.44471	5.48251	7.48725	9.74484	7.45022
SWW14111DH15	LND18_DH	2.14461	2.3971	4.57776	3.24044	6.35314	5.44462	7.64734	9.66073	7.44719
SWW14111DH16	LND18_DH	2.36569	2.52507	4.5855	3.38942	6.6941	5.51923	7.89112	9.75722	7.60259
SWW14111DH17	LND18_DH	2.36724	2.52647	4.53937	3.35794	6.8777	5.5914	8.0664	10.0138	7.66276
SWW14111DH18	LND18_DH	2.2357	2.36276	4.69351	3.33141	6.86251	5.713	7.97901	9.98033	7.84107
SWW14111DH19	LND18_DH	2.19505	2.45448	4.64036	3.26807	6.55857	5.52769	7.84337	9.57306	7.50416
SWW14111DH2	LND18_DH	2.40262	2.56703	4.43989	3.35974	6.76842	5.51943	7.68826	9.95843	7.59943
SWW14111DH20	LND18_DH	2.13837	2.38842	4.52517	3.19135	6.45555	5.54896	7.75952	9.55708	7.46748
SWW14111DH21	LND18_DH	2.35289	2.42189	4.44025	3.32677	6.60318	5.60001	7.8823	10.0215	7.56535
SWW14111DH22	LND18_DH	2.20339	2.53137	4.6678	3.31083	6.49232	5.74182	8.10098	9.93046	7.67325
SWW14111DH24	LND18_DH	2.32306	2.46221	4.39463	3.26369	6.58137	5.63548	7.45546	10.2198	7.73057
SWW14111DH25	LND18_DH	2.32009	2.39914	4.68504	3.33422	7.03395	5.57359	8.17931	9.92134	7.83276
SWW14111DH26	LND18_DH	2.40399	2.57011	4.5007	3.30275	6.58083	5.54108	7.75795	9.54964	7.44615
SWW14111DH29	LND18_DH	2.21808	2.34352	4.65307	3.31097	6.65712	5.7776	7.92404	10.3225	7.90825
SWW14111DH3	LND18_DH	2.29617	2.17781	4.44432	3.23872	6.69234	5.49623	7.76202	9.65938	7.50683
SWW14111DH30	LND18_DH	2.24762	2.19416	4.58605	3.312	6.71897	5.74676	7.92451	10.2878	7.87472
SWW14111DH31	LND18_DH	2.56482	2.69341	4.61487	3.43639	7.0281	5.65108	7.98544	9.8895	7.76545
SWW14111DH32	LND18_DH	2.0732	2.20799	4.65406	3.29596	6.66858	5.94288	8.0128	10.4196	7.93612
SWW14111DH35	LND18_DH	2.21839	2.34705	4.82424	3.30095	6.62766	6.00536	8.13385	10.0243	7.92906
SWW14111DH36	LND18_DH	2.16576	2.44156	4.34887	3.2167	6.27693	5.57516	7.60372	9.71102	7.43023
SWW14111DH37	LND18_DH	2.36088	2.46115	4.39138	3.28551	6.40984	5.47371	7.57368	9.71926	7.42622
SWW14111DH38	LND18_DH	2.28825	2.44457	4.17449	3.21895	6.39665	5.52603	7.54638	9.63239	7.40679
SWW14111DH39	LND18_DH	2.36772	2.51976	4.46013	3.36755	6.8131	5.57135	7.94349	10.1732	7.67493
SWW14111DH4	LND18_DH	2.39807	2.47441	4.44878	3.33181	6.94894	5.68804	7.81703	10.0615	7.76877
SWW14111DH41	LND18_DH	2.29681	2.45521	4.42481	3.27624	6.72068	5.73185	7.59261	10.3966	7.87533
SWW14111DH42	LND18_DH	2.1825	2.30945	4.28958	3.10904	6.41174	5.44153	7.68167	9.54471	7.36686
SWW14111DH43	LND18_DH	2.20094	2.22602	4.738	3.34906	6.75105	5.90778	8.14688	10.1733	7.94099
SWW14111DH44	LND18_DH	2.36893	2.49304	4.66919	3.39729	6.98388	5.89593	8.20878	10.3294	8.08722
SWW14111DH45	LND18_DH	2.3512	2.60761	4.44556	3.27877	6.68894	5.60982	7.80484	9.79584	7.58243
SWW14111DH47	LND18_DH	2.33222	2.6125	4.51694	3.31254	6.48474	5.51836	7.62188	9.57664	7.50766
SWW14111DH48	LND18_DH	2.12954	2.15196	4.54469	3.20257	6.20327	5.75735	7.91627	9.94513	7.56674
SWW14111DH49	LND18_DH	2.35676	2.49269	4.7294	3.41386	6.95913	5.82695	8.09203	10.1877	8.01328
SWW14111DH5	LND18_DH	2.36676	2.49109	4.43591	3.34523	6.66927	5.62223	7.69156	9.83579	7.56334
SWW14111DH50	LND18_DH	2.32171	2.39702	4.44643	3.30008	6.51683	5.38675	7.73844	9.80903	7.40454
SWW14111DH53	LND18_DH	2.33659	2.54716	4.61343	3.36639	6.52529	6.15433	8.03397	10.3862	7.96343
SWW14111DH54	LND18_DH	2.34913	2.7048	4.51568	3.29034	6.49284	5.4346	7.61092	9.74525	7.44686
SWW14111DH55	LND18_DH	2.39052	2.70036	4.53919	3.31342	6.41378	5.47196	7.56539	9.73336	7.41026
SWW14111DH56	LND18_DH	2.44902	2.71164	4.72553	3.43914	6.90939	5.80982	7.86588	10.1677	7.89126
SWW14111DH57	LND18_DH	2.15699	2.3509	4.59123	3.24563	6.51249	5.72164	7.98913	9.97846	7.75159
SWW14111DH58	LND18_DH	2.28535	2.37232	4.68843	3.30816	6.56374	5.6995	7.91171	10.1307	7.77871
SWW14111DH6	LND18_DH	2.24941	2.24888	4.72991	3.36543	6.93002	5.84048	8.14589	10.155	7.94336
SWW14112DH1	LND18_DH	2.35645	2.56696	4.28328	3.17699	6.42322	5.64036	7.5593	9.45218	7.42689
SWW14112DH10	LND18_DH	2.19614	2.13541	4.40814	3.21446	6.6069	5.59609	7.58935	9.53413	7.59255
SWW14112DH12	LND18_DH	2.18007	2.29005	4.4169	3.15194	6.37272	5.25697	7.59518	9.16167	7.20491
SWW14112DH14	LND18_DH	2.18622	2.34674	4.26444	3.17747	6.42416	5.50806	7.62426	9.52492	7.41865
SWW14112DH15	LND18_DH	2.17869	2.32719	4.18722	3.13312	6.30759	5.49945	7.561	9.42194	7.34597
SWW14112DH16	LND18_DH	2.39125	2.56139	4.43633	3.2559	6.45579	5.72052	7.75158	9.63752	7.54031
SWW14112DH17	LND18_DH	2.26468	2.34802	4.19158	3.13977	6.25132	5.61061	7.40973	9.54504	7.39885
SWW14112DH18	LND18_DH	2.13699	2.40758	4.23592	3.09332	6.12172	5.33402	7.4434	8.91514	7.12633
SWW14112DH2	LND18_DH	2.17759	2.29557	4.22909	3.15118	6.38319	5.56163	7.64464	9.45258	7.40138
SWW14112DH20	LND18_DH	2.12542	2.26942	4.37336	3.09242	6.14374	5.50329	7.42325	9.12222	7.26853
SWW14112DH21	LND18_DH	2.17562	2.33488	4.10274	3.04629	6.26699	5.21503	7.70879	8.78165	7.1976
SWW14112DH22	LND18_DH	2.37944	2.58508	4.3033	3.20103	6.49193	5.56492	7.52523	9.35764	7.40337
SWW14112DH24	LND18_DH	2.07052	2.2973	4.42059	3.11014	6.25627	5.62893	7.60699	9.74872	7.50994
SWW14112DH25	LND18_DH	2.3266	2.42754	4.44311	3.27583	6.51744	5.64388	7.77007	9.95916	7.58497
SWW14112DH27	LND18_DH	2.22963	2.44724	4.29028	3.24166	6.43528	5.44676	7.62001	9.79302	7.47168
SWW14112DH28	LND18_DH	2.32343	2.39303	4.65633	3.32829	7.11116	5.60426	8.32645	9.9004	7.84861
SWW14112DH29	LND18_DH	2.33554	2.57851	4.37182	3.25897	6.60899	5.19081	7.763	9.2232	7.26308
SWW14112DH3	LND18_DH	2.12481	2.12849	4.45365	3.1831	6.41874	5.79762	7.61983	9.62227	7.64742
SWW14112DH30	LND18_DH	2.25137	2.43828	4.31796	3.18222	6.64968	5.39856	7.90547	9.18934	7.45152
SWW14112DH31	LND18_DH	2.29284	2.62864	4.45167	3.24477	6.51841	5.49078	7.62277	9.23995	7.33078
SWW14112DH32	LND18_DH	2.26417	2.33798	4.53686	3.31914	6.56201	5.83105	7.96114	10.4602	7.87244
SWW14112DH33	LND18_DH	2.19706	2.06924	4.38514	3.14167	6.28128	5.70315	7.65453	9.49352	7.51319
SWW14112DH36	LND18_DH	2.13095	2.34367	4.13931	3.02429	6.09583	5.30539	7.65257	8.77212	7.17284
SWW14112DH37	LND18_DH	2.31514	2.55295	4.28155	3.16222	6.27707	5.54256	7.47352	9.35952	7.3135
SWW14112DH38	LND18_DH	2.3738	2.57231	4.30709	3.18099	6.43391	5.4868	7.49412	9.28751	7.34613
SWW14112DH39	LND18_DH	2.15154	2.09644	4.35898	3.1593	6.59845	5.63696	7.61017	9.61672	7.64072
SWW14112DH4	LND18_DH	2.25239	2.50301	4.01623	3.16793	6.2508	5.1053	7.60005	9.12669	7.05058
SWW14112DH42	LND18_DH	2.41198	2.40177	4.44886	3.30861	6.8329	5.67611	7.81809	9.92282	7.75247
SWW14112DH43	LND18_DH	2.18524	2.25691	4.58854	3.28102	6.62233	5.73394	7.77292	9.88609	7.73665
SWW14112DH44	LND18_DH	2.29422	2.58791	4.17278	3.14927	6.45485	5.27346	7.6759	9.31808	7.34233
SWW14112DH48	LND18_DH	2.17631	2.24391	4.23483	3.10142	6.14551	5.44844	7.35712	9.15166	7.17818
SWW14112DH49	LND18_DH	2.19012	2.22935	4.19999	3.13853	6.44844	5.39412	7.69875	9.40177	7.42893
SWW14112DH5	LND18_DH	2.2727	2.40091	4.15224	3.16756	6.32883	5.5949	7.66041	9.53877	7.39988
SWW14112DH51	LND18_DH	2.31656	2.38583	4.42158	3.29382	6.44199	5.74309	7.80684	10.2368	7.67597
SWW14112DH52	LND18_DH	2.41988	2.60411	4.53784	3.29929	6.62717	5.79846	7.92236	9.86044	7.69751
SWW14112DH53	LND18_DH	2.28135	2.64837	4.20141	3.30126	6.71266	5.30631	7.95443	9.55126	7.47036
SWW14112DH54	LND18_DH	2.26677	2.6578	4.22843	3.28999	6.61036	5.36579	7.85988	9.48412	7.40363
SWW14112DH56	LND18_DH	2.1632	2.40433	4.23922	3.17653	6.06488	5.27867	7.32662	9.30785	7.04974
SWW14112DH57	LND18_DH	2.24939	2.46948	4.38345	3.24566	6.24579	5.6202	7.52858	9.60446	7.35572
SWW14112DH58	LND18_DH	2.33408	2.65853	4.19153	3.18842	6.45823	5.24189	7.6308	9.37735	7.33726
SWW14112DH59	LND18_DH	2.34541	2.49406	4.0329	3.18977	6.56691	5.30496	7.71952	9.31216	7.37888
SWW14112DH60	LND18_DH	2.3519	2.56283	4.3389	3.19582	6.47317	5.57368	7.55175	9.46143	7.43284
SWW14112DH61	LND18_DH	2.33625	2.58023	4.14755	3.1433	6.44525	5.2533	7.6857	9.35769	7.3306
SWW14112DH62	LND18_DH	2.14259	2.21124	4.18774	3.11587	6.27935	5.49011	7.61629	9.57101	7.45819
SWW14112DH63	LND18_DH	2.1535	2.42343	4.21112	3.15573	6.18393	5.19841	7.30503	9.43784	7.11439
SWW14112DH65	LND18_DH	2.38975	2.75747	4.45237	3.33834	6.85753	5.61569	7.95827	9.66941	7.63824
SWW14112DH66	LND18_DH	2.08076	2.10909	4.27202	3.09421	6.41274	5.30483	7.48848	9.4208	7.31999
SWW14112DH67	LND18_DH	2.08435	2.07946	4.40563	3.11847	6.36831	5.39155	7.47763	9.8414	7.51292
SWW14112DH68	LND18_DH	2.25809	2.40153	3.95628	3.10723	6.3786	5.16774	7.34449	8.97181	7.04724
SWW14112DH69	LND18_DH	2.09891	2.15636	4.50068	3.16207	6.69888	5.56866	7.77455	9.92039	7.68966
SWW14112DH70	LND18_DH	2.08172	2.35883	4.23754	3.06509	6.28799	4.96257	7.48212	8.91876	7.0387
SWW14112DH71	LND18_DH	2.08913	2.20148	4.41833	3.16284	6.31956	5.48116	7.83419	9.58186	7.45286
SWW14112DH72	LND18_DH	2.38676	2.72696	4.45788	3.34865	6.75326	5.67243	7.8897	9.7006	7.66646
SWW14112DH73	LND18_DH	2.41041	2.77359	4.3067	3.30279	6.69521	5.61321	8.07339	9.34682	7.54336
SWW14112DH75	LND18_DH	2.20111	2.16949	4.50442	3.19376	6.55888	5.54711	7.63333	9.9961	7.66592
SWW14112DH76	LND18_DH	2.28957	2.47218	4.27386	3.20461	6.4975	5.26285	7.70118	9.55234	7.35722
SWW14112DH77	LND18_DH	2.094	2.00809	4.18904	3.05291	6.30418	5.20001	7.43997	9.26763	7.20327
SWW14112DH9	LND18_DH	2.37267	2.62828	4.50379	3.31321	6.54257	5.73156	7.58989	9.80952	7.58088
SWW14132DH1	LND18_DH	2.27155	2.33015	3.98144	3.11478	6.31198	5.35036	7.50834	9.16589	7.22373
SWW14132DH11	LND18_DH	2.32954	2.60778	4.14814	3.24219	6.59901	5.52473	7.8427	9.40506	7.40977
SWW14132DH12	LND18_DH	2.30533	2.44694	3.90908	3.14095	6.41292	5.33521	7.64297	9.25877	7.21325
SWW14132DH13	LND18_DH	2.34855	2.42465	4.16771	3.20476	6.58406	5.47171	7.86056	9.56531	7.43996
SWW14132DH14	LND18_DH	2.41078	2.59794	4.22223	3.31017	6.56994	5.49323	8.02407	9.60307	7.45305
SWW14132DH15	LND18_DH	2.34738	2.51473	4.15763	3.2401	6.53278	5.49337	7.8957	9.66558	7.5005
SWW14132DH16	LND18_DH	2.36978	2.46947	4.17657	3.26732	6.62575	5.45906	7.81764	9.56241	7.49259
SWW14132DH17	LND18_DH	2.36782	2.44407	4.09025	3.24373	6.60354	5.80099	8.02745	9.76157	7.62328
SWW14132DH18	LND18_DH	2.41613	2.53455	4.27503	3.29852	6.71248	5.51189	8.14865	9.32106	7.51896
SWW14132DH19	LND18_DH	2.48473	2.46725	4.39845	3.36215	6.66247	5.56341	7.9866	9.45347	7.5833
SWW14132DH2	LND18_DH	2.27541	2.40642	4.10201	3.10261	6.29245	5.35027	7.48382	9.02881	7.14444
SWW14132DH20	LND18_DH	2.35442	2.47647	4.24347	3.27564	6.56975	5.69772	8.01012	9.92375	7.65867
SWW14132DH24	LND18_DH	2.08719	2.32903	4.01069	3.01468	5.92366	5.23479	7.20261	8.67166	6.83036
SWW14132DH25	LND18_DH	2.23383	2.40829	4.04789	3.12557	6.16365	5.48395	7.83359	9.55961	7.30177
SWW14132DH26	LND18_DH	2.38663	2.40756	4.0904	3.197	6.65697	5.70422	7.83328	9.457	7.62277
SWW14132DH28	LND18_DH	2.34789	2.42576	4.06783	3.20806	6.4552	5.5276	7.80471	9.50042	7.45204
SWW14132DH29	LND18_DH	2.2135	2.27032	4.03602	3.09016	6.26523	5.29943	7.67782	8.95113	7.17076
SWW14132DH3	LND18_DH	2.45215	2.54671	4.34461	3.31818	6.87862	5.78448	8.22684	9.93825	7.88487
SWW14132DH30	LND18_DH	2.30923	2.33956	4.01108	3.12743	6.18028	5.23615	7.68404	8.86374	7.01874
SWW14132DH31	LND18_DH	2.35016	2.46458	4.23046	3.26382	6.56626	5.52883	7.8403	9.61956	7.51534
SWW14132DH32	LND18_DH	2.28291	2.40192	4.05757	3.14257	6.25112	5.37925	7.66841	9.38281	7.30887
SWW14132DH35	LND18_DH	2.49668	2.63195	4.35957	3.32143	6.86657	5.68586	8.09475	9.76671	7.78941
SWW14132DH36	LND18_DH	2.39121	2.57582	4.33956	3.36281	6.62741	5.92995	8.12898	10.1278	7.86396
SWW14132DH37	LND18_DH	2.27866	2.33392	3.92712	3.08038	6.32106	5.2098	7.44567	9.09342	7.14518
SWW14132DH38	LND18_DH	2.35122	2.39296	4.04285	3.18647	6.81076	5.68624	7.93807	9.57836	7.63459
SWW14132DH4	LND18_DH	2.36473	2.36759	4.28384	3.22718	6.84503	5.86212	7.75713	9.77516	7.78436
SWW14132DH40	LND18_DH	2.14947	2.32728	3.92612	3.01493	5.83909	5.42588	7.30014	8.90895	7.0078
SWW14132DH41	LND18_DH	2.43523	2.51177	4.26572	3.29192	6.49889	5.65699	7.88589	9.79815	7.57766
SWW14132DH42	LND18_DH	2.31612	2.42303	4.04704	3.15111	6.4695	5.47446	7.86446	9.16383	7.31865
SWW14132DH44	LND18_DH	2.3505	2.61294	4.05684	3.19226	6.63541	5.36124	7.74599	9.3412	7.39127
SWW14132DH46	LND18_DH	2.34051	2.65537	4.126	3.15784	6.29998	5.35322	7.70538	9.03951	7.16072
SWW14132DH47	LND18_DH	2.28881	2.43079	4.19753	3.22214	6.47083	5.77738	7.87185	9.6448	7.54894
SWW14132DH48	LND18_DH	2.29404	2.38148	4.06397	3.16587	6.60401	5.50935	7.72686	9.28473	7.44494
SWW14132DH6	LND18_DH	2.27379	2.32435	3.89587	3.0854	6.37222	5.13897	7.38048	8.74317	7.00206
SWW14132DH7	LND18_DH	2.344	2.54402	4.28521	3.32709	6.58076	5.74675	8.10382	9.79413	7.63254
SWW14132DH8	LND18_DH	2.3572	2.61129	4.24876	3.24339	6.52696	5.47138	7.83799	9.28488	7.39989
SWW14132DH9	LND18_DH	2.27933	2.35621	3.94779	3.12753	6.52857	5.22432	7.5094	8.7789	7.10398
SWW14133DH1	LND18_DH	2.31649	2.53223	4.07844	3.11005	6.33953	5.20316	7.57846	8.82954	7.16205
SWW14133DH2	LND18_DH	2.28398	2.32588	4.36584	3.1939	6.17186	5.83651	7.54836	9.42739	7.47343
SWW14133DH3	LND18_DH	2.2644	2.37333	3.87772	3.04629	6.34591	5.24789	7.65104	9.21094	7.23105
SWW14133DH4	LND18_DH	2.174	2.28944	4.05302	3.04571	5.90818	5.58717	7.325	9.32363	7.26467
SWW14133DH5	LND18_DH	2.07474	2.34087	3.76737	3.01516	6.18084	5.38569	7.68793	9.00793	7.19318
SWW14133DH6	LND18_DH	2.12184	2.08479	3.97505	2.9459	5.77877	5.30787	7.12508	9.06855	7.05179
SWW14133DH7	LND18_DH	2.24951	2.39932	3.95052	3.09068	6.27235	5.47303	7.76574	9.18087	7.27739
SWW14133DH8	LND18_DH	2.05547	2.23399	3.95466	3.05839	6.24356	5.32167	7.69712	9.52397	7.1852
SWW14137DH1	LND18_DH	2.31467	2.39735	3.99748	3.13084	6.38298	5.28812	7.743	9.12193	7.18492
SWW14137DH2	LND18_DH	2.31995	2.46738	3.98946	3.11446	6.60123	5.40554	7.60105	9.01811	7.27698
SWW14137DH3	LND18_DH	2.29864	2.2513	3.91688	3.06968	6.24863	5.31812	7.32271	9.09325	7.11894
SWW14138DH10	LND18_DH	2.397	2.5962	4.37201	3.26065	6.80541	5.30418	7.88775	9.36106	7.43626
SWW14138DH100	LND18_DH	2.41983	2.77291	4.29503	3.30067	6.844	5.55061	8.2423	9.38926	7.5585
SWW14138DH101	LND18_DH	2.33581	2.43689	4.12349	3.15721	6.49985	5.56024	7.80852	9.78071	7.62075
SWW14138DH102	LND18_DH	2.40058	2.45167	4.39536	3.28583	6.84951	5.81719	8.06862	10.3329	7.96302
SWW14138DH105	LND18_DH	2.24001	2.60645	4.23547	3.2349	6.85172	5.52639	8.00899	9.86318	7.80665
SWW14138DH11	LND18_DH	2.39374	2.52109	4.32425	3.25051	6.73571	5.27546	7.95729	9.25265	7.39945
SWW14138DH12	LND18_DH	2.43209	2.81143	4.37353	3.31058	6.55721	5.63995	7.90512	9.25021	7.60237
SWW14138DH13	LND18_DH	2.44057	2.65879	4.40482	3.30173	6.90676	5.5827	7.97414	9.86366	7.82658
SWW14138DH15	LND18_DH	2.39551	2.49669	4.34882	3.28631	6.98236	5.7796	8.05614	10.1384	7.81986
SWW14138DH16	LND18_DH	2.45174	2.55955	4.21642	3.25796	6.70352	5.64276	8.02635	9.87533	7.7355
SWW14138DH17	LND18_DH	2.43204	2.42231	4.42464	3.31088	6.6794	5.75752	8.09141	9.77141	7.68392
SWW14138DH18	LND18_DH	2.30999	2.53994	4.39413	3.2958	6.65931	5.31516	7.97353	9.3868	7.39725
SWW14138DH19	LND18_DH	2.35174	2.39376	4.35986	3.22971	6.77806	5.64491	8.00927	9.97412	7.74683
SWW14138DH20	LND18_DH	2.37053	2.51889	4.4255	3.29169	6.31845	5.69383	7.64867	9.71043	7.4697
SWW14138DH21	LND18_DH	2.44963	2.80294	4.48255	3.32849	6.88155	5.73754	8.11252	9.94008	7.85911
SWW14138DH22	LND18_DH	2.2982	2.49047	4.42406	3.2313	6.71713	5.64177	7.72763	9.58422	7.57943
SWW14138DH23	LND18_DH	2.3661	2.49901	4.12725	3.21047	6.84736	5.67348	8.14706	9.85844	7.7816
SWW14138DH24	LND18_DH	2.41908	2.66721	4.54631	3.29553	6.81523	5.47202	8.12415	9.48294	7.5565
SWW14138DH25	LND18_DH	2.41066	2.68123	4.72305	3.37998	6.93735	5.84789	8.13464	9.92978	7.87181
SWW14138DH27	LND18_DH	2.39306	2.64212	4.5226	3.28309	6.76027	5.63225	7.86025	9.4224	7.59205
SWW14138DH28	LND18_DH	2.27807	2.37087	4.40539	3.2245	6.42386	5.7033	7.68224	9.767	7.53636
SWW14138DH3	LND18_DH	2.32794	2.47641	4.1404	3.20278	6.64034	5.42153	7.81002	9.68274	7.56764
SWW14138DH31	LND18_DH	2.37624	2.52094	4.21554	3.25698	6.62228	5.58461	7.87105	9.77796	7.57119
SWW14138DH32	LND18_DH	2.25378	2.59964	4.1117	3.15653	6.16425	5.28383	7.46257	9.28658	7.22756
SWW14138DH33	LND18_DH	2.48625	2.79757	4.66027	3.42806	6.89418	5.7437	8.32321	10.0527	7.9549
SWW14138DH35	LND18_DH	2.472	2.5375	4.31641	3.31802	6.80134	5.5192	7.94997	9.69493	7.61813
SWW14138DH36	LND18_DH	2.48026	2.8729	4.45791	3.36932	6.78301	5.71472	8.09691	9.46726	7.76708
SWW14138DH37	LND18_DH	2.4352	2.75592	4.64934	3.40222	6.79414	5.70856	8.17337	9.85159	7.69624
SWW14138DH38	LND18_DH	2.34929	2.34807	4.16617	3.11496	6.15148	5.26115	7.46258	9.12574	7.10059
SWW14138DH4	LND18_DH	2.33605	2.45707	4.22265	3.19002	6.40373	5.59765	8.05769	9.58478	7.49613
SWW14138DH40	LND18_DH	2.43627	2.69458	4.48228	3.32295	6.77835	5.63602	8.13734	9.84548	7.7281
SWW14138DH41	LND18_DH	2.37802	2.53111	4.31268	3.28406	6.38657	5.44713	7.86114	9.71021	7.53813
SWW14138DH42	LND18_DH	2.10594	2.361	4.09371	3.0613	6.21196	5.15701	7.54149	9.27336	7.12849
SWW14138DH43	LND18_DH	2.39075	2.44767	4.2111	3.27045	7.00438	5.67114	8.1273	9.84513	7.76215
SWW14138DH44	LND18_DH	2.2959	2.57724	4.20621	3.16129	6.66778	5.34362	7.91784	9.18703	7.3625
SWW14138DH45	LND18_DH	2.37002	2.61798	4.50908	3.27641	6.69519	5.75532	8.15222	9.98235	7.81847
SWW14138DH46	LND18_DH	2.25472	2.45726	4.00123	3.11764	6.35542	5.26726	7.55618	9.34906	7.19702
SWW14138DH48	LND18_DH	2.13791	2.40677	4.16578	3.03011	6.18265	5.16563	7.36277	8.90712	7.03895
SWW14138DH49	LND18_DH	2.3557	2.52014	4.51524	3.24703	6.91624	5.79351	8.13505	9.75488	7.7955
SWW14138DH5	LND18_DH	2.31576	2.44547	4.09181	3.14267	6.56838	5.40109	7.72292	9.31935	7.41337
SWW14138DH50	LND18_DH	2.47275	2.58495	4.27339	3.29313	6.9132	5.58643	8.18547	9.78083	7.73227
SWW14138DH54	LND18_DH	2.03475	2.20102	3.89188	2.92033	6.05205	5.09297	7.1605	8.867	6.89824
SWW14138DH55	LND18_DH	2.4996	2.59705	4.37489	3.30275	6.69567	5.40791	8.09887	9.49898	7.45811
SWW14138DH56	LND18_DH	2.43571	2.70771	4.73367	3.40886	6.86099	5.82912	8.13681	10.1032	7.8752
SWW14138DH59	LND18_DH	2.16537	2.34908	4.07568	3.04519	6.23237	5.11325	7.34628	8.89302	6.94736
SWW14138DH6	LND18_DH	2.39164	2.66628	4.38894	3.2489	6.43467	5.58592	7.76249	9.47828	7.51896
SWW14138DH61	LND18_DH	2.45831	2.55526	4.61038	3.31367	6.56411	5.69629	7.77656	9.48831	7.52229
SWW14138DH62	LND18_DH	2.41156	2.59289	4.52561	3.31794	6.77025	5.7778	7.89868	9.93835	7.83595
SWW14138DH63	LND18_DH	2.28	2.48831	4.3038	3.22425	6.74707	5.33414	7.88537	9.35474	7.4386
SWW14138DH64	LND18_DH	2.44639	2.85719	4.48246	3.36287	6.47972	5.60373	7.89628	9.6758	7.63163
SWW14138DH66	LND18_DH	2.3587	2.63161	4.62353	3.34498	6.71538	5.64455	7.90311	9.72711	7.67173
SWW14138DH67	LND18_DH	2.40875	2.48365	4.49127	3.35996	6.91358	5.6783	8.05665	9.92001	7.80998
SWW14138DH68	LND18_DH	2.3173	2.57004	4.21251	3.1659	6.68571	5.29103	7.96742	9.26088	7.35601
SWW14138DH69	LND18_DH	2.42421	2.60038	4.69716	3.38599	7.11327	5.8352	8.2298	9.89492	7.84553
SWW14138DH7	LND18_DH	2.44488	2.65975	4.36519	3.33404	6.7479	5.63538	8.17523	10.0519	7.83935
SWW14138DH70	LND18_DH	2.39924	2.69526	4.56445	3.33939	6.76821	5.61324	7.96161	9.79469	7.709
SWW14138DH71	LND18_DH	2.31398	2.55559	4.05559	3.17703	6.83818	5.45758	7.94813	9.56392	7.67783
SWW14138DH72	LND18_DH	2.36866	2.48021	4.23514	3.24988	6.5939	5.36819	7.82578	9.57458	7.44862
SWW14138DH75	LND18_DH	2.35939	2.45688	4.4737	3.25345	6.49335	5.66878	7.87034	9.83403	7.56442
SWW14138DH76	LND18_DH	2.31402	2.64068	4.24349	3.21148	6.5339	5.40894	7.90706	9.49461	7.44807
SWW14138DH78	LND18_DH	2.40877	2.57692	4.36437	3.32187	6.89107	5.55054	8.0656	9.98452	7.80901
SWW14138DH79	LND18_DH	2.46662	2.89767	4.64502	3.42805	6.62646	5.69619	8.09366	9.96939	7.80039
SWW14138DH8	LND18_DH	2.21386	2.33361	3.8893	3.01381	6.23236	5.29314	7.62723	9.45425	7.32096
SWW14138DH80	LND18_DH	2.38431	2.81574	4.34984	3.27019	6.45077	5.45271	7.7315	9.4693	7.4892
SWW14138DH81	LND18_DH	2.39938	2.62034	4.33947	3.19551	6.65446	5.30308	7.89141	9.05531	7.40604
SWW14138DH82	LND18_DH	2.46527	2.63273	4.45285	3.39947	6.63926	5.81572	8.10667	10.1051	7.94214
SWW14138DH84	LND18_DH	2.41868	2.56905	4.37447	3.30304	6.57301	5.59852	7.87559	9.71635	7.62678
SWW14138DH85	LND18_DH	2.46469	2.74146	4.79553	3.45304	7.05666	5.92141	8.32438	9.95641	7.96147
SWW14138DH86	LND18_DH	2.49578	2.78487	4.70028	3.45238	7.14889	5.91532	8.09325	9.92958	7.94925
SWW14138DH87	LND18_DH	2.51056	2.82347	4.52692	3.39574	6.91815	5.74548	8.29026	9.85402	7.80786
SWW14138DH88	LND18_DH	2.43767	2.67017	4.46764	3.39273	6.642	5.78072	8.16477	10.1581	7.93661
SWW14138DH89	LND18_DH	2.39911	2.69568	4.50918	3.32806	6.79375	5.67281	8.12016	9.9386	7.75383
SWW14138DH9	LND18_DH	2.28808	2.60523	4.15289	3.09634	6.1543	4.95337	7.52269	8.65028	6.86959
SWW14138DH92	LND18_DH	2.40023	2.73421	4.29397	3.26558	6.59734	5.58996	8.005	9.55097	7.54395
SWW14138DH93	LND18_DH	2.4409	2.75362	4.3704	3.29236	6.57422	5.59622	7.98784	9.39541	7.49963
SWW14138DH94	LND18_DH	2.47197	2.78305	4.46631	3.32208	6.88198	5.48417	8.15261	9.69803	7.66458
SWW14138DH96	LND18_DH	2.35672	2.73806	4.29966	3.2395	6.70325	5.55197	7.90142	9.55641	7.66
SWW14138DH98	LND18_DH	2.39828	2.52259	4.44755	3.33404	7.02091	5.72726	8.07625	10.077	7.81721
SWW14138DH99	LND18_DH	2.36323	2.81544	4.33089	3.276	6.51273	5.39553	7.72657	9.38372	7.43835
SWW14144DH1	LND18_DH	2.35084	2.46098	4.24845	3.1782	6.56132	5.78769	8.07928	9.59368	7.61671
SWW14144DH10	LND18_DH	2.2549	2.44461	4.36653	3.19852	6.73142	5.87392	8.12437	9.95342	7.8252
SWW14144DH11	LND18_DH	2.18068	2.25172	4.14248	3.03681	6.26819	5.69817	7.58945	9.40433	7.3513
SWW14144DH13	LND18_DH	2.3913	2.71565	4.28171	3.23931	6.65618	5.45455	8.01888	9.21609	7.41562
SWW14144DH14	LND18_DH	2.27161	2.47082	3.95514	3.1189	6.59629	5.17397	8.06442	9.58665	7.42425
SWW14144DH15	LND18_DH	2.39299	2.49994	4.38402	3.23329	6.7716	5.46882	7.91447	9.42532	7.45098
SWW14144DH16	LND18_DH	2.45328	2.61893	4.58524	3.3325	6.94513	5.78012	8.5152	9.82257	7.83024
SWW14144DH17	LND18_DH	2.50614	2.75005	4.30016	3.31809	6.72565	5.59935	7.99305	9.48415	7.58616
SWW14144DH18	LND18_DH	2.44871	2.58494	4.3451	3.35081	6.73755	5.67726	8.22599	9.95318	7.81327
SWW14144DH19	LND18_DH	2.46436	2.76676	4.43638	3.31904	6.74594	5.89565	8.03112	9.85949	7.78877
SWW14144DH20	LND18_DH	2.38009	2.39478	4.45488	3.30834	6.73858	5.69959	8.11492	10.1217	7.74271
SWW14144DH21	LND18_DH	2.4562	2.61234	4.50014	3.35113	6.9648	5.62054	8.26612	9.95146	7.77321
SWW14144DH22	LND18_DH	2.29255	2.45916	4.47898	3.28768	6.76107	5.97181	7.99971	10.0362	7.77895
SWW14144DH24	LND18_DH	2.33135	2.44986	4.35247	3.17648	6.70262	5.42553	7.8559	9.38884	7.38951
SWW14144DH25	LND18_DH	2.37514	2.46094	4.31208	3.17786	6.74241	5.42223	7.88524	9.46887	7.42359
SWW14144DH26	LND18_DH	2.37679	2.47098	4.36756	3.28604	6.80198	5.85034	8.10278	9.92832	7.79569
SWW14144DH27	LND18_DH	2.36037	2.41422	4.24856	3.19423	6.5097	5.53774	7.85768	9.42792	7.37777
SWW14144DH28	LND18_DH	2.38134	2.47032	4.324	3.18753	6.74206	5.48389	7.90169	9.52682	7.48258
SWW14144DH29	LND18_DH	2.26559	2.36164	4.02142	3.08424	6.31823	5.38336	7.82683	9.48852	7.3846
SWW14144DH3	LND18_DH	2.28171	2.32277	3.98852	3.0657	6.3857	5.37616	7.82317	9.59795	7.41579
SWW14144DH30	LND18_DH	2.33763	2.75386	4.31137	3.23631	6.66711	5.81645	8.09299	9.64897	7.71454
SWW14144DH31	LND18_DH	2.26064	2.4443	3.88568	3.07776	6.61862	5.22192	8.03537	9.558	7.4021
SWW14144DH34	LND18_DH	2.20284	2.29184	4.16401	3.0606	6.26835	5.68228	7.62961	9.38481	7.36314
SWW14144DH35	LND18_DH	2.36038	2.50244	4.49532	3.33164	6.82471	5.98437	8.12048	10.1798	7.84285
SWW14144DH37	LND18_DH	2.43862	2.79514	4.6224	3.43824	6.8416	5.81034	8.22998	9.70964	7.74669
SWW14144DH38	LND18_DH	2.38122	2.48902	4.4083	3.25133	6.82097	5.58802	7.92327	9.72652	7.59387
SWW14144DH39	LND18_DH	2.37398	2.68096	4.24374	3.21613	6.65625	5.18604	8.15219	9.08713	7.31424
SWW14144DH4	LND18_DH	2.3131	2.48734	4.26163	3.21578	6.66725	5.86204	8.08032	9.94066	7.79242
SWW14144DH40	LND18_DH	2.36898	2.60517	4.14912	3.17765	6.64754	5.23193	7.93174	9.17312	7.33256
SWW14144DH41	LND18_DH	2.38286	2.61018	4.16763	3.20295	6.65486	5.26279	7.91426	9.12337	7.33755
SWW14144DH42	LND18_DH	2.42326	2.59505	4.48387	3.33253	6.92603	5.69058	8.32728	10.0665	7.77361
SWW14144DH43	LND18_DH	2.3131	2.48389	4.31437	3.21281	6.56598	5.67136	8.08173	10.0885	7.65628
SWW14144DH44	LND18_DH	2.30677	2.4756	4.11988	3.19991	6.7386	5.97392	8.14274	10.2493	7.90242
SWW14144DH47	LND18_DH	2.47209	2.73339	4.3578	3.29769	6.75661	5.54538	8.21134	9.46162	7.56808
SWW14144DH49	LND18_DH	2.36575	2.58095	4.2565	3.14451	6.61605	5.39895	7.78239	9.11759	7.42561
SWW14144DH50	LND18_DH	2.342	2.47521	4.20448	3.22356	6.80277	5.6629	7.93315	9.72248	7.71419
SWW14144DH52	LND18_DH	2.37177	2.54789	4.18893	3.12478	6.70305	5.45976	7.80735	9.36356	7.52332
SWW14144DH53	LND18_DH	2.40189	2.55387	4.34139	3.24013	6.86658	5.4337	8.22918	9.4275	7.53711
SWW14144DH54	LND18_DH	2.45324	2.57549	4.5144	3.32302	7.01113	5.62602	8.24412	10.0815	7.80525
SWW14144DH55	LND18_DH	2.4263	2.49633	4.47765	3.25612	6.41568	5.64017	8.1491	9.71308	7.51473
SWW14144DH56	LND18_DH	2.30934	2.38549	4.13148	3.1413	6.35292	5.20268	7.70747	9.00133	7.14285
SWW14144DH57	LND18_DH	2.43907	2.62299	4.26686	3.24677	6.84571	5.55819	8.14876	9.18872	7.47525
SWW14144DH59	LND18_DH	2.27899	2.30405	4.32221	3.21798	7.04582	5.71093	8.27402	10.0702	7.78596
SWW14144DH60	LND18_DH	2.32829	2.35319	4.05634	3.15474	6.74437	5.52937	8.03365	9.89962	7.66214
SWW14144DH61	LND18_DH	2.30338	2.62231	4.12881	3.12614	6.05703	5.51555	7.87701	9.21767	7.2363
SWW14144DH62	LND18_DH	2.38574	2.5508	4.15271	3.23797	6.77759	5.56994	7.98824	9.75062	7.66337
SWW14144DH63	LND18_DH	2.36745	2.60474	4.20852	3.16398	6.55586	5.26448	8.01589	9.2496	7.34565
SWW14144DH64	LND18_DH	2.36104	2.6175	4.16257	3.19018	6.5665	5.22244	7.96898	9.19245	7.30702
SWW14144DH65	LND18_DH	2.38518	2.60256	4.27007	3.23804	6.75697	5.44026	8.13552	9.44862	7.54321
SWW14144DH7	LND18_DH	2.39143	2.56663	4.12026	3.14559	6.57703	5.17971	7.8221	9.11914	7.24507
SWW14144DH8	LND18_DH	2.3582	2.70561	4.29322	3.22464	6.63016	5.24407	8.03896	9.04082	7.28419
SWW14144DH9	LND18_DH	2.3072	2.22754	4.12146	3.11566	6.4597	5.57691	7.61193	9.71042	7.47925
MAS110422001U	PUL17_F5	0.894357	0.947324	1.86936	1.39101	3.13804	2.52455	3.45449	4.79399	3.60083
MAS110422002U	PUL17_F5	0.726834	0.721899	1.33251	1.13595	2.58368	2.19693	3.32682	4.48716	3.17879
MAS110422003U	PUL17_F5	0.856506	0.768793	1.77266	1.30831	2.84872	2.47428	3.5517	4.76498	3.41021
MAS110422004U	PUL17_F5	0.910175	0.949532	1.96671	1.44089	3.127	2.57348	3.47635	4.74317	3.66312
MAS110432001U	PUL17_F5	0.828892	0.689672	2.00877	1.36406	2.91407	2.31265	3.1494	4.57927	3.30525
MAS110432002	PUL17_F5	0.679926	0.894174	1.6834	1.28238	2.66871	2.20021	3.15048	4.50736	3.11656
MAS110432003UT	PUL17_F5	0.761178	0.831047	1.93461	1.32595	2.8368	2.14184	3.27642	4.508	3.19452
MAS110432004T	PUL17_F5	0.741221	0.653547	1.47458	1.11309	2.33668	1.93595	2.62871	3.70076	2.75639
MAS110432005	PUL17_F5	0.675455	0.983914	1.81914	1.2703	2.9417	2.43394	3.47896	4.55993	3.34576
MAS110432006U	PUL17_F5	0.699543	1.06827	1.66996	1.24712	3.00615	2.06795	3.44366	4.26544	3.18661
MAS1104420010T	PUL17_F5	0.635146	0.58292	1.38894	0.913771	1.97805	1.65918	2.10969	2.75155	2.17115
MAS110442001T	PUL17_F5	0.697214	0.921047	1.41581	1.07234	2.3809	1.90038	2.96781	3.56796	2.68011
MAS110442002	PUL17_F5	0.662239	0.636381	1.14132	0.849423	1.86647	1.51179	2.04827	2.60357	2.09838
MAS110442003	PUL17_F5	0.641142	0.610968	1.32749	0.908626	2.03488	1.69106	2.05784	2.8357	2.2412
MAS110442004	PUL17_F5	0.623111	0.57766	1.38119	0.92547	1.99459	1.62605	2.07671	2.88409	2.22151
MAS110442005	PUL17_F5	0.701801	0.63632	1.46404	0.969209	2.16418	1.72694	2.23445	2.96481	2.34474
MAS110442006T	PUL17_F5	0.684949	0.644008	1.42127	0.952689	2.03597	1.66507	2.10706	2.86364	2.24475
MAS110442007T	PUL17_F5	0.646504	0.611275	1.38242	0.910469	2.06156	1.71617	2.04858	2.94297	2.27582
MAS110442008T	PUL17_F5	0.631388	0.575299	1.32952	0.883926	2.00749	1.70323	2.04289	2.90486	2.23944
MAS110442009	PUL17_F5	0.654456	0.669608	1.18463	0.870473	1.94615	1.48884	2.05617	2.52983	2.10991
MAS110452001	PUL17_F5	0.827805	0.637143	1.75951	1.29083	2.61123	2.22299	3.15257	4.43922	2.99359
MAS110452002U	PUL17_F5	0.753986	0.641107	1.75577	1.20694	2.59204	2.32214	3.03298	4.35861	3.03788
MAS110462001	PUL17_F5	0.662782	0.681397	1.39818	1.04607	2.34172	1.85879	2.64093	3.53078	2.64104
MAS110472001T	PUL17_F5	0.670456	0.540602	1.50465	1.10317	2.45679	2.22164	3.04553	4.27492	2.94795
MAS110482001U	PUL17_F5	0.911752	1.06796	2.28381	1.50866	3.13222	2.76605	3.88057	5.24261	3.74343
MAS110482002U	PUL17_F5	0.790014	0.753357	2.05916	1.36206	3.07561	2.67737	3.8357	5.21757	3.6563
MAS110482003U	PUL17_F5	0.797127	0.734104	2.13445	1.40413	2.87881	2.58556	3.37896	5.18877	3.58099
MAS110502001U	PUL17_F5	0.708598	0.88252	1.67026	1.29106	3.04443	2.37244	3.45477	4.43264	3.37783
MAS110502002T	PUL17_F5	0.870702	0.963398	1.98381	1.3813	2.92988	2.63557	3.33869	4.4694	3.39908
MAS110742001	PUL17_F5	0.601623	0.704262	1.67062	1.14173	2.56739	2.46911	3.05235	4.07476	3.11533
MAS110772001T	PUL17_F5	0.857181	1.00935	1.74019	1.25451	2.64024	2.09219	2.92246	3.41834	2.93746
MAS110822001	PUL17_F5	0.770179	0.772523	1.51939	1.0696	2.34276	1.94814	2.63358	3.26302	2.67409
MAS110822002T	PUL17_F5	0.870281	0.873857	1.85768	1.26716	2.79682	2.59269	3.12844	4.19393	3.30399
MAS110822003T	PUL17_F5	0.870805	0.833428	1.88709	1.25839	2.70751	2.54597	2.91239	3.94203	3.18223
MAS110822004	PUL17_F5	0.715494	0.746208	1.43024	0.956842	2.00717	1.60061	2.192	2.62548	2.19496
MAS111212001	PUL17_F5	0.882838	0.99253	1.85198	1.38981	2.69667	2.46691	3.3546	4.60397	3.38921
MAS111212002	PUL17_F5	0.716974	0.885814	1.61504	1.27656	2.72624	2.34692	3.3218	4.53818	3.32116
MAS111252001U	PUL17_F5	0.682601	0.674574	1.70038	1.06325	2.0691	1.94391	2.50176	3.57239	2.53438
MAS111252002	PUL17_F5	0.75817	0.722495	1.39951	1.10784	2.06787	2.04679	2.70117	3.62029	2.68177
MAS111252003	PUL17_F5	0.638909	0.461264	1.44789	0.998343	1.83343	2.16821	2.31719	3.4734	2.54253
MAS111262001U	PUL17_F5	0.760208	1.04487	1.72217	1.22972	2.73271	2.17098	3.2235	4.13028	3.14096
MAS111272001	PUL17_F5	0.751575	0.907922	1.42583	1.06333	2.25282	1.86683	2.73511	3.55551	2.73072
MAS111272002	PUL17_F5	0.761651	0.742965	1.56039	1.17376	2.46336	2.00318	2.82628	3.85746	2.83105
MAS111272003	PUL17_F5	0.839349	0.77776	1.59191	1.21328	2.72267	2.18912	3.00506	3.79053	3.10757
MAS111272004U	PUL17_F5	0.609834	0.845827	1.21179	0.934604	1.87346	1.54966	2.44028	2.95675	2.2093
MAS111272005U	PUL17_F5	0.768128	0.652549	1.74312	1.18574	2.47395	2.32604	2.7703	4.21547	3.11644
MAS111272006U	PUL17_F5	0.750664	0.796781	1.71383	1.09365	2.37389	2.35056	2.75466	3.79155	2.91521
MAS111292001	PUL17_F5	0.846535	0.922555	1.5787	1.16468	2.3667	1.99104	2.69982	3.47114	2.71358
MAS111292002	PUL17_F5	0.728904	0.891328	1.28275	1.00859	1.951	1.85325	2.54604	3.3757	2.49559
MAS111292003	PUL17_F5	0.845512	0.915755	1.62858	1.19217	2.51287	2.01506	3.09781	3.50726	2.79499
MAS111292004	PUL17_F5	0.755915	0.828898	1.66753	1.24806	2.72032	2.28397	3.27851	4.29062	3.21855
MAS111292005	PUL17_F5	0.740761	0.756018	1.63737	1.157	2.22977	2.17327	2.86642	3.70875	2.8237
MAS111292006	PUL17_F5	0.53631	0.735111	1.27423	0.897392	1.89429	1.57517	2.2407	2.81472	2.22069
MAS111302001	PUL17_F5	0.744855	0.604321	1.76454	1.15413	2.20788	2.29689	2.77445	4.16079	2.8812
MAS111342001	PUL17_F5	0.588724	0.716146	1.55413	1.00182	2.17042	1.7215	2.85641	3.44763	2.53611
MAS111342002	PUL17_F5	0.944073	0.989216	2.07507	1.34244	2.76888	2.42547	3.49245	4.09522	3.21116
MAS111352001	PUL17_F5	0.756496	0.853288	1.74201	1.12684	2.42834	1.99874	2.97861	3.56524	2.84451
MAS111352002	PUL17_F5	0.55487	0.684785	1.34644	0.967284	2.05995	1.66527	2.76374	3.26957	2.38406
MAS111362001UT	PUL17_F5	0.758927	0.642602	1.68987	1.0654	2.45627	2.15235	2.70374	3.70528	2.83794
MAS111362002T	PUL17_F5	0.832212	0.579491	1.71475	1.13776	2.64475	2.14762	2.80291	3.61744	2.87642
MAS111362003UT	PUL17_F5	0.771684	0.811985	1.57462	1.11038	2.28803	1.91881	2.67283	3.28311	2.63066
MAS111362004U	PUL17_F5	0.805126	0.699135	1.80134	1.16138	2.53068	2.09902	2.95267	3.73333	2.8527
MAS111362005	PUL17_F5	0.650393	0.379472	1.39565	0.899139	1.95878	1.85712	2.39785	3.02103	2.30924
MAS111412001T	PUL17_F5	0.694227	0.726045	1.65607	1.14817	2.47778	2.11858	2.73752	3.70876	2.86048
MAS111422001U	PUL17_F5	0.882585	0.778107	1.83027	1.15103	2.30687	2.43136	2.94093	3.87002	2.984
MAS111422002U	PUL17_F5	0.56613	0.730046	1.18863	0.880652	1.57003	1.70556	2.18023	2.86346	2.11658
MAS111422003	PUL17_F5	0.881473	0.866687	1.63162	1.14158	2.57807	2.33406	3.09665	3.88912	3.09229
MAS111422004U	PUL17_F5	0.804848	0.825209	1.8313	1.18899	2.23275	2.21611	3.01913	3.96702	2.86734
MAS111442001UT	PUL17_F5	0.787621	0.828107	1.83384	1.18224	2.37265	2.21771	2.64271	3.35707	2.72929
MAS111442002UT	PUL17_F5	0.727833	0.834512	1.57624	1.05915	2.23081	1.67015	2.6982	2.83614	2.41627
MAS111462001U	PUL17_F5	0.78325	0.988932	1.54746	1.19052	2.66808	2.24512	3.34918	3.78508	3.0131
MAS111462002U	PUL17_F5	0.693653	0.680245	1.34965	1.08097	2.21242	2.04558	2.99786	3.62209	2.75609
MAS111462003U	PUL17_F5	0.730014	0.570872	1.62062	1.08573	2.16055	2.13597	2.60084	3.69209	2.73641
MAS111502001U	PUL17_F5	0.785746	0.922846	1.75341	1.23311	2.44354	2.1941	3.3143	3.77739	2.88954
MAS111652001	PUL17_F5	0.597012	0.843041	1.21499	0.960903	2.022	1.91363	2.66928	3.35886	2.46749
MAS111682001	PUL17_F5	0.836606	0.980356	1.79735	1.25112	2.64492	2.00949	3.17414	3.74665	2.85738
MAS111692001	PUL17_F5	0.89041	0.992367	1.70015	1.22637	2.42967	2.03735	3.24748	3.79827	2.84496
MAS111692002	PUL17_F5	0.744425	0.853293	1.49962	1.08982	2.37633	2.00955	3.038	3.61937	2.73012
SWW11002B001	PUL17_F5	1.24284	1.32963	1.82072	1.59633	3.12856	2.77258	3.60082	5.0089	3.74975
SWW11014B001	PUL17_F5	0.855802	0.898926	1.80139	1.25028	2.72422	1.94384	2.79505	3.58628	2.85617
SWW11015B001	PUL17_F5	0.744604	0.85802	1.73682	1.2098	2.37252	2.32901	2.9746	3.87055	2.92952
SWW11016B001	PUL17_F5	0.839213	0.873841	1.83234	1.3269	2.765	2.57493	3.30121	4.65255	3.33635
SWW11016B002	PUL17_F5	0.804395	0.656575	1.66897	1.21656	2.70808	2.37491	2.86576	4.07406	3.02824
SWW11017B001	PUL17_F5	0.858646	0.739515	1.85831	1.19964	2.69071	2.13657	2.86086	3.84118	2.92563
SWW11017B002	PUL17_F5	0.652563	0.709722	1.42677	1.08763	2.37437	1.92817	3.16069	4.05394	2.827
SWW11018B001	PUL17_F5	0.936977	0.95028	1.81698	1.3535	3.22923	2.33148	3.2715	4.2461	3.38502
SWW11018B002	PUL17_F5	0.929824	0.707135	1.96352	1.41293	3.23558	2.54345	3.45642	4.97397	3.57005
SWW11018B003	PUL17_F5	0.998036	0.873533	2.14511	1.47493	3.4889	2.78241	3.54397	4.86268	3.77703
SWW11018B004	PUL17_F5	0.908399	0.845567	2.05548	1.39133	2.95096	2.59066	3.2714	4.89771	3.48756
SWW11020B001	PUL17_F5	0.945905	0.90922	2.08509	1.38986	2.99826	2.44485	3.24542	4.54015	3.33102
SWW11020B002	PUL17_F5	0.86008	0.916435	2.15101	1.4048	2.95446	2.46147	3.39142	4.67203	3.40141
SWW11020B003	PUL17_F5	0.995161	0.900029	1.88499	1.39658	3.08604	2.4602	3.6286	4.46883	3.45186
SWW11020B004	PUL17_F5	1.09109	1.29188	1.73616	1.41341	2.68281	2.41602	3.22716	4.35102	3.26218
SWW11021B001	PUL17_F5	0.902139	0.99071	1.88653	1.33456	2.62964	2.27718	3.39364	4.10831	3.23343
SWW11025B001	PUL17_F5	1.03961	1.05845	2.17743	1.49875	3.29865	2.84277	3.81313	5.0179	3.78194
SWW11025B002	PUL17_F5	1.0765	1.29617	1.99669	1.62235	3.52808	2.95806	4.37575	5.17288	4.071
SWW11025B003	PUL17_F5	1.06011	1.0879	2.50329	1.64975	3.37591	2.93262	4.10209	5.17063	3.92419
SWW11025B004	PUL17_F5	1.08578	0.91726	2.25482	1.4635	3.16823	2.57643	3.56247	4.21784	3.53538
SWW11026B001	PUL17_F5	0.938581	0.900662	1.94979	1.37761	3.06995	2.63991	3.76392	4.91656	3.64886
SWW11026B002	PUL17_F5	0.99394	0.987975	2.12808	1.48766	3.21125	2.80265	3.81717	5.20772	3.81137
SWW11027B001	PUL17_F5	0.895959	1.08404	2.20946	1.48167	2.79491	2.89053	3.55206	5.03614	3.59716
SWW11027B002	PUL17_F5	0.902264	0.785037	1.83331	1.26342	2.59799	2.5416	3.24166	4.3298	3.22292
SWW11027B003	PUL17_F5	1.05239	1.11344	2.21872	1.50937	2.85618	2.94214	3.51928	4.8161	3.68874
SWW11027B004	PUL17_F5	0.989596	1.06907	2.29445	1.5516	3.18758	2.63801	3.55927	4.75445	3.54643
SWW11027B005	PUL17_F5	0.935876	0.8292	2.0255	1.37203	2.74801	2.79353	3.63782	4.69167	3.47528
SWW11027B006	PUL17_F5	1.01746	0.935316	2.227	1.45381	2.77553	2.73083	3.63665	4.6384	3.46027
SWW11028B001	PUL17_F5	0.930879	0.989157	1.98729	1.38033	2.87187	2.23901	3.33392	4.17752	3.205
SWW11028B002	PUL17_F5	0.93509	0.901927	2.21685	1.43283	2.71581	2.76467	3.36775	4.70083	3.46437
SWW11028B003	PUL17_F5	0.790326	0.95536	1.83703	1.20516	2.14533	2.31437	3.14978	3.98893	2.95118
SWW11028B004	PUL17_F5	0.814608	0.861077	2.09915	1.35554	2.34129	2.45746	3.28457	4.43858	3.10167
SWW11028B005T	PUL17_F5	0.870878	1.05686	1.82576	1.39856	2.94666	2.15263	3.53994	4.31736	3.16416
SWW11039B001U	PUL17_F5	0.701495	0.706689	1.65009	1.21719	2.79836	2.30369	3.22539	4.14271	3.05131
SWW11039B002U	PUL17_F5	0.910069	0.996139	2.08663	1.38955	2.90589	2.56231	3.27412	4.06501	3.20214
SWW11039B003	PUL17_F5	0.702708	0.818463	1.52951	1.10143	2.57247	2.10199	2.90028	3.65041	2.84647
SWW11039B004U	PUL17_F5	0.752164	0.876354	1.72384	1.21975	2.70624	2.39055	3.12014	4.06496	3.05954
SWW11039B005U	PUL17_F5	0.804413	1.04905	1.81171	1.33094	2.88174	2.35643	3.42098	4.15802	3.17516
SWW11040B001	PUL17_F5	0.646587	0.724282	1.71149	1.08452	2.20934	1.87467	2.69637	3.75724	2.61701
SWW11040B0010	PUL17_F5	0.803576	0.929096	1.76322	1.17589	2.18195	1.96463	2.98882	3.47408	2.64499
SWW11040B0011U	PUL17_F5	0.700753	0.770412	1.76028	1.19648	2.43473	2.20323	3.14396	4.2705	2.97256
SWW11040B0012	PUL17_F5	0.813689	0.714449	1.88844	1.14989	2.25285	1.99555	2.80576	3.4749	2.62017
SWW11040B0013	PUL17_F5	0.6935	0.99037	1.66811	1.2032	2.4884	2.09549	3.26821	3.96117	2.95397
SWW11040B0014	PUL17_F5	0.651728	0.741604	1.55378	1.06053	2.41055	1.89753	2.86345	3.65334	2.67313
SWW11040B0015	PUL17_F5	0.669183	0.942864	1.61885	1.18895	2.4401	2.09394	3.35945	3.83935	2.87715
SWW11040B002	PUL17_F5	0.754398	0.906668	1.6524	1.0987	2.07183	1.87759	2.76421	3.34165	2.50861
SWW11040B003	PUL17_F5	0.61543	0.77887	1.57453	1.03228	2.41114	1.82029	3.12317	3.73649	2.7355
SWW11040B004	PUL17_F5	0.772215	0.895995	1.85513	1.2385	2.46613	2.25778	3.27836	4.1082	2.95072
SWW11040B005U	PUL17_F5	0.654196	0.925562	1.54906	1.14883	2.34673	1.94119	3.00498	3.60997	2.71297
SWW11040B006U	PUL17_F5	0.663955	0.706071	1.83467	1.16826	2.40052	2.09068	3.1053	4.08463	2.85906
SWW11040B007	PUL17_F5	0.749426	0.677741	1.74729	1.08046	2.13557	1.95155	2.73995	3.45172	2.5316
SWW11040B008	PUL17_F5	0.69032	0.821945	1.8427	1.22971	2.52188	2.17079	3.23885	4.1638	2.99565
SWW11040B009	PUL17_F5	0.643757	0.821548	1.84556	1.20797	2.55926	2.17803	3.36324	4.25394	2.94702
SWW11043B001	PUL17_F5	0.795737	1.03464	1.81661	1.31699	2.50065	2.38355	2.99354	3.95914	2.97438
SWW11043B002	PUL17_F5	0.84379	1.09641	1.86055	1.37852	2.51867	2.48637	3.05368	4.04196	3.02314
SWW11043B003U	PUL17_F5	0.72426	0.899347	1.78192	1.20725	2.46894	2.3138	2.99697	4.02292	2.9146
SWW11043B004U	PUL17_F5	0.791942	0.968131	1.93814	1.31707	2.71057	2.29255	3.15313	4.03286	3.01758
SWW11043B005	PUL17_F5	0.881956	1.0317	2.13832	1.36451	2.62566	2.38146	3.0582	3.93203	2.98475
SWW11043B006U	PUL17_F5	0.817363	1.05518	2.02279	1.36511	2.71807	2.37622	3.27573	4.07421	3.05135
SWW11044B001T	PUL17_F5	0.720108	0.834096	1.62355	1.15335	2.55716	2.08631	3.07735	3.80042	2.80842
SWW11044B002	PUL17_F5	0.746561	0.912844	1.92457	1.28406	2.77364	2.37294	3.30828	4.07873	3.19513
SWW11044B003	PUL17_F5	0.956186	1.11513	2.09779	1.42332	2.84296	2.22084	3.28828	3.62309	3.05362
SWW11047B001U	PUL17_F5	0.819747	0.854487	1.88326	1.27942	2.63018	2.14927	3.12739	4.26905	3.03825
SWW11047B002	PUL17_F5	0.836585	0.943243	1.94789	1.3477	2.72701	2.62369	3.43548	4.54034	3.34942
SWW11047B003	PUL17_F5	0.834264	0.935722	1.89992	1.29125	2.55041	2.6198	3.33203	4.36697	3.2664
SWW11047B005	PUL17_F5	0.912915	0.986809	2.07677	1.38754	2.72455	2.66409	3.42077	4.38883	3.24504
SWW11050B001U	PUL17_F5	0.907764	0.995066	1.67999	1.2855	2.53353	2.10118	2.97382	3.54121	2.80224
SWW11050B002	PUL17_F5	0.89744	0.795811	1.82223	1.29656	2.76754	2.37976	3.34453	3.89099	3.00439
SWW11050B003	PUL17_F5	0.909111	1.02537	1.74695	1.32412	2.6378	2.15968	3.13605	3.82409	2.95486
SWW11050B004U	PUL17_F5	0.989575	1.02792	1.98637	1.41843	2.92813	2.45514	3.32879	4.05233	3.18577
SWW11050B005U	PUL17_F5	0.83958	1.01211	1.53538	1.27233	2.5895	1.91581	3.27761	3.60888	2.77766
SWW11050B006	PUL17_F5	1.01293	1.12169	1.69122	1.34478	2.97991	2.13534	3.29291	3.69616	3.06698
SWW11050B007U	PUL17_F5	0.936881	1.02282	1.86653	1.35901	2.911	2.51715	3.44588	4.38386	3.27864
SWW11051B001	PUL17_F5	0.831177	0.876421	1.76548	1.24647	2.67343	2.29132	3.10047	3.97365	3.00261
SWW11051B002	PUL17_F5	0.785406	0.979676	1.51857	1.17311	2.34169	2.04119	2.92941	3.62378	2.75354
SWW11051B003	PUL17_F5	0.858933	0.905571	1.64084	1.18533	2.29583	1.8533	2.62112	3.07199	2.50992
SWW11051B004	PUL17_F5	0.741113	0.956034	1.48778	1.18058	2.50353	2.02811	2.93814	3.49715	2.71464
SWW11051B005U	PUL17_F5	0.756215	0.961396	1.56967	1.18761	2.38588	2.01834	2.90073	3.46114	2.73607
SWW11051B006	PUL17_F5	0.829151	0.998414	1.87536	1.3249	2.8238	2.35157	3.38334	4.20903	3.16919
SWW11053B001	PUL17_F5	0.868046	1.07108	1.71011	1.34558	2.73539	2.16803	3.19102	3.85597	2.99161
SWW11053B002	PUL17_F5	0.945526	0.865374	1.9313	1.37299	2.99546	2.55208	3.43723	4.11581	3.21676
SWW11053B003	PUL17_F5	0.87238	1.02142	1.77569	1.32014	2.67414	2.34897	3.34608	3.83387	3.01435
SWW11053B004	PUL17_F5	1.01092	0.875399	2.00371	1.39737	2.79746	2.33122	3.30007	3.99629	3.07753
SWW11053B005	PUL17_F5	0.89774	0.858889	1.97165	1.25327	2.64884	2.30734	3.02367	3.80782	2.92486
SWW11054B001U	PUL17_F5	0.949309	0.984193	1.96876	1.36772	2.81059	2.61962	3.44247	4.16636	3.22759
SWW11055B001	PUL17_F5	0.819863	0.878406	1.76917	1.21891	2.38055	2.04182	3.01704	3.8741	2.72535
SWW11055B002	PUL17_F5	0.841736	0.972758	1.96183	1.35604	2.68567	2.35488	3.28856	4.16093	3.0926
SWW11055B003T	PUL17_F5	0.835622	0.818853	1.82981	1.25327	2.32751	2.30486	3.2235	4.47567	3.03107
SWW11055B004U	PUL17_F5	0.882514	0.951177	1.85552	1.30595	2.73585	2.49378	3.23692	4.41238	3.19861
SWW11057B001	PUL17_F5	0.743482	0.978232	1.5036	1.23164	2.54691	1.90741	2.90228	3.34122	2.61826
SWW11059B001	PUL17_F5	0.911382	0.930441	1.99015	1.3486	2.61433	2.43726	3.13515	4.30676	3.15441
SWW11059B002U	PUL17_F5	0.716019	0.924241	1.57542	1.16847	2.56817	2.1476	2.80711	3.98	2.86438
SWW11059B003	PUL17_F5	0.764023	0.671941	1.65436	1.10295	2.2682	2.13669	2.56412	3.45467	2.64942
SWW11059B004U	PUL17_F5	0.745733	0.828052	1.39943	1.08402	2.14664	1.94612	2.53673	3.56568	2.63319
SWW11059B005U	PUL17_F5	1.0449	1.21816	1.51495	1.24333	2.29792	2.23595	2.57221	3.48401	2.67763
SWW11059B006U	PUL17_F5	0.748315	0.659708	1.71691	1.10157	2.25629	2.26904	2.59318	3.80062	2.81203
SWW11059B007U	PUL17_F5	0.84491	0.765675	1.67182	1.1283	2.22232	2.25109	2.59496	3.79513	2.71956
SWW11062B001U	PUL17_F5	0.712342	0.83836	1.37186	1.06039	2.25878	1.99583	3.15556	3.9289	2.77576
SWW11062B002U	PUL17_F5	0.544115	0.552932	1.39809	0.951982	2.18423	1.89212	2.87564	3.82776	2.61064
SWW11062B003	PUL17_F5	0.673518	0.685906	1.5075	1.07349	2.32157	2.25741	3.08982	4.38178	2.95947
SWW11062B004U	PUL17_F5	0.804869	0.771246	2.01362	1.24079	2.54417	2.38799	3.10672	4.36782	3.1423
SWW11062B005	PUL17_F5	0.656204	0.710979	1.57839	1.10538	2.20458	2.09384	3.08847	4.32389	2.83118
SWW11062B006	PUL17_F5	0.700523	0.68727	1.53281	1.0578	2.28782	2.24298	2.99188	4.11504	2.91012
SWW11062B007	PUL17_F5	0.699257	0.740949	1.62979	1.14932	2.41226	2.1416	3.13884	4.19817	2.9229
SWW11062B008U	PUL17_F5	0.697522	0.731203	1.76705	1.16277	2.50937	2.30103	3.26463	4.55442	3.12037
SWW11062B009U	PUL17_F5	0.672996	0.852951	1.50321	1.12766	2.21904	1.90728	3.24829	3.9255	2.7778
SWW11066B001	PUL17_F5	0.749675	0.681366	1.59833	1.13817	2.5422	2.16734	2.88634	4.32118	3.00145
SWW11066B002	PUL17_F5	0.637166	0.800513	1.33083	1.02211	2.06847	1.95475	2.96178	3.47982	2.5953
SWW11066B003	PUL17_F5	0.661096	0.629925	1.57315	1.05287	2.3527	2.12232	2.8162	3.97378	2.8222
SWW11066B004	PUL17_F5	0.705443	0.748408	1.72301	1.15757	2.50618	2.34115	3.0555	4.25482	3.06246
SWW11066B005	PUL17_F5	0.6989	0.649747	1.57087	1.07666	2.59814	2.06593	2.94972	3.93788	2.86622
SWW11066B006	PUL17_F5	0.636116	0.724239	1.61822	1.08134	2.33148	2.18491	2.81712	4.06434	2.90666
SWW11066B007	PUL17_F5	0.68836	0.668763	1.54099	1.07266	2.47658	2.20674	2.99778	4.18262	2.98412
SWW11066B008	PUL17_F5	0.807303	0.802684	1.70627	1.17028	2.30343	2.274	2.92584	3.69329	2.82075
SWW11068B001	PUL17_F5	0.631444	0.734699	1.44054	1.03771	2.30913	1.98516	2.7726	3.63769	2.69573
SWW11068B002	PUL17_F5	0.674061	0.729917	1.48565	1.10375	2.40056	2.22277	2.86921	4.14063	2.93753
SWW11068B003	PUL17_F5	0.73378	0.697336	1.58591	1.08203	2.19701	2.08292	2.77548	3.54666	2.66399
SWW11070B001	PUL17_F5	0.981264	0.982869	1.76318	1.37221	3.03651	2.62387	3.66266	4.82254	3.49456
SWW11070B002	PUL17_F5	0.890233	0.91419	1.73965	1.29537	2.66974	2.67706	3.44534	4.53568	3.36953
SWW11070B003	PUL17_F5	0.903697	0.979041	1.56235	1.26838	2.96628	2.44621	3.53713	4.46693	3.37396
SWW11071B001	PUL17_F5	0.74646	0.948295	1.61778	1.16423	2.11095	2.1138	2.91327	3.92643	2.77203
SWW11071B002	PUL17_F5	0.829459	0.89087	1.83909	1.25222	2.29035	2.42563	3.09712	4.45455	3.0547
SWW11071B003	PUL17_F5	0.84347	0.888875	1.77294	1.2495	2.27963	2.65768	3.22292	4.62165	3.2539
SWW11071B004	PUL17_F5	0.699364	0.976558	1.49761	1.12118	2.25527	2.06448	2.88584	4.01139	2.83265
SWW11071B005	PUL17_F5	0.749532	0.805012	1.72281	1.17286	2.15999	2.29414	2.97853	4.27562	2.90128
SWW11071B006	PUL17_F5	0.697774	0.739892	1.6588	1.13244	2.25148	2.25892	2.93394	4.2027	2.84836
SWW11075B001	PUL17_F5	0.755235	0.896949	1.29461	0.951145	2.01312	1.33721	2.0436	2.46182	1.98708
SWW11075B002T	PUL17_F5	0.6246	0.408349	1.3941	0.950863	1.95832	1.97251	2.15993	3.30261	2.42277
SWW11075B003	PUL17_F5	0.993969	1.09331	1.42572	1.15739	2.44257	1.89982	2.42464	3.11685	2.54217
SWW11075B004	PUL17_F5	0.756363	0.781891	1.44684	1.01305	2.22812	1.69281	2.39177	3.01874	2.41671
SWW11075B005	PUL17_F5	0.669552	0.48617	1.55547	1.05068	2.16566	2.04359	2.36627	3.5898	2.58232
SWW11076B001U	PUL17_F5	0.6528	0.78625	1.61143	1.01834	2.11953	1.7484	2.50366	3.08654	2.44711
SWW11076B002	PUL17_F5	0.79754	0.795021	1.55627	1.05078	1.95968	1.67254	2.50519	2.92416	2.32483
SWW11076B003	PUL17_F5	0.699021	0.679239	1.48149	0.98296	2.05726	1.51463	2.44261	2.83472	2.20867
SWW11076B004	PUL17_F5	0.625559	0.614809	1.34344	0.889486	1.83538	1.34909	2.26193	2.63845	2.04393
SWW11076B005	PUL17_F5	0.734335	0.806206	1.30787	0.983545	2.10799	1.44296	2.21232	2.62973	2.22065
SWW11076B006	PUL17_F5	0.806043	0.744301	1.43447	0.998854	2.17008	1.49062	2.31625	2.70931	2.21099
SWW11076B007	PUL17_F5	0.731489	0.676657	1.50813	0.992668	2.08658	1.44166	2.28929	2.67227	2.18753
SWW11076B008	PUL17_F5	0.769088	0.799007	1.407	1.00544	2.13973	1.70528	2.51975	3.09027	2.44364
SWW11077B001	PUL17_F5	0.72017	0.780842	1.30998	0.965554	2.00676	1.52205	2.29095	2.6915	2.18418
SWW11077B002	PUL17_F5	0.706087	0.746398	1.32977	0.961243	2.14163	1.70829	2.32904	2.99508	2.39312
SWW11077B003	PUL17_F5	0.708858	0.690885	1.54701	1.01995	2.06788	1.57415	2.09482	2.90422	2.22113
SWW11077B004	PUL17_F5	0.652079	0.769922	1.19143	0.901367	2.09394	1.59103	2.26181	2.90648	2.34731
SWW11077B005	PUL17_F5	0.647479	0.719357	1.2147	0.884006	1.96676	1.35513	1.94745	2.39486	2.00814
SWW11077B006U	PUL17_F5	0.708991	0.690171	1.55428	1.03477	2.29944	1.88973	2.23415	3.22559	2.50824
SWW11078B001	PUL17_F5	0.780658	0.897421	1.45075	1.08651	2.47745	1.83302	2.57202	3.30009	2.5707
SWW11078B002	PUL17_F5	0.767541	0.630552	1.66241	1.10968	2.62927	2.31728	2.71837	3.86509	2.90161
SWW11078B003	PUL17_F5	0.742659	0.801428	1.46737	1.04397	2.41034	1.83575	2.56341	3.26561	2.57187
SWW11079B001	PUL17_F5	0.866175	0.902911	2.11259	1.34449	2.77423	2.47832	3.1477	4.01257	3.13685
SWW11079B002	PUL17_F5	0.846097	0.819583	1.89675	1.26998	2.73175	2.20371	2.89891	3.82722	2.87911
SWW11079B003	PUL17_F5	0.819948	0.777593	1.78662	1.19918	2.39027	2.29355	2.78767	3.67922	2.78744
SWW11079B004	PUL17_F5	0.796395	0.792011	1.97692	1.25633	2.72208	2.34798	3.08396	3.70688	2.90588
SWW11079B005	PUL17_F5	0.93248	1.03078	1.9585	1.3213	2.7827	2.27878	3.00732	3.70107	2.98689
SWW11079B006	PUL17_F5	0.799596	0.817612	1.90786	1.242	2.60616	2.25616	2.937	3.67598	2.81005
SWW11079B007	PUL17_F5	0.783937	0.876692	1.61981	1.15106	2.28316	1.92844	2.7004	3.18265	2.57277
SWW11079B008	PUL17_F5	1.01214	0.959349	2.05864	1.40588	3.03009	2.54353	3.03509	3.98829	3.23195
SWW11079B009	PUL17_F5	0.710502	0.891508	1.52107	1.1777	2.56122	1.99999	2.90729	3.6556	2.79436
SWW11080B001	PUL17_F5	0.6954	0.716296	1.56215	0.99929	2.21501	1.67856	2.70623	3.06341	2.43943
SWW11080B002	PUL17_F5	0.68649	0.666021	1.30201	0.894831	1.95707	1.52266	2.21742	2.68062	2.14831
SWW11080B003	PUL17_F5	0.68371	0.675289	1.37299	0.940226	2.19065	1.59992	2.57637	3.018	2.33006
SWW11080B004	PUL17_F5	0.652052	0.691698	1.56701	1.04893	2.52267	1.9998	2.92287	3.66961	2.71421
SWW11082B001T	PUL17_F5	0.652423	0.774128	1.19735	0.981217	2.38105	1.61667	2.52747	2.99305	2.37455
SWW11083B001	PUL17_F5	0.701719	0.903241	1.6951	1.20157	2.50157	2.12342	2.74893	3.82463	2.84595
SWW11083B002	PUL17_F5	0.76732	0.875776	1.83256	1.1897	2.49373	2.15706	2.7098	3.6011	2.76891
SWW11083B003T	PUL17_F5	0.777727	1.01025	1.59078	1.18108	2.3576	2.00975	2.50591	3.36312	2.67632
SWW11083B004	PUL17_F5	0.602671	0.665669	1.15594	0.873205	2.02178	1.4332	2.36154	2.86695	2.12736
SWW11084B001	PUL17_F5	0.632039	0.727686	1.367	0.939572	1.78729	1.60373	2.14418	2.75796	2.10298
SWW11084B002T	PUL17_F5	0.620729	0.755704	1.20355	0.88861	1.91737	1.55028	2.32777	2.72748	2.10888
SWW11084B003	PUL17_F5	0.667578	0.763551	1.43137	1.03196	2.37882	2.06426	2.63313	3.61319	2.729
SWW11084B004	PUL17_F5	0.675972	0.747322	1.31627	0.939446	1.80776	1.64353	2.07984	2.62189	2.15837
SWW11084B005	PUL17_F5	0.589825	0.652336	1.40328	0.973899	2.14191	1.87954	2.54677	3.35659	2.47551
SWW11084B006	PUL17_F5	0.572372	0.591933	1.25771	0.866747	1.84411	1.62972	2.08383	2.91697	2.11597
SWW11084B007	PUL17_F5	0.577745	0.71002	1.14741	0.879593	2.09221	1.64605	2.50811	2.97651	2.32998
SWW11084B008T	PUL17_F5	0.639001	0.795438	1.22479	0.948364	2.04956	1.72654	2.44606	2.90844	2.35041
SWW11087B001	PUL17_F5	0.724644	0.795642	1.40364	1.00162	2.37623	1.65871	2.51665	2.93642	2.44524
SWW11087B002	PUL17_F5	0.730115	0.8514	1.44989	1.06933	2.35582	1.7704	2.43456	2.88055	2.45567
SWW11087B003	PUL17_F5	0.750279	0.878341	1.45142	1.06437	2.41667	1.67954	2.43336	3.04485	2.47867
SWW11090B001	PUL17_F5	0.654822	0.665204	1.50632	1.02	2.39674	1.93956	2.73286	3.57904	2.68042
SWW11090B002	PUL17_F5	0.861042	0.890135	1.75953	1.17163	2.21304	2.14951	2.87429	3.63917	2.79813
SWW11090B003	PUL17_F5	0.735419	0.804978	1.34459	0.957615	1.9756	1.51487	2.12378	2.93139	2.21112
SWW11090B004	PUL17_F5	0.72743	0.792526	1.5894	1.03887	2.18114	1.89394	2.59679	3.38326	2.59061
SWW11090B005	PUL17_F5	0.614261	0.67495	1.2329	0.834568	1.56847	1.56996	1.89755	2.54976	1.97379
SWW11094B001	PUL17_F5	0.669793	0.822293	1.49677	1.0624	2.33891	1.77138	3.05694	3.4937	2.65023
SWW11094B002	PUL17_F5	0.716506	0.877218	1.6117	1.14048	2.36166	2.08284	3.21	4.08098	2.90986
SWW11094B003	PUL17_F5	0.664036	0.759524	1.49419	1.03357	2.286	1.66117	3.02083	3.46774	2.5402
SWW11094B004	PUL17_F5	0.649552	0.69398	1.45215	1.02091	2.36554	1.6408	2.81211	3.24518	2.46468
SWW11094B005	PUL17_F5	0.774284	0.855619	1.62444	1.13195	2.21411	1.81665	2.79021	3.25532	2.55559
SWW11094B006	PUL17_F5	0.70087	0.803156	1.54497	1.03354	1.82495	1.70174	2.53971	2.87632	2.30328
SWW11095B001	PUL17_F5	0.794821	0.917744	1.70678	1.18074	2.44412	2.00625	3.08127	3.73633	2.89446
SWW11095B002	PUL17_F5	0.786589	0.680791	1.90061	1.18533	2.51192	1.94163	2.76084	3.65416	2.67272
SWW11098B001	PUL17_F5	0.774694	0.662291	1.69113	1.10494	2.56761	2.12588	2.65898	3.55408	2.79655
SWW11098B002U	PUL17_F5	0.667388	0.516582	1.46587	0.913378	1.91395	1.79872	2.25087	2.94564	2.26155
SWW11099B001	PUL17_F5	0.62936	0.78136	1.52931	1.02667	2.09866	1.67306	2.61116	3.05016	2.35009
SWW11099B002	PUL17_F5	0.843223	0.922753	1.78616	1.25577	2.65559	2.15845	3.05998	3.51986	2.86334
SWW11099B003	PUL17_F5	0.659015	0.804775	1.43003	1.09005	2.40123	1.98597	3.02283	3.70283	2.68856
SWW11099B004	PUL17_F5	0.8232	0.981126	1.75881	1.33081	2.88572	2.24481	3.44508	4.1163	3.13222
SWW11099B005	PUL17_F5	0.727858	0.787013	1.66831	1.13566	2.40643	1.89335	2.70919	3.2924	2.55138
SWW11102B001	PUL17_F5	0.708614	0.722198	1.53376	1.0015	2.03205	1.94731	2.70738	3.14751	2.48781
SWW11104B001	PUL17_F5	0.796452	0.835444	1.92061	1.27869	2.6966	2.40764	3.11525	3.75799	3.01501
SWW11104B002	PUL17_F5	0.744626	0.624469	1.74731	1.20427	2.42747	2.32917	2.73446	3.99291	2.86177
SWW11104B003	PUL17_F5	0.684871	0.5893	1.32987	0.992956	2.18747	1.76101	2.42586	3.25314	2.41976
SWW11107B001	PUL17_F5	0.810597	0.968846	1.78034	1.26272	2.53978	2.35914	3.22587	4.14086	2.97944
SWW11107B002	PUL17_F5	0.91743	1.04038	1.88635	1.35896	2.5362	2.52101	3.54983	4.3526	3.19628
SWW11107B003	PUL17_F5	0.968851	0.953303	1.98053	1.37562	2.6992	2.46195	3.25716	4.37349	3.14574
SWW11112B001	PUL17_F5	0.494017	0.558192	1.03623	0.735551	1.50194	1.09705	2.13767	2.42886	1.71013
SWW11112B002	PUL17_F5	0.529683	0.580967	1.44969	0.884061	2.0387	1.61781	2.67359	3.48417	2.35247
SWW11112B003	PUL17_F5	0.591425	0.734037	1.54577	0.999993	2.16974	1.80621	2.72603	3.52081	2.53271
SWW11112B004	PUL17_F5	0.516274	0.582729	0.993443	0.733659	1.62838	1.33434	2.16958	2.60306	1.9115
SWW11112B005	PUL17_F5	0.495885	0.474044	1.39561	0.852681	1.70978	1.73202	2.53659	3.45256	2.28765
SWW11112B006	PUL17_F5	0.512368	0.598588	1.15712	0.830167	1.66845	1.35799	2.31569	2.65053	1.9798
SWW11112B007	PUL17_F5	0.537158	0.567781	1.39611	0.901798	2.09301	1.6044	2.53058	3.51352	2.43511
SWW11113B001	PUL17_F5	0.670353	0.696412	1.64601	1.04293	2.05291	1.8748	2.60217	3.39298	2.41794
SWW11113B002	PUL17_F5	0.551343	0.709136	0.926318	0.774091	1.74929	1.42903	2.06442	3.00758	2.08725
SWW11113B003	PUL17_F5	0.763278	0.762924	1.73558	1.14411	2.3288	2.03086	2.52344	3.536	2.63484
SWW11113B004	PUL17_F5	0.73742	0.766533	1.74901	1.12778	2.15351	1.96245	2.54537	3.49001	2.57436
SWW11113B005	PUL17_F5	0.690503	0.603635	1.52617	0.977021	1.93639	1.93232	2.48576	3.37319	2.4203
SWW11113B006	PUL17_F5	0.675348	0.627584	1.72245	1.05586	2.10086	2.01116	2.7192	3.55856	2.55292
SWW11113B007	PUL17_F5	0.645118	0.606562	1.57647	0.977879	2.04646	1.86414	2.46466	3.48103	2.50453
SWW11113B008	PUL17_F5	0.637245	0.619071	1.68231	1.01291	2.06306	2.11713	2.57715	3.41558	2.52087
SWW11115B001U	PUL17_F5	0.564121	0.706088	1.12191	0.857436	2.14172	1.49366	2.59903	2.95073	2.3075
SWW11115B002	PUL17_F5	0.588834	0.791087	1.37182	0.980409	2.17708	1.65626	2.68521	3.2056	2.38789
SWW11115B003	PUL17_F5	0.728572	0.715679	1.8654	1.12666	2.65155	1.93284	2.86417	3.8108	2.86905
SWW11116B001	PUL17_F5	0.655626	0.577936	1.48291	0.92413	1.88737	1.66668	2.36576	3.00245	2.21453
SWW11116B002	PUL17_F5	0.721239	0.618973	1.49941	0.975979	2.20621	1.66127	2.44789	2.97448	2.3761
SWW11116B003	PUL17_F5	0.531197	0.57465	1.43598	0.933583	2.12069	1.94325	2.64796	3.48051	2.56046
SWW11117B001	PUL17_F5	0.564387	0.433734	1.25332	0.932165	2.05361	1.74287	2.46137	3.69091	2.41506
SWW11117B002	PUL17_F5	0.720354	0.657032	1.61005	1.04616	2.06856	1.85837	2.53735	3.32564	2.40815
SWW11117B003	PUL17_F5	0.717839	0.778029	1.70249	1.14097	2.35953	2.21691	2.99803	3.96484	2.79359
SWW11117B004	PUL17_F5	0.615805	0.395952	1.3592	0.981957	2.14573	1.92901	2.60918	3.98938	2.64152
SWW11117B005	PUL17_F5	0.722436	0.512624	1.52932	1.08414	2.37065	2.31509	2.9891	4.48011	3.05758
SWW11117B006	PUL17_F5	0.588355	0.657823	1.53338	1.00632	2.24338	1.7967	2.83565	3.63749	2.51305
SWW11117B007	PUL17_F5	0.614612	0.68014	1.3396	0.91992	1.89564	1.67875	2.47822	2.91171	2.29437
SWW11117B008	PUL17_F5	0.740414	0.708969	1.88736	1.13559	2.39539	2.13059	2.87714	3.94122	2.83557
SWW11117B009	PUL17_F5	0.708312	0.63065	1.77772	1.07711	2.10586	1.90492	2.56873	3.35254	2.46413
SWW11118B001	PUL17_F5	0.681483	0.614439	1.30523	0.874054	1.61336	1.41445	2.11287	2.62878	1.99567
SWW11118B002	PUL17_F5	0.614596	0.614307	1.3558	0.91394	2.06883	1.65186	2.3046	3.35459	2.36827
SWW11118B003	PUL17_F5	0.671848	0.541054	1.36884	0.895884	1.66464	1.65356	2.10177	3.0262	2.14877
SWW11118B004	PUL17_F5	0.536399	0.499412	1.2785	0.87972	1.79453	1.65709	2.33741	3.40886	2.26467
SWW11120B001	PUL17_F5	0.665604	0.533225	1.5429	1.02955	2.23399	1.95349	2.70325	3.334	2.43718
SWW11120B0010	PUL17_F5	0.567838	0.560933	1.62812	1.00605	2.25921	1.886	2.71762	3.59111	2.53408
SWW11120B0011	PUL17_F5	0.772022	0.831771	1.5211	1.12396	2.41525	1.92976	2.95389	3.4523	2.6909
SWW11120B002	PUL17_F5	0.673603	0.716082	1.30641	0.988437	2.09726	1.50753	2.42252	2.89082	2.19858
SWW11120B003U	PUL17_F5	0.899479	0.824996	2.15735	1.33776	2.64183	2.35268	3.21979	4.07355	3.02267
SWW11120B004	PUL17_F5	0.776203	0.872686	1.54854	1.13807	2.35351	1.81258	2.81783	3.32355	2.51212
SWW11120B005	PUL17_F5	0.724044	0.875345	1.52931	1.12492	2.3494	1.80894	2.807	3.2946	2.48006
SWW11120B006	PUL17_F5	0.870164	0.711661	2.03073	1.23351	2.46867	2.41247	2.7403	3.59418	2.88046
SWW11120B007	PUL17_F5	0.565167	0.656464	1.16905	0.862667	1.83685	1.5397	2.43781	2.85518	2.08497
SWW11120B008	PUL17_F5	0.840489	0.853367	1.86772	1.27119	2.75575	2.30177	3.08104	3.91041	2.95286
SWW11120B009	PUL17_F5	0.658051	0.750947	1.3933	1.01018	2.17939	1.78463	2.75116	3.32159	2.42534
SWW11123B001	PUL17_F5	0.709893	0.797874	1.73156	1.18516	2.3651	2.15076	3.12695	3.88941	2.77959
SWW11123B002	PUL17_F5	0.736556	0.780239	1.65641	1.14741	2.21579	1.88378	2.96293	4.10463	2.72985
SWW11123B003	PUL17_F5	0.596703	0.702368	1.38839	0.982624	1.8706	1.67092	2.74682	3.24587	2.32477
SWW11123B004	PUL17_F5	0.650329	0.855506	1.4466	1.0695	2.01579	1.80906	2.88644	3.51522	2.56312
SWW11127B001	PUL17_F5	0.784752	0.820398	1.57326	1.11228	2.48782	1.72788	2.73922	3.20197	2.61442
SWW11127B002	PUL17_F5	0.789206	0.839052	1.46648	1.0404	2.10097	1.71109	2.6442	3.20855	2.50263
SWW11127B003	PUL17_F5	0.759527	0.804062	1.40054	0.980866	2.02845	1.75383	2.69643	3.16997	2.44088
SWW11127B004T	PUL17_F5	0.776843	0.746861	1.38762	0.999	2.06889	1.57468	2.37593	2.66385	2.26142
SWW11127B005T	PUL17_F5	0.817441	0.831263	1.64762	1.14827	2.32054	1.84507	2.65586	3.19827	2.59207
SWW111281SSD111U	PUL17_F5	0.861922	0.725562	1.5435	1.18182	2.42179	2.27505	3.13494	3.90232	2.97305
SWW111281SSD112	PUL17_F5	0.806477	0.516205	1.60673	1.13732	2.34419	2.20499	2.69848	4.00112	2.81082
SWW111281SSD113	PUL17_F5	0.785552	0.765486	1.52792	1.16009	2.55743	2.05604	2.89269	4.00127	2.9031
SWW111281SSD114	PUL17_F5	0.785259	0.754016	1.82994	1.2435	2.55355	2.5804	3.13516	4.42827	3.22481
SWW111281SSD115	PUL17_F5	0.946853	0.850066	2.06188	1.39641	2.91642	2.72076	3.44293	4.75238	3.49497
SWW111281SSD116	PUL17_F5	0.895521	0.999147	1.76473	1.26126	2.37489	2.13201	3.11895	3.79542	2.89109
SWW111281SSD117U	PUL17_F5	0.763185	0.646069	1.47545	1.09558	2.37385	2.13413	2.71816	3.72825	2.79018
SWW11130B001T	PUL17_F5	0.81061	0.717394	1.55821	1.09422	2.12894	1.92007	2.90763	3.51251	2.63019
SWW11131B001T	PUL17_F5	1.0241	1.21608	1.83436	1.41384	2.9735	2.32813	3.63637	4.31765	3.32068
SWW11131B002	PUL17_F5	0.953195	0.930028	1.85687	1.27241	2.37772	2.18572	3.09223	3.94179	2.89236
SWW11131B003	PUL17_F5	0.979857	1.03432	1.90392	1.36214	2.42542	2.06942	3.25839	4.06704	2.9976
SWW11131B004	PUL17_F5	0.986826	1.08125	1.84726	1.3244	2.6452	2.20877	3.4642	4.22445	3.20496
SWW11131B005	PUL17_F5	0.751179	0.769648	1.50194	1.02138	1.67969	1.5933	2.53372	3.01263	2.22011
SWW11131B006	PUL17_F5	0.983427	1.07979	2.13548	1.43216	2.76618	2.57725	3.42293	4.64823	3.42732
SWW11131B007	PUL17_F5	0.952531	0.968037	2.03715	1.36278	2.83028	2.32983	3.2044	4.22415	3.23538
SWW11131B008T	PUL17_F5	0.993339	1.06121	1.63368	1.25906	2.40502	2.0871	3.08544	3.67164	2.82673
SWW11137B001	PUL17_F5	0.577416	0.452225	1.63755	1.00128	1.85498	1.84199	2.26155	3.27532	2.37741
SWW11137B002	PUL17_F5	0.608238	0.464597	1.46439	1.03714	2.23609	1.96084	2.48933	3.9607	2.66241
SWW11137B003U	PUL17_F5	0.741881	0.431468	1.73923	1.12241	2.24266	2.11614	2.71033	3.89655	2.78309
SWW11137B004	PUL17_F5	0.784131	1.15641	1.46554	1.189	2.34182	1.9043	2.8572	3.63093	2.59273
SWW11137B005T	PUL17_F5	0.676912	0.523923	1.35609	1.00094	1.99693	1.72424	2.43905	3.21939	2.34588
SWW11137B006U	PUL17_F5	0.586407	0.721762	1.39935	1.01823	2.03427	1.68511	2.63451	3.4524	2.46988
SWW11138B001	PUL17_F5	0.697595	0.717672	1.75882	1.16914	2.45449	2.02062	3.18038	4.0497	2.92004
SWW11138B002U	PUL17_F5	0.624437	0.628919	1.59225	0.989683	1.99204	1.70172	2.63355	3.3857	2.37464
SWW11138B003	PUL17_F5	0.447463	0.504569	1.02906	0.703461	1.71889	1.22343	2.29009	2.8029	1.97612
SWW11138B004	PUL17_F5	0.534016	0.523885	1.49089	0.97365	2.14416	1.70886	2.83995	3.73309	2.52336
SWW11138B005	PUL17_F5	0.528684	0.609722	1.31251	0.915826	2.12998	1.53475	2.86454	3.39077	2.44263
SWW11138B006	PUL17_F5	0.437908	0.649221	1.19685	0.848687	1.75908	1.4434	2.69272	3.25624	2.19026
SWW11138B007	PUL17_F5	0.636018	0.71841	1.45093	0.951079	1.88106	1.57099	2.47557	3.11745	2.31381
SWW11139B001	PUL17_F5	0.650141	0.684702	1.72479	1.14686	2.44354	1.95763	3.00625	3.88898	2.72157
SWW11139B002	PUL17_F5	0.757641	0.758127	1.93124	1.17867	2.31575	2.01694	2.83962	3.74004	2.71044
SWW11139B003	PUL17_F5	0.738042	0.679317	1.63424	1.07134	2.20973	1.74357	2.66143	3.17731	2.45891
SWW11139B004	PUL17_F5	0.762327	0.592876	1.69921	1.04629	2.10535	2.0577	2.69738	3.32973	2.56582
SWW11139B005	PUL17_F5	0.729273	0.693463	1.81035	1.0946	2.06957	1.93151	2.65185	3.47936	2.48804
SWW11139B006	PUL17_F5	0.562593	0.57546	1.53549	0.95759	2.16597	1.77552	2.60323	3.57046	2.4622
SWW11139B008U	PUL17_F5	0.626759	0.670354	1.56503	1.01959	2.36879	1.8854	2.97178	3.76566	2.69651
SWW11139B009	PUL17_F5	0.708708	0.664081	1.73849	1.08075	2.19124	1.98452	2.65227	3.28282	2.51725
SWW11140B001	PUL17_F5	0.642158	0.713654	1.48857	1.05062	2.29717	1.68064	3.12115	3.41848	2.55574
SWW11140B002	PUL17_F5	0.716497	0.761129	1.75331	1.12378	2.33015	1.78322	3.11173	3.53143	2.62676
SWW11140B003	PUL17_F5	0.521976	0.505135	1.59856	1.00549	2.29323	1.80323	3.00167	3.71489	2.59652
SWW11140B004	PUL17_F5	0.562156	0.558756	1.72981	1.05827	2.36445	1.9173	3.08041	3.98434	2.74648
SWW11140B005	PUL17_F5	0.640317	0.688521	1.78269	1.15346	2.47565	1.98506	3.24895	4.07306	2.84568
SWW11140B006	PUL17_F5	0.693555	0.64286	1.96744	1.15125	2.32558	1.95379	2.98706	3.78235	2.73562
SWW11140B007	PUL17_F5	0.625138	0.682785	1.73759	1.11888	2.44946	1.89052	3.16956	3.98264	2.78564
SWW11140B008	PUL17_F5	0.613499	0.679353	1.75936	1.11018	2.38829	1.83225	3.16987	3.85909	2.67227
SWW11142B001T	PUL17_F5	0.76534	0.695757	1.71888	1.11493	2.51169	2.16754	3.0091	4.06592	2.88502
SWW11142B002	PUL17_F5	0.773337	0.687648	1.80529	1.19634	2.69728	2.27578	3.02521	3.98435	2.90754
SWW11142B003	PUL17_F5	0.845874	0.74261	2.03737	1.23002	2.43298	2.36189	3.0843	3.89605	2.94143
SWW11142B004U	PUL17_F5	0.693153	0.681502	1.72729	1.1594	2.58894	2.2553	3.12852	3.92746	2.92096
SWW11142B005	PUL17_F5	0.812403	0.695361	1.85598	1.26684	3.15815	2.21261	3.20594	4.04225	3.06702
SWW11143B001U	PUL17_F5	0.612893	0.670168	1.6056	1.02916	2.13956	1.83655	2.78782	3.79106	2.59106
SWW11143B002U	PUL17_F5	0.761221	0.88971	1.61328	1.1904	2.51685	1.93686	3.27378	3.80895	2.82987
SWW11143B003U	PUL17_F5	0.780073	0.778793	2.02604	1.25822	2.273	2.24812	3.01853	4.02523	2.91179
SWW11143B004	PUL17_F5	0.765424	0.693194	1.88618	1.1821	2.48598	1.93382	3.08461	4.03354	2.86644
SWW11143B005	PUL17_F5	0.796559	0.819576	1.76131	1.15123	2.31135	1.9023	2.96582	3.56905	2.69678
SWW11145B001	PUL17_F5	0.782231	0.937123	2.15316	1.33425	2.4464	2.34933	3.01802	3.88095	2.93155
SWW11145B002U	PUL17_F5	0.678175	0.939223	1.45288	1.15508	2.42428	1.9758	3.19903	3.85823	2.81505
SWW11145B003	PUL17_F5	0.730576	0.824345	1.70692	1.22119	2.61724	2.38376	3.26679	4.38205	3.12346
SWW11146B001	PUL17_F5	0.728193	0.726814	1.51184	1.03967	2.45167	1.64462	2.77643	3.15591	2.4634
SWW11146B002	PUL17_F5	0.746292	0.9275	1.62517	1.25377	2.95019	1.8976	3.28574	3.81378	3.02717
SWW11154B001	PUL17_F5	0.6553	0.638268	1.12339	0.845349	1.65322	1.39085	1.94255	2.60784	1.92362
SWW11155B001	PUL17_F5	0.517327	0.750906	1.19238	0.901727	1.98137	1.40676	2.56628	3.09226	2.23488
SWW11155B002	PUL17_F5	0.537223	0.699217	1.3637	0.954427	1.92251	1.57165	2.75638	3.16037	2.31979
SWW11155B003	PUL17_F5	0.505498	0.655037	1.06754	0.824234	1.53552	1.3125	2.3685	2.63237	1.87739
SWW11155B004	PUL17_F5	0.570879	0.671159	1.2119	0.885432	1.85521	1.49105	2.25626	2.76074	2.14638
SWW11157B001T	PUL17_F5	0.734161	0.821279	1.32709	0.97062	2.02615	1.60508	2.09157	2.63843	2.21685
SWW11157B002T	PUL17_F5	0.580419	0.608768	1.26372	0.912069	2.00263	1.46594	2.28182	3.16209	2.21891
SWW11157B003	PUL17_F5	0.745774	0.842306	1.63001	1.07118	2.18173	1.93763	2.53522	3.42307	2.61806
SWW11157B004	PUL17_F5	0.695515	0.805848	1.3548	0.967281	1.96033	1.66359	2.38454	2.94844	2.25561
SWW11157B005	PUL17_F5	0.63796	0.769901	1.33353	0.954105	1.81696	1.57124	2.28213	2.91931	2.17564
SWW11158B001T	PUL17_F5	0.796798	0.641622	1.77788	1.2008	2.18311	2.41747	2.81098	4.36121	2.90806
SWW11158B002	PUL17_F5	0.787226	0.721226	1.45759	1.09927	2.17799	1.87315	2.63333	3.68567	2.6091
SWW11158B003	PUL17_F5	0.658605	0.653735	1.50201	1.10216	2.3411	2.25174	2.83622	4.36211	2.92954
SWW11159B001	PUL17_F5	0.66232	0.790432	1.48017	1.06206	2.29935	1.92745	2.84231	3.57959	2.66612
SWW11159B002	PUL17_F5	0.917714	1.00999	1.7515	1.26372	2.64484	1.93161	2.92492	3.72004	2.87084
SWW11159B003U	PUL17_F5	0.587783	0.753449	1.20705	0.965259	2.32608	1.69184	2.89632	3.5872	2.52023
SWW11166B001U	PUL17_F5	0.817634	1.00422	1.77683	1.22992	2.35804	2.16072	2.86277	3.63781	2.76605
SWW11166B002U	PUL17_F5	0.882888	0.942315	1.96636	1.3307	2.79599	2.31544	3.12554	4.13075	3.17112
SWW11166B003	PUL17_F5	0.812011	0.857404	1.89186	1.23084	2.52233	2.28771	3.11293	3.94674	2.95897
SWW11166B004	PUL17_F5	0.736267	0.863905	2.08802	1.25103	2.54467	2.24044	3.06436	4.12583	3.02828
SWW11166B005	PUL17_F5	0.767031	0.803209	1.81383	1.14064	2.14571	2.16353	2.58052	3.76063	2.72338
SWW11166B006	PUL17_F5	0.739681	0.783887	1.90463	1.18351	2.3988	2.26069	2.78032	3.8696	2.88931
SWW11166B007	PUL17_F5	0.705076	0.854485	1.5354	1.03759	1.88288	1.82992	2.56429	3.23923	2.48572
SWW11166B008	PUL17_F5	0.707603	0.905391	1.43467	1.04574	1.99045	1.80852	2.58454	3.09277	2.40954
SWW11166B009	PUL17_F5	0.834557	0.799544	1.8153	1.17072	2.42117	1.9926	2.79718	3.59612	2.71475
SWW11184B001	PUL17_F5	0.675432	0.622774	1.54538	1.01361	2.07273	1.87275	2.67031	3.76592	2.59195
SWW11184B002	PUL17_F5	0.673475	0.659344	1.58479	1.05647	2.38981	1.92549	2.75591	3.8352	2.74154
SWW11184B003	PUL17_F5	0.75097	0.647141	1.64148	1.06262	2.30521	1.88222	2.60484	3.47735	2.56176
SWW11184B004	PUL17_F5	0.750158	0.522149	1.70312	1.04989	2.24942	1.79896	2.6117	3.3989	2.52711
SWW11184B005	PUL17_F5	0.678539	0.604873	1.76556	1.04713	2.18061	1.90753	2.64647	3.56759	2.53597
SWW11187B001	PUL17_F5	0.890893	0.918683	1.43065	1.11223	2.03639	1.96754	2.67	3.25197	2.51349
SWW11187B002	PUL17_F5	0.804366	0.953643	1.29186	1.13219	2.27515	1.97315	2.88979	3.7941	2.68106
SWW11187B003	PUL17_F5	0.764452	0.93288	1.37446	1.09566	2.26867	1.89612	2.82362	3.66695	2.60821
SWW11188B001	PUL17_F5	0.937276	0.92454	1.95963	1.32508	2.40705	2.3676	2.84541	3.918	2.8929
SWW11188B002U	PUL17_F5	0.678961	0.787979	1.15016	0.962132	1.8674	1.5933	2.54796	3.19824	2.2345
SWW11188B003	PUL17_F5	0.87715	0.998069	1.56812	1.19739	2.29731	2.00564	2.82462	3.43689	2.62634
SWW11191B001UT	PUL17_F5	0.963036	0.813921	1.98537	1.31979	2.71812	2.33079	2.99208	4.20817	3.20625
SWW11191B002U	PUL17_F5	1.00718	1.04919	1.92701	1.41482	2.86341	2.19425	3.3677	3.83198	3.12786
SWW11191B003	PUL17_F5	0.76955	0.920049	1.60134	1.16928	2.75767	1.9086	2.95192	3.68235	2.89023
SWW11191B004U	PUL17_F5	0.715099	0.819643	1.61606	1.12731	2.49829	1.93484	2.80741	3.53976	2.80502
SWW11191B005	PUL17_F5	0.800063	0.943636	1.69333	1.24563	2.71935	1.98028	3.06273	3.78357	2.94588
SWW11192B0010	PUL17_F5	0.676991	0.628795	1.45465	1.08258	2.19564	2.20027	2.53944	4.00687	2.76078
SWW11192B0011	PUL17_F5	0.700759	0.916499	1.37809	1.11076	2.45026	1.71291	3.13253	3.7683	2.73294
SWW11192B0012	PUL17_F5	0.725163	0.656047	1.51223	1.17347	2.28876	2.3096	3.10258	4.24019	2.96335
SWW11192B0013	PUL17_F5	0.804363	0.98036	1.72345	1.26989	2.71978	2.4276	3.33109	4.24957	3.17195
SWW11192B001U	PUL17_F5	0.741441	0.842017	1.35315	1.12989	2.34603	2.00916	3.13536	4.17954	2.86785
SWW11192B002	PUL17_F5	0.694276	0.659107	1.47461	1.10184	2.37419	2.18613	2.8001	3.91109	2.83554
SWW11192B003	PUL17_F5	0.837931	0.992337	1.74589	1.28636	2.44253	2.45337	3.32696	4.47613	3.17126
SWW11192B004	PUL17_F5	0.814718	0.766353	1.74368	1.17716	2.26447	2.19808	2.77463	3.76348	2.77271
SWW11192B005	PUL17_F5	0.939769	0.974347	1.86142	1.30982	2.54391	2.20238	3.10112	3.94995	2.92605
SWW11192B006	PUL17_F5	0.763275	1.05432	1.39833	1.18501	2.5258	1.75946	2.96651	3.43032	2.65777
SWW11192B007	PUL17_F5	0.752205	1.08286	1.48607	1.17693	2.43215	1.97867	3.1357	3.84461	2.83277
SWW11192B008	PUL17_F5	0.800246	0.977549	1.75249	1.28008	2.66402	2.44788	3.26176	4.3398	3.21267
SWW11192B009U	PUL17_F5	0.682882	0.808584	1.6105	1.12918	2.21968	2.14916	2.83686	3.85345	2.7104
SWW11195B001	PUL17_F5	0.765941	0.949344	1.54233	1.2491	2.79513	2.09127	2.96703	3.85384	3.00615
SWW11195B002	PUL17_F5	0.79323	0.852373	1.52154	1.18474	2.7805	2.02698	3.08582	3.86788	2.9491
SWW11196B001	PUL17_F5	0.688844	0.703878	1.724	1.04422	1.95882	1.82907	2.24295	3.01668	2.28712
SWW11197B001	PUL17_F5	0.711159	0.603684	1.40967	0.944359	1.86139	1.54161	2.32978	2.72761	2.19539
SWW11199B001U	PUL17_F5	0.834241	0.843721	1.80609	1.26943	2.85818	2.3468	3.53515	4.318	3.23086
SWW11205B001	PUL17_F5	0.794297	0.839399	1.39497	1.0572	1.71422	1.93492	2.5142	3.31971	2.41818
SWW11205B002	PUL17_F5	0.858937	1.10388	1.77307	1.36441	2.61155	2.49883	3.66126	4.86165	3.35357
SWW11214B001	PUL17_F5	0.705754	0.541122	1.50157	1.05323	2.29932	2.29481	2.48511	3.93022	2.83139
SWW11214B002	PUL17_F5	0.737669	0.63971	1.32929	1.01388	2.15276	2.08088	2.49515	3.57539	2.6812
SWW11214B003U	PUL17_F5	0.741026	0.623409	1.55794	1.08593	2.36286	2.29678	2.48479	3.90704	2.86269
SWW11214B004U	PUL17_F5	0.728591	0.550161	1.54398	1.06021	2.32224	2.26984	2.49562	3.86884	2.80395
SWW11214B005U	PUL17_F5	0.772021	0.63395	1.55393	1.11903	2.46102	2.35115	2.64034	4.0843	2.9766
SWW11214B006	PUL17_F5	0.745467	0.590549	1.62534	1.11236	2.46337	2.35529	2.6203	4.13883	2.97652
SWW11214B007	PUL17_F5	0.756245	0.632699	1.53207	1.08801	2.46464	2.21588	2.51422	3.94533	2.87442
SWW11221B001	PUL17_F5	0.954038	0.869877	1.80886	1.24869	2.75611	2.38182	2.83108	3.74531	3.12018
SWW11221B002	PUL17_F5	0.738397	0.798958	1.7224	1.1693	2.49856	2.3605	3.02677	4.00864	3.05903
SWW11221B003U	PUL17_F5	0.794751	0.941031	1.40908	1.13043	2.23149	2.04277	2.88664	3.6364	2.79366
SWW11221B004	PUL17_F5	0.709587	0.846925	1.3458	1.03756	2.03267	1.61736	2.16425	2.93733	2.34645
SWW11221B005	PUL17_F5	0.816361	0.79246	1.92009	1.20428	2.23308	2.46105	2.79214	3.86549	2.94646
SWW11221B006	PUL17_F5	0.874936	0.870572	1.92857	1.2851	2.3421	2.05455	2.71101	3.66011	2.83733
SWW11222B001	PUL17_F5	0.735721	0.601638	1.67462	1.01386	2.054	2.17378	2.67381	3.5635	2.60144
SWW11222B002U	PUL17_F5	0.810017	0.937135	1.66595	1.21342	2.5037	2.21309	2.94406	3.89897	3.02693
SWW11222B003UT	PUL17_F5	0.724469	0.761308	1.56843	1.03755	2.20954	1.95476	2.52376	3.14439	2.58224
SWW11222B004	PUL17_F5	0.747145	0.781052	1.53649	1.08642	2.25177	1.91359	2.76259	3.22385	2.60877
SWW11225B001	PUL17_F5	0.769947	0.757239	1.78439	1.1809	2.72025	2.4631	2.77883	4.13889	3.10385
SWW11225B002	PUL17_F5	0.653047	0.548186	1.5788	1.06774	2.2341	2.20171	2.5614	3.88792	2.78114
SWW11227B001	PUL17_F5	0.705493	0.727201	1.54883	1.05249	2.43207	1.93325	2.60983	3.5155	2.78553
SWW11227B002T	PUL17_F5	0.706167	0.629571	1.71176	1.05713	2.48913	2.15486	2.49835	3.52778	2.82184
SWW11227B003T	PUL17_F5	0.788056	0.718271	1.86727	1.16376	2.42334	2.29299	2.85213	3.77837	2.9698
SWW11227B004	PUL17_F5	0.870922	0.88233	1.7971	1.20532	2.53382	2.2729	2.92825	3.81848	3.05457
SWW11229B001U	PUL17_F5	0.943564	1.00947	1.86734	1.28443	2.74465	2.29265	3.1696	4.12429	3.12239
SWW11229B002	PUL17_F5	0.826869	0.651253	1.62014	1.112	2.59722	2.11519	2.8146	3.91924	2.99175
SWW11229B003T	PUL17_F5	0.662671	0.686765	1.50233	1.02704	2.04883	1.80154	2.56335	3.18881	2.43021
SWW11229B004T	PUL17_F5	0.712825	0.47466	1.28221	0.998042	2.23559	1.83876	2.66779	3.58959	2.63185
SWW11229B005	PUL17_F5	0.888803	0.675115	1.92466	1.21598	2.56641	2.26865	2.72692	3.95506	3.04478
SWW11230B001T	PUL17_F5	0.704822	0.803799	1.53909	1.11474	2.50776	2.20449	2.94263	3.7936	2.86795
SWW11230B002	PUL17_F5	0.621078	0.740826	1.1695	0.835859	1.90239	1.59794	2.38758	2.98323	2.3622
SWW11230B003	PUL17_F5	0.761247	0.738365	1.70353	1.10724	2.4721	2.15374	2.81262	3.86597	2.90417
SWW11230B004	PUL17_F5	0.712693	0.713977	1.58897	1.09265	2.27865	2.02695	2.83731	3.86935	2.76591
SWW11230B005	PUL17_F5	0.763101	0.687599	1.69675	1.08987	2.25053	2.08895	2.5419	3.44717	2.74385
SWW11230B006	PUL17_F5	0.705843	0.709409	1.57914	1.04053	2.3881	1.97755	2.45183	3.48801	2.69931
SWW11230B007	PUL17_F5	0.635879	0.675405	1.4781	1.01805	2.38438	1.92696	2.69714	3.43345	2.66547
SWW11230B008	PUL17_F5	0.640268	0.694223	1.42772	1.02727	2.28002	2.1255	2.67913	3.72144	2.76621
SWW11236B001T	PUL17_F5	0.689978	0.868709	1.42585	1.07169	2.58275	2.00681	2.78547	3.85209	2.85491
SWW11236B002	PUL17_F5	0.875485	0.877007	1.61188	1.17252	2.42983	2.17687	2.73693	3.63595	2.83544
SWW11236B003T	PUL17_F5	0.657592	0.820232	1.44804	1.07149	2.50124	2.03157	2.65153	3.78324	2.84936
SWW11268B001	PUL17_F5	0.725093	0.856598	1.54715	1.10766	2.34103	1.79104	2.76464	3.09483	2.55729
SWW11268B002	PUL17_F5	0.878964	0.860938	1.71269	1.20378	2.60591	1.8928	2.84111	3.27923	2.75335
SWW11336B001	PUL17_F5	0.95573	0.957437	1.99962	1.36655	2.68776	2.43443	3.48539	4.47228	3.29391
SWW11349B001	PUL17_F5	0.713775	0.784646	1.72744	1.14232	2.17872	2.2672	2.97204	3.85895	2.8597
SWW11349B002	PUL17_F5	0.808165	1.04074	1.60868	1.28793	2.94053	2.21849	3.14184	4.14867	3.10219
SWW14206DH10	PUL18_DH	1.82649	2.11603	3.61655	2.75744	5.79028	4.99058	7.41721	8.89033	6.81964
SWW14206DH150	PUL18_DH	1.95288	2.24976	3.29584	2.8049	6.01118	5.11408	7.51722	9.20688	6.88335
SWW14206DH200	PUL18_DH	1.96939	2.38389	3.56227	2.93581	5.96575	5.11454	7.59626	9.54428	6.99168
SWW14206DH250	PUL18_DH	1.96571	2.22233	4.13289	2.96985	6.15987	5.19455	7.51372	9.38216	7.11959
SWW14206DH40	PUL18_DH	1.96702	2.20477	4.23227	2.96298	6.17802	5.12484	7.33514	9.10462	7.03485
SWW14206DH50	PUL18_DH	1.89385	2.25882	4.17854	2.98405	6.0414	5.20646	7.4437	9.53527	7.13417
SWW14207DH120	PUL18_DH	2.20813	2.39345	4.04155	3.14197	6.36401	5.57096	7.52082	9.30649	7.25749
SWW14207DH330	PUL18_DH	1.98491	2.21334	4.14213	3.02434	5.87501	5.57982	7.82093	9.42495	7.11529
SWW14207DH440	PUL18_DH	2.11676	2.36368	3.82522	2.99592	5.65527	5.33722	7.42852	9.25164	6.96884
SWW14207DH490	PUL18_DH	1.93453	2.10343	4.25275	3.0049	6.05685	5.74474	7.42899	9.73526	7.38782
SWW14215DH240	PUL18_DH	1.92813	2.1838	4.14637	3.01363	6.60339	5.42093	7.8448	9.87762	7.50789
SWW14215DH30	PUL18_DH	2.20099	2.35612	4.13846	3.12568	6.37206	5.50557	7.22144	9.39121	7.21071
SWW14215DH70	PUL18_DH	1.95078	2.3161	3.97016	3.04961	6.54844	5.31696	7.7083	9.34887	7.30523
SWW14216DH70	PUL18_DH	2.12358	2.52705	3.83903	2.99557	6.3041	5.55292	7.95298	9.14828	7.15958
SWW14217DH260	PUL18_DH	1.82477	1.84461	4.20485	2.8818	6.29755	5.18441	7.47679	9.36608	7.07368
SWW14251DH130	PUL18_DH	2.11268	2.3508	3.88763	3.00477	6.29778	5.30575	7.93554	9.12625	7.23292
SWW14251DH170	PUL18_DH	2.03656	2.34929	3.93818	3.03639	6.53939	5.47042	8.18352	9.50655	7.45675
SWW14251DH20	PUL18_DH	2.11358	2.30532	4.03313	3.00525	6.41544	5.46079	7.68106	8.95344	7.24487
SWW14251DH230	PUL18_DH	2.14898	2.32824	4.26925	3.10135	6.18913	5.68293	7.97739	9.42364	7.40333
SWW14251DH240	PUL18_DH	2.07835	2.4101	3.93697	3.02971	6.53438	5.28675	7.93301	9.49297	7.38173
SWW14251DH270	PUL18_DH	1.95091	2.35935	3.76613	2.95139	6.24665	5.33164	7.79927	9.36184	7.23971
SWW14251DH280	PUL18_DH	1.88608	2.2408	3.83215	2.90416	6.47161	5.28262	8.00596	9.37112	7.28354
SWW14251DH290	PUL18_DH	2.03358	2.33426	3.95038	3.03547	6.25612	5.51547	7.95838	9.34159	7.30958
SWW14251DH30	PUL18_DH	2.2043	2.37517	4.33305	3.17723	6.5138	5.55563	8.20708	9.69624	7.54971
SWW14251DH300	PUL18_DH	2.07309	2.14844	4.05991	3.03792	6.23094	5.54968	7.8497	9.46437	7.29772
SWW14251DH310	PUL18_DH	2.23676	2.53458	4.42363	3.28451	6.73331	5.71752	8.31427	9.71297	7.71608
SWW14251DH330	PUL18_DH	2.24214	2.62784	4.4153	3.27777	6.34744	5.6628	8.14606	9.33835	7.46608
SWW14251DH360	PUL18_DH	1.99465	2.32008	4.00965	3.04977	6.66374	5.29782	8.04427	9.25023	7.3382
SWW14251DH370	PUL18_DH	2.10823	2.47674	4.16398	3.09756	6.25137	5.51358	8.07747	9.10216	7.29888
SWW14251DH40	PUL18_DH	1.89366	2.21669	3.79715	2.88967	6.20428	5.34024	7.96289	9.16132	7.21763
SWW14251DH60	PUL18_DH	2.02857	2.52244	4.08194	3.11338	6.60293	5.7159	8.28265	9.74407	7.64623
SWW14251DH80	PUL18_DH	2.0279	2.49962	4.05443	3.08436	6.5067	5.26604	8.07883	9.20212	7.25714
SWW14254DH110	PUL18_DH	2.47097	2.86418	4.2227	3.33683	6.66907	5.66709	7.84289	9.19741	7.40377
SWW14254DH150	PUL18_DH	2.34068	2.64883	4.53756	3.3667	6.7843	5.827	8.01646	9.58597	7.69511
SWW14254DH180	PUL18_DH	2.4959	2.79505	4.07369	3.24924	6.42486	5.32296	7.51209	8.9533	7.15704
SWW14254DH200	PUL18_DH	2.48693	2.84025	4.28315	3.35843	6.48017	5.39383	7.53897	9.14851	7.22356
SWW14254DH240	PUL18_DH	2.54478	2.86155	4.35903	3.39852	6.95352	5.62318	8.14512	9.36873	7.56746
SWW14254DH250	PUL18_DH	2.24394	2.61957	4.52296	3.28229	6.53381	5.6487	8.03634	9.38051	7.51903
SWW14254DH270	PUL18_DH	2.35036	2.55083	4.38598	3.24867	6.99576	5.58922	8.10772	9.27605	7.59846
SWW14254DH360	PUL18_DH	2.23706	2.56381	4.39228	3.21236	6.73619	5.60046	7.89187	9.3738	7.51741
SWW14254DH380	PUL18_DH	2.51773	2.92996	4.28618	3.38792	6.67475	5.59404	7.82934	9.35568	7.4272
SWW14254DH40	PUL18_DH	2.1124	2.54201	4.1906	3.15065	6.67583	5.32957	7.85289	9.31746	7.36808
SWW14254DH70	PUL18_DH	2.48926	2.79551	4.27335	3.34136	6.61724	5.87905	7.93745	9.41878	7.56426
SWW14254DH80	PUL18_DH	2.32758	2.63494	4.47726	3.28854	6.66183	5.54763	7.87243	9.32007	7.4608
SWW14254DH90	PUL18_DH	2.45603	2.77073	4.1653	3.32461	6.83282	5.60087	7.85984	9.40144	7.47758
SWW14256DH10	PUL18_DH	2.10757	2.3057	4.33843	3.09111	6.3002	5.58207	7.7172	9.02966	7.26152
SWW14256DH120	PUL18_DH	2.34321	2.64323	4.42392	3.32098	6.95165	5.79611	8.51085	9.74512	7.87101
SWW14256DH150	PUL18_DH	2.13915	2.39488	4.20886	3.10408	6.39908	5.3082	7.76968	8.95307	7.17345
SWW14256DH160	PUL18_DH	2.17432	2.45919	4.14591	3.14627	6.24804	5.3468	7.79506	9.21709	7.22653
SWW14256DH170	PUL18_DH	2.183	2.37117	4.17953	3.10249	6.38741	5.44142	7.79664	9.41161	7.36452
SWW14256DH230	PUL18_DH	2.28056	2.47753	4.26617	3.25575	6.61489	5.55583	8.09179	9.30521	7.48619
SWW14256DH240	PUL18_DH	2.13557	2.38296	4.15303	3.07376	6.38284	5.32292	7.70237	9.39853	7.31024
SWW14256DH250	PUL18_DH	2.19766	2.46053	4.33925	3.22307	6.75373	5.69779	8.12677	9.5425	7.62764
SWW14256DH260	PUL18_DH	2.16714	2.37384	4.14383	3.11188	6.59836	5.28442	7.85524	9.07236	7.24893
SWW14256DH290	PUL18_DH	2.0655	2.29017	4.14545	3.05912	6.49104	5.20521	7.82319	8.89402	7.15411
SWW14256DH300	PUL18_DH	2.14842	2.39198	4.33738	3.17241	6.23686	5.75977	7.94227	9.5891	7.46333
SWW14256DH310	PUL18_DH	2.19336	2.46885	4.38622	3.26453	6.8652	5.66018	8.18332	9.5001	7.7004
SWW14256DH330	PUL18_DH	2.34376	2.52099	4.39283	3.30888	6.76174	5.58275	8.2271	9.41961	7.587
SWW14256DH360	PUL18_DH	2.36248	2.66174	4.49185	3.35804	7.02018	5.85978	8.54452	9.88171	7.96291
SWW14256DH390	PUL18_DH	2.02727	2.36507	4.06837	3.03661	6.05189	5.51162	7.52496	8.90778	7.16411
SWW14256DH470	PUL18_DH	2.27104	2.53528	4.32061	3.26058	6.89549	5.83285	8.26476	9.6429	7.7685
SWW14256DH480	PUL18_DH	2.13719	2.47928	4.256	3.15956	6.45981	5.53198	7.75817	9.32555	7.33675
SWW14256DH490	PUL18_DH	2.19969	2.39748	4.13871	3.12892	6.44868	5.4595	7.86496	9.32872	7.33435
SWW14256DH530	PUL18_DH	2.1523	2.46479	4.29768	3.18087	6.55163	5.7222	7.97558	9.42188	7.5011
SWW14256DH550	PUL18_DH	2.06955	2.3837	4.15349	3.07817	6.12898	5.47827	7.59651	9.23538	7.21737
SWW14256DH70	PUL18_DH	2.10148	2.40204	4.28459	3.14385	6.04247	5.58454	7.81132	9.30894	7.28598
SWW14256DH90	PUL18_DH	2.09313	2.40207	4.09464	3.05509	6.18841	5.51179	7.64432	9.03156	7.23862
SWW14257DH120	PUL18_DH	1.99279	2.40173	4.23411	3.14482	6.49259	5.5649	8.10561	9.69426	7.52375
SWW14257DH150	PUL18_DH	1.82936	2.21825	3.92647	2.90021	6.12312	5.0442	7.62974	9.36934	7.01343
SWW14257DH200	PUL18_DH	2.05892	2.44232	4.09367	3.05308	6.15973	5.43084	7.86985	9.29928	7.27318
SWW14257DH60	PUL18_DH	2.16317	2.54923	4.20105	3.17106	6.27789	5.22721	7.8912	9.1723	7.20493
SWW14258DH110	PUL18_DH	2.262	2.64086	4.48152	3.29061	6.73076	5.97702	8.48699	9.8888	7.88431
SWW14258DH150	PUL18_DH	2.28472	2.51919	4.34437	3.24167	6.74635	5.83199	8.50423	9.78452	7.76654
SWW14258DH160	PUL18_DH	2.19649	2.32069	4.50953	3.26678	6.69643	5.95539	8.15357	10.2765	7.84344
SWW14258DH170	PUL18_DH	2.30403	2.64393	4.43004	3.32037	7.01381	5.94401	8.54616	9.9111	7.98136
SWW14258DH180	PUL18_DH	2.33502	2.64251	4.46425	3.32127	6.98082	5.88198	8.47818	9.85749	7.91093
SWW14258DH230	PUL18_DH	2.37931	2.47054	4.7203	3.38765	6.91897	6.02599	8.5663	10.0329	7.93547
SWW14258DH260	PUL18_DH	2.15097	2.22169	4.5154	3.27518	6.63221	5.97213	8.30787	10.0629	7.8364
SWW14258DH30	PUL18_DH	2.28283	2.62515	4.47127	3.308	6.80921	5.87476	8.48243	9.84833	7.86713
SWW14258DH310	PUL18_DH	2.29216	2.47084	4.623	3.33512	6.8141	5.87395	8.4082	10.1841	7.89922
SWW14258DH390	PUL18_DH	2.29351	2.47974	4.58625	3.30517	6.87901	6.02683	8.36479	10.0522	7.84772
SWW14258DH400	PUL18_DH	2.23777	2.49255	4.60871	3.31362	6.73205	5.92	8.2365	9.93677	7.80843
SWW14258DH70	PUL18_DH	2.33835	2.42168	4.58943	3.3146	6.89196	5.99401	8.46839	10.0784	7.91045
SWW14296DH10	PUL18_DH	2.0092	2.42541	4.10818	3.11195	6.49372	5.43357	8.16179	9.61096	7.51883
SWW14296DH1000	PUL18_DH	2.0216	2.48677	4.1498	3.11845	6.42753	5.79074	8.16463	9.53189	7.57741
SWW14296DH1060	PUL18_DH	2.1338	2.5645	4.05596	3.13105	6.28844	5.58625	7.85066	9.34294	7.40629
SWW14296DH110	PUL18_DH	1.95723	2.36555	3.89174	2.9853	5.99334	5.46291	7.71036	9.20088	7.22228
SWW14296DH120	PUL18_DH	2.10451	2.24205	4.17984	3.16483	6.70083	5.80942	8.24892	9.93545	7.79473
SWW14296DH130	PUL18_DH	2.26266	2.54704	4.31798	3.29596	6.88947	5.81227	8.44804	9.91424	7.8585
SWW14296DH140	PUL18_DH	2.08314	2.4139	4.16281	3.15985	6.81097	5.52266	8.2145	9.54891	7.56741
SWW14296DH150	PUL18_DH	2.10231	2.49624	4.14611	3.18678	6.69142	5.66596	8.11603	9.74115	7.66415
SWW14296DH160	PUL18_DH	2.17558	2.50687	4.28248	3.23712	7.0001	5.65864	8.35338	9.8023	7.82927
SWW14296DH170	PUL18_DH	2.09628	2.47899	4.16227	3.15989	6.62245	5.43955	8.16676	9.53986	7.53339
SWW14296DH190	PUL18_DH	2.1265	2.57561	4.3925	3.21927	6.46797	5.71879	8.11592	9.63137	7.57782
SWW14296DH20	PUL18_DH	2.005	2.55158	4.09173	3.11095	6.55919	5.57663	8.14766	9.60821	7.55878
SWW14296DH200	PUL18_DH	1.98487	2.48109	4.05781	3.06926	6.43313	5.56655	8.07055	9.60501	7.52638
SWW14296DH210	PUL18_DH	2.10333	2.47169	4.13439	3.16384	6.53094	5.64038	8.26503	9.74458	7.59376
SWW14296DH220	PUL18_DH	2.14757	2.48873	4.30338	3.23069	6.65789	5.63935	8.21518	9.62552	7.66106
SWW14296DH230	PUL18_DH	1.88848	2.36955	3.84233	2.93089	5.94322	5.2661	7.66497	9.01216	7.06209
SWW14296DH240	PUL18_DH	1.91808	2.34863	3.8696	2.95742	5.91625	5.40286	7.63198	9.31859	7.17078
SWW14296DH270	PUL18_DH	2.15389	2.4955	4.29001	3.21107	6.76295	5.67532	8.14182	9.63886	7.68165
SWW14296DH30	PUL18_DH	2.1772	2.55066	4.27565	3.25403	6.81321	5.66753	8.35317	9.7581	7.69213
SWW14296DH320	PUL18_DH	2.06962	2.66822	4.21136	3.19659	6.36446	5.57557	8.11742	9.53801	7.5137
SWW14296DH330	PUL18_DH	2.05693	2.56516	4.18907	3.19295	6.4397	5.53795	8.17662	9.59085	7.50667
SWW14296DH360	PUL18_DH	2.07612	2.41013	4.08505	3.08661	6.58875	5.59765	8.01708	9.47246	7.55282
SWW14296DH390	PUL18_DH	2.10064	2.46476	4.24507	3.17528	6.79536	5.86507	8.25918	9.82156	7.82036
SWW14296DH40	PUL18_DH	2.12916	2.56649	4.25331	3.2415	6.39602	5.7093	8.25876	9.70315	7.58405
SWW14296DH400	PUL18_DH	2.15171	2.54029	4.26703	3.24087	6.74474	5.66616	8.22649	9.89068	7.72725
SWW14296DH420	PUL18_DH	2.14546	2.55133	4.31311	3.25853	6.56684	5.75021	8.35002	9.81051	7.68818
SWW14296DH430	PUL18_DH	2.0198	2.62554	4.2506	3.18506	6.28519	5.72027	8.07537	9.56391	7.5273
SWW14296DH440	PUL18_DH	2.03107	2.44236	4.05746	3.06192	6.32343	5.5123	8.06965	9.43019	7.4323
SWW14296DH450	PUL18_DH	2.03144	2.36452	4.1214	3.0431	6.16696	5.3803	7.77531	8.91472	7.15995
SWW14296DH460	PUL18_DH	2.1917	2.67169	4.25363	3.29128	6.83003	5.59926	8.50559	9.89552	7.72453
SWW14296DH470	PUL18_DH	2.2057	2.51145	4.22351	3.25011	6.89623	5.70403	8.39804	9.88756	7.77792
SWW14296DH490	PUL18_DH	2.09238	2.5063	4.1338	3.15682	6.42381	5.4933	8.17618	9.39546	7.45471
SWW14296DH50	PUL18_DH	2.03984	2.55583	3.94142	3.08632	6.35901	5.46607	7.90322	9.50997	7.40545
SWW14296DH500	PUL18_DH	2.0486	2.55259	4.15575	3.15118	6.34971	5.72951	8.06094	9.52002	7.51251
SWW14296DH510	PUL18_DH	1.8953	2.33432	3.76802	2.89094	5.76568	5.26444	7.43264	9.00053	7.02636
SWW14296DH520	PUL18_DH	1.86936	2.35008	3.77198	2.87909	5.7944	5.26424	7.48168	9.14097	7.03833
SWW14296DH530	PUL18_DH	2.0834	2.39958	4.01282	3.09367	6.51289	5.46424	8.06806	9.47279	7.47869
SWW14296DH540	PUL18_DH	2.06623	2.49828	4.13457	3.13792	6.41956	5.73883	8.07179	9.42269	7.55048
SWW14296DH550	PUL18_DH	1.86244	2.39386	3.77594	2.89254	5.82578	5.25246	7.50648	9.04789	7.05364
SWW14296DH560	PUL18_DH	2.17239	2.55175	4.21985	3.20477	6.44781	5.45131	8.03246	9.25037	7.38808
SWW14296DH580	PUL18_DH	1.86201	2.31014	3.76473	2.87402	5.80864	5.29116	7.4797	9.03179	7.01498
SWW14296DH590	PUL18_DH	2.20151	2.4931	4.19372	3.20784	6.6931	5.62237	8.30337	9.69436	7.65642
SWW14296DH60	PUL18_DH	2.10694	2.51841	4.13539	3.16201	6.32492	5.43326	8.07121	9.48878	7.43361
SWW14296DH600	PUL18_DH	1.97648	2.36761	4.1578	3.1565	6.32164	5.75414	8.00184	9.80778	7.58439
SWW14296DH630	PUL18_DH	2.14823	2.478	4.22554	3.19269	6.68007	5.6979	8.16059	9.56474	7.60961
SWW14296DH650	PUL18_DH	2.13306	2.52036	4.21872	3.18508	6.55256	5.53971	7.94739	9.4439	7.55469
SWW14296DH660	PUL18_DH	2.1296	2.5243	4.19456	3.20495	6.37616	5.64546	8.11391	9.64176	7.54581
SWW14296DH670	PUL18_DH	2.13151	2.52091	4.14458	3.20084	6.68715	5.5986	8.18505	9.72977	7.63961
SWW14296DH680	PUL18_DH	1.98689	2.45684	4.13567	3.09701	6.13315	5.43458	7.84739	9.47748	7.30656
SWW14296DH70	PUL18_DH	1.88241	2.39734	3.89408	2.96751	5.95972	5.44013	7.7333	9.3614	7.21704
SWW14296DH710	PUL18_DH	2.09211	2.56531	4.1505	3.14414	6.28926	5.41365	7.97772	9.41577	7.34634
SWW14296DH720	PUL18_DH	1.85009	2.29448	3.74491	2.8604	5.7818	5.29452	7.44803	8.96312	6.99081
SWW14296DH730	PUL18_DH	2.05165	2.44348	3.96706	3.0438	6.26279	5.33759	7.84009	9.24025	7.2975
SWW14296DH750	PUL18_DH	2.03736	2.52825	4.18277	3.16518	6.59398	5.53471	8.08922	9.48677	7.49972
SWW14296DH760	PUL18_DH	2.06263	2.51054	4.19839	3.18066	6.49356	5.69001	8.16365	9.77832	7.62958
SWW14296DH770	PUL18_DH	2.06533	2.53381	4.17388	3.16401	6.39361	5.43695	8.0218	9.56092	7.46709
SWW14296DH780	PUL18_DH	2.03597	2.58935	4.18156	3.17337	6.32	5.54659	7.9959	9.40242	7.42937
SWW14296DH790	PUL18_DH	2.13368	2.54154	4.15002	3.20309	6.68451	5.63105	8.26558	9.66986	7.66896
SWW14296DH800	PUL18_DH	2.03618	2.53053	4.12289	3.12726	6.35419	5.63693	8.12088	9.68888	7.47242
SWW14296DH820	PUL18_DH	1.92253	2.30126	3.85451	2.92642	5.89059	5.37602	7.56523	9.06643	7.09707
SWW14296DH830	PUL18_DH	2.06681	2.45821	4.16493	3.12165	6.44099	5.51788	8.01264	9.42402	7.45024
SWW14296DH840	PUL18_DH	2.02252	2.49467	4.09221	3.11343	6.26815	5.59537	7.87214	9.68663	7.56388
SWW14296DH850	PUL18_DH	2.11046	2.5549	4.16052	3.18356	6.5634	5.59252	8.08322	9.75663	7.62474
SWW14296DH860	PUL18_DH	2.15547	2.64247	4.24099	3.22422	6.80597	5.729	8.18449	9.7469	7.77979
SWW14296DH870	PUL18_DH	2.0508	2.49552	4.13031	3.11821	6.47169	5.76729	8.04447	9.4677	7.60604
SWW14296DH880	PUL18_DH	1.92872	2.31023	3.79048	2.90624	5.86496	5.25892	7.57844	8.97581	7.02437
SWW14296DH890	PUL18_DH	1.93434	2.39392	3.84729	2.95248	6.00686	5.34084	7.6473	9.18869	7.13149
SWW14296DH90	PUL18_DH	2.12214	2.61158	4.20114	3.21206	6.76017	5.64114	8.26709	9.8579	7.75484
SWW14296DH900	PUL18_DH	2.05473	2.5233	4.15865	3.15191	6.61151	5.56608	8.10309	9.50185	7.54691
SWW14296DH920	PUL18_DH	2.04674	2.42282	4.04572	3.10122	6.48139	5.51207	8.12681	9.46996	7.48644
SWW14296DH930	PUL18_DH	2.07672	2.43133	4.1211	3.13109	6.45015	5.56846	8.05967	9.37681	7.45685
SWW14296DH940	PUL18_DH	1.90274	2.3612	3.83135	2.90589	5.86934	5.2057	7.50437	8.97165	7.00355
SWW14296DH950	PUL18_DH	2.19731	2.54465	4.25894	3.2246	6.72751	5.69392	8.05857	9.70355	7.64516
SWW14296DH960	PUL18_DH	2.14573	2.48809	4.15585	3.16886	6.73347	5.45243	8.08282	9.62769	7.57367
SWW14299DH100	PUL18_DH	2.05293	2.40429	4.13436	3.0917	6.80804	5.36073	8.10004	9.54218	7.46309
SWW14299DH1000	PUL18_DH	2.02412	2.31829	3.98182	2.94118	6.1945	5.07541	7.46572	8.92385	6.97481
SWW14299DH1010	PUL18_DH	2.20877	2.70098	3.95495	3.17889	6.6718	5.42845	7.58734	9.44284	7.38236
SWW14299DH1020	PUL18_DH	2.14208	2.58801	4.25376	3.21247	6.87249	5.4904	7.80428	9.59585	7.43548
SWW14299DH1030	PUL18_DH	2.19528	2.41923	3.83268	3.1027	6.45388	5.37181	7.51061	9.45446	7.24195
SWW14299DH1040	PUL18_DH	2.06155	2.24137	3.89651	2.89999	5.99965	5.03971	7.18218	8.70463	6.8129
SWW14299DH1050	PUL18_DH	1.91382	2.39797	4.01014	3.02126	6.4846	5.33406	7.84033	9.38059	7.34604
SWW14299DH1060	PUL18_DH	2.17569	2.4888	4.1847	3.19938	6.78549	5.5845	7.98521	9.92664	7.53414
SWW14299DH110	PUL18_DH	2.21425	2.5297	4.09356	3.20155	7.00859	5.68398	8.05424	9.96739	7.61105
SWW14299DH1130	PUL18_DH	2.15363	2.46405	4.02892	3.07638	6.36681	5.19665	7.56258	9.29485	7.14238
SWW14299DH1140	PUL18_DH	2.11787	2.37253	3.99141	3.0156	6.11207	5.16742	7.4814	9.07425	7.04656
SWW14299DH1150	PUL18_DH	2.06185	2.1709	3.87809	2.9397	6.16903	5.05442	7.28945	9.11805	6.9909
SWW14299DH1180	PUL18_DH	2.13847	2.32189	4.13931	3.1317	6.42661	5.35796	7.5389	9.32083	7.22277
SWW14299DH1190	PUL18_DH	1.99688	2.33937	4.29248	3.15743	6.76267	5.65735	8.0503	9.87608	7.6205
SWW14299DH120	PUL18_DH	2.16814	2.51513	3.82871	3.07458	6.76288	5.37595	7.73194	9.50914	7.35389
SWW14299DH1200	PUL18_DH	2.07274	2.67762	3.91887	3.08625	6.41264	5.47582	7.61935	9.48289	7.27162
SWW14299DH1210	PUL18_DH	2.07461	2.25714	3.91157	2.9909	6.21825	5.04588	7.35553	8.98869	6.96274
SWW14299DH1230	PUL18_DH	2.08853	2.23897	3.94585	2.96585	6.02825	5.07376	7.27216	8.91089	6.8971
SWW14299DH1240	PUL18_DH	2.08005	2.37999	4.42201	3.19345	6.68469	5.48897	7.84815	9.62515	7.40821
SWW14299DH1260	PUL18_DH	1.95569	2.14821	4.04646	2.91954	6.05142	5.01102	7.28047	8.72514	6.82916
SWW14299DH1270	PUL18_DH	2.20887	2.60221	4.20713	3.24407	6.85642	5.60624	8.13192	9.67331	7.56952
SWW14299DH1280	PUL18_DH	2.22413	2.72533	3.80264	3.12932	6.34828	5.16062	7.72665	9.21817	7.09731
SWW14299DH1290	PUL18_DH	2.0723	2.33742	4.10533	3.11049	6.7863	5.51589	7.95473	9.95637	7.64383
SWW14299DH130	PUL18_DH	2.02639	2.3308	4.55759	3.22429	6.88211	5.68601	8.10229	9.93601	7.74629
SWW14299DH1300	PUL18_DH	2.00507	2.34772	3.99264	3.0624	6.6083	5.2071	7.75747	9.24437	7.24955
SWW14299DH1310	PUL18_DH	2.19512	2.42596	4.63987	3.34707	6.97953	5.56413	8.09194	9.82188	7.66621
SWW14299DH1320	PUL18_DH	2.21887	2.63924	4.09748	3.21898	6.66991	5.37533	7.78527	9.41185	7.33347
SWW14299DH1330	PUL18_DH	1.96986	2.18691	4.12935	2.9686	6.47064	5.4589	7.92124	9.58821	7.3504
SWW14299DH1370	PUL18_DH	2.27945	2.60089	4.07577	3.17878	6.61011	5.49148	7.53979	9.28953	7.18334
SWW14299DH1380	PUL18_DH	2.05129	2.17835	3.98827	3.09775	6.78606	5.53089	8.01559	10.0919	7.7137
SWW14299DH140	PUL18_DH	2.17269	2.49064	4.13964	3.16161	6.60526	5.36254	7.74791	9.52684	7.33107
SWW14299DH1410	PUL18_DH	2.18179	2.41057	4.09838	3.11625	6.7174	5.39943	7.66034	9.69269	7.3837
SWW14299DH1420	PUL18_DH	2.30272	2.6989	4.2834	3.28488	6.83366	5.61771	7.85612	9.78718	7.4971
SWW14299DH1450	PUL18_DH	2.29097	2.56225	4.22354	3.26151	6.94924	5.82875	7.9719	9.92649	7.66777
SWW14299DH1490	PUL18_DH	2.17886	2.48542	4.2933	3.17114	6.61079	5.5067	7.84992	9.37686	7.36969
SWW14299DH150	PUL18_DH	2.10311	2.28921	4.07258	3.04245	6.38541	5.15661	7.37491	9.30166	7.1239
SWW14299DH1500	PUL18_DH	2.16157	2.52992	4.19306	3.18541	6.55447	5.61078	7.77968	9.78648	7.42311
SWW14299DH1550	PUL18_DH	2.03453	2.17908	3.91496	2.93733	6.09862	5.00322	7.18332	9.12489	6.92893
SWW14299DH1560	PUL18_DH	2.08602	2.1308	3.9179	2.94079	6.10367	5.12871	7.15037	9.0543	6.96049
SWW14299DH1570	PUL18_DH	2.25664	2.68405	4.06218	3.1678	6.57556	5.30726	7.64011	9.31323	7.26056
SWW14299DH1580	PUL18_DH	2.03598	2.19428	3.95043	3.10023	6.61415	5.22277	7.87776	9.65395	7.43724
SWW14299DH1590	PUL18_DH	2.03536	2.19085	3.91877	2.93365	6.124	5.09611	7.24457	9.09625	6.9921
SWW14299DH160	PUL18_DH	1.99161	2.50745	4.25139	3.19427	6.69466	5.50476	8.15092	9.90738	7.57672
SWW14299DH1610	PUL18_DH	2.24761	2.73932	3.93581	3.20545	6.84804	5.45808	7.9602	9.529	7.45595
SWW14299DH1650	PUL18_DH	2.17891	2.42441	3.86412	3.11062	6.46394	5.3492	7.65959	9.3932	7.24148
SWW14299DH170	PUL18_DH	2.09792	2.38128	4.40563	3.22931	6.93915	5.74344	8.3368	10.1565	7.79823
SWW14299DH180	PUL18_DH	2.01248	2.34695	4.13442	3.05882	6.50297	5.34997	7.74494	9.2473	7.23333
SWW14299DH20	PUL18_DH	2.25337	2.61189	4.21485	3.26681	6.81987	5.58662	7.94628	9.70956	7.51419
SWW14299DH200	PUL18_DH	2.28589	2.6387	4.25306	3.30187	6.85707	5.78902	8.0135	9.92157	7.62223
SWW14299DH210	PUL18_DH	2.23268	2.61794	4.12667	3.198	6.79788	5.53276	7.76484	9.89464	7.50014
SWW14299DH220	PUL18_DH	2.22738	2.64426	4.13518	3.21885	6.79959	5.43844	7.65242	9.40187	7.33156
SWW14299DH240	PUL18_DH	2.2295	2.44607	4.0619	3.1624	6.75512	5.6473	7.77769	9.75535	7.493
SWW14299DH260	PUL18_DH	2.24589	2.71765	3.97774	3.20473	6.73033	5.45643	7.9583	9.46145	7.36259
SWW14299DH270	PUL18_DH	2.00086	2.2807	4.32975	3.1355	6.8542	5.54125	7.99174	9.80874	7.61301
SWW14299DH280	PUL18_DH	1.9908	2.28625	4.25666	3.13275	6.75483	5.50888	7.97979	9.71878	7.59021
SWW14299DH290	PUL18_DH	1.94683	2.32255	4.04474	3.05534	6.5894	5.29746	7.95251	9.38036	7.34975
SWW14299DH300	PUL18_DH	1.98497	2.32854	4.08553	3.08664	6.41712	5.38423	7.84463	9.51849	7.31892
SWW14299DH310	PUL18_DH	1.96112	2.11877	3.88833	2.97936	6.83027	5.34596	8.07953	9.57228	7.44596
SWW14299DH330	PUL18_DH	2.01167	2.41361	4.08715	3.10235	6.77482	5.36313	8.03807	9.64837	7.50238
SWW14299DH340	PUL18_DH	1.998	2.36013	4.12279	3.06321	6.70397	5.28664	7.92053	9.60407	7.40153
SWW14299DH350	PUL18_DH	2.16587	2.63555	3.79758	3.07793	6.53905	5.32911	7.57201	9.30867	7.22857
SWW14299DH360	PUL18_DH	1.95343	2.32574	4.07113	3.04381	6.54619	5.30512	7.93653	9.47351	7.30082
SWW14299DH40	PUL18_DH	2.08594	2.57268	3.76787	3.0084	6.48342	5.06627	7.44827	9.25553	7.06702
SWW14299DH400	PUL18_DH	2.13035	2.59733	4.15215	3.14123	6.80412	5.37626	7.67563	9.6442	7.33247
SWW14299DH410	PUL18_DH	2.31947	2.71316	4.22236	3.27592	6.95655	5.64354	8.01738	9.67963	7.52456
SWW14299DH420	PUL18_DH	2.06313	2.36132	4.3933	3.2356	6.81348	5.73741	8.20365	9.99019	7.7265
SWW14299DH440	PUL18_DH	2.10946	2.50055	4.10986	3.16793	6.76161	5.50903	8.2305	9.84573	7.54309
SWW14299DH450	PUL18_DH	2.27064	2.74008	4.28131	3.34831	7.04787	5.71761	8.16587	10.0175	7.69549
SWW14299DH460	PUL18_DH	2.21968	2.68056	3.83353	3.13114	6.48424	5.26514	7.67493	9.17017	7.15704
SWW14299DH470	PUL18_DH	1.9841	1.98438	4.17171	3.09935	6.81024	5.41638	7.94782	9.86257	7.52843
SWW14299DH480	PUL18_DH	2.28588	2.64516	4.25821	3.29877	6.70553	5.67474	7.86015	9.82465	7.47606
SWW14299DH490	PUL18_DH	1.97834	2.27305	4.08104	2.99171	6.37749	5.52884	7.64311	9.71977	7.34128
SWW14299DH50	PUL18_DH	2.3002	2.6658	4.09257	3.18922	6.57588	5.51807	7.61355	9.11428	7.29805
SWW14299DH500	PUL18_DH	1.96369	2.25862	4.33286	3.13216	6.86219	5.50042	8.062	9.86833	7.565
SWW14299DH510	PUL18_DH	2.01656	2.27414	4.29308	3.10838	6.67912	5.55847	7.97314	9.80654	7.5413
SWW14299DH520	PUL18_DH	2.13706	2.48748	4.39096	3.30173	6.98077	5.58634	8.16795	9.8561	7.69426
SWW14299DH530	PUL18_DH	2.13972	2.58271	4.1411	3.17238	6.54671	5.52582	7.89842	9.75484	7.37
SWW14299DH540	PUL18_DH	2.24006	2.65841	4.25349	3.27456	6.91032	5.69878	8.04873	9.93456	7.57616
SWW14299DH550	PUL18_DH	2.00258	2.419	4.0057	3.08144	6.77008	5.10449	7.8407	9.4719	7.27953
SWW14299DH560	PUL18_DH	2.28953	2.72585	4.25471	3.3085	7.11183	5.71452	8.06395	9.86411	7.65993
SWW14299DH570	PUL18_DH	2.23252	2.55717	4.21506	3.25219	7.07193	5.67607	7.999	9.96321	7.67147
SWW14299DH580	PUL18_DH	2.03802	2.21526	4.27452	3.10768	6.8149	5.55154	7.88958	9.79341	7.56905
SWW14299DH590	PUL18_DH	2.05359	2.41662	4.09895	3.10969	6.74108	5.50238	8.06458	9.67871	7.4942
SWW14299DH60	PUL18_DH	2.2796	2.80474	4.09565	3.27952	6.7603	5.54302	8.09188	9.57312	7.45645
SWW14299DH600	PUL18_DH	2.19563	2.43336	4.00496	3.1344	6.75516	5.63661	7.78191	9.63438	7.4577
SWW14299DH610	PUL18_DH	2.05147	2.38229	3.97383	3.09899	6.59437	5.29495	7.95515	9.40559	7.34179
SWW14299DH620	PUL18_DH	2.28611	2.7694	3.97369	3.22051	6.7149	5.49143	7.68121	9.3438	7.35094
SWW14299DH630	PUL18_DH	2.13727	2.27068	3.91211	2.98221	6.20532	5.27275	7.21917	9.03408	6.98896
SWW14299DH640	PUL18_DH	2.1599	2.5421	4.2012	3.20433	6.80008	5.42355	7.99795	9.41903	7.46807
SWW14299DH660	PUL18_DH	2.237	2.54663	4.14071	3.20244	6.71388	5.33706	7.61637	9.64279	7.2671
SWW14299DH700	PUL18_DH	2.16871	2.57069	3.96714	3.10336	6.76024	5.26405	7.63625	9.05207	7.22046
SWW14299DH720	PUL18_DH	2.17118	2.70277	3.83327	3.12714	6.61859	5.27382	7.93345	9.082	7.24094
SWW14299DH730	PUL18_DH	1.92707	2.33561	4.10952	3.06186	6.49135	5.36453	7.87298	9.65065	7.39791
SWW14299DH740	PUL18_DH	2.25476	2.60246	4.18665	3.17805	6.68809	5.34244	7.86852	9.34121	7.3364
SWW14299DH750	PUL18_DH	2.09079	2.24962	3.93562	2.9982	6.22842	5.15148	7.33082	9.06711	7.05944
SWW14299DH760	PUL18_DH	2.15377	2.4269	3.61146	3.01967	6.55137	5.14016	7.41602	9.48449	7.18239
SWW14299DH780	PUL18_DH	2.11978	2.63143	3.81319	3.08645	6.53197	5.22052	7.59205	9.41628	7.1819
SWW14299DH80	PUL18_DH	2.24282	2.63965	3.8766	3.14063	6.78701	5.37291	7.83303	9.37041	7.30937
SWW14299DH820	PUL18_DH	1.94241	2.18043	4.02186	2.99283	6.62149	5.56357	7.96158	9.61483	7.54854
SWW14299DH850	PUL18_DH	2.20597	2.75068	3.9335	3.16894	6.61341	5.41979	7.75901	9.46913	7.33521
SWW14299DH860	PUL18_DH	1.99968	2.25052	3.96135	3.03962	6.55934	5.45037	7.93701	9.50785	7.47144
SWW14299DH870	PUL18_DH	2.28662	2.42622	4.0848	3.21367	6.76881	5.84558	7.82658	9.93974	7.52536
SWW14299DH880	PUL18_DH	2.0529	2.39624	4.25197	3.11498	6.46237	5.5519	7.64449	9.34616	7.2799
SWW14299DH890	PUL18_DH	2.17889	2.43379	4.27296	3.15293	6.54587	5.32457	7.57652	9.2192	7.29588
SWW14299DH90	PUL18_DH	2.15592	2.7136	3.96796	3.15198	6.72811	5.30933	7.89362	9.42022	7.27539
SWW14299DH900	PUL18_DH	1.99871	2.4573	4.11888	3.10074	6.68583	5.31178	7.90865	9.52965	7.44508
SWW14299DH910	PUL18_DH	2.2218	2.59278	4.13304	3.23087	6.87967	5.44024	7.72139	9.42743	7.37983
SWW14299DH920	PUL18_DH	2.05535	2.26199	3.96213	2.93645	6.05442	5.03935	7.19265	8.8359	6.875
SWW14299DH930	PUL18_DH	2.0345	2.63229	4.2621	3.18935	6.79128	5.59722	8.12483	9.85091	7.58071
SWW14299DH950	PUL18_DH	2.15503	2.60545	3.95891	3.14996	6.52143	5.35151	7.80202	9.47284	7.20914
SWW14299DH960	PUL18_DH	2.15935	2.35074	4.14614	3.07711	6.45895	5.4524	7.65264	9.24248	7.29248
SWW14299DH970	PUL18_DH	2.23335	2.66626	4.30054	3.28056	6.98797	5.68431	7.93593	9.84572	7.60837
SWW14300DH10	PUL18_DH	2.07708	2.48649	4.03941	3.04095	6.31687	5.20931	7.77109	9.11041	7.18099
SWW14300DH30	PUL18_DH	2.25983	2.51574	4.51657	3.28038	6.61972	5.64308	8.1884	9.51386	7.5846
SWW14303DH10	PUL18_DH	2.31013	2.67967	4.36991	3.32484	6.8748	5.74393	8.30774	9.5887	7.70242
SWW14303DH170	PUL18_DH	2.01569	2.21514	3.94822	2.93652	6.00788	4.96601	7.25902	8.91337	6.86633
SWW14303DH210	PUL18_DH	2.10874	2.37667	4.01725	2.99634	6.21687	5.05331	7.46384	9.01822	6.98566
SWW14303DH240	PUL18_DH	2.17589	2.58238	4.05432	3.11532	6.3868	5.16304	7.82385	9.0971	7.1749
SWW14303DH260	PUL18_DH	2.10331	2.37362	4.17756	3.06435	6.31611	5.09157	7.61405	9.06012	7.0776
SWW14303DH330	PUL18_DH	2.19918	2.55717	4.36659	3.27727	6.85614	5.40001	8.44182	9.62108	7.60654
SWW14303DH50	PUL18_DH	2.14758	2.46546	4.50269	3.31074	6.91056	5.96247	8.49801	10.1128	7.92014
SWW14303DH70	PUL18_DH	2.22298	2.61415	4.35703	3.32965	7.13984	5.69203	8.63305	9.88436	7.83528
SWW14303DH80	PUL18_DH	2.15788	2.58303	4.32938	3.26207	6.86436	5.71975	8.57468	9.8599	7.77452
SWW14306DH1000	PUL18_DH	2.36503	2.56883	4.55493	3.3619	6.9275	5.94481	8.49696	9.82286	7.93307
SWW14306DH1010	PUL18_DH	2.1934	2.50068	4.63061	3.29735	6.66709	6.09811	8.57739	10.1671	8.04047
SWW14306DH140	PUL18_DH	2.17694	2.34852	4.42296	3.22122	6.70409	5.70519	8.34625	9.77771	7.7603
SWW14306DH160	PUL18_DH	2.17269	2.29726	4.32544	3.29783	6.95985	5.90604	8.58949	10.1677	7.94735
SWW14306DH200	PUL18_DH	2.18973	2.45226	4.34234	3.24861	6.89069	5.76892	8.35116	9.70555	7.79366
SWW14306DH220	PUL18_DH	2.38103	2.64688	4.59974	3.413	6.94308	5.93265	8.52868	9.8215	7.91279
SWW14306DH330	PUL18_DH	2.34409	2.52534	4.5458	3.34218	6.9709	5.94694	8.324	9.81094	7.89537
SWW14306DH350	PUL18_DH	2.36399	2.59077	4.55133	3.35452	6.84087	6.01093	8.53298	9.85843	7.93377
SWW14306DH360	PUL18_DH	2.14213	2.4961	4.36436	3.24599	6.81164	5.72588	8.48811	9.90146	7.78678
SWW14306DH370	PUL18_DH	2.35743	2.62848	4.63469	3.3972	7.153	6.0358	8.48785	9.97705	8.06457
SWW14306DH380	PUL18_DH	2.28019	2.53445	4.75675	3.38457	6.90685	6.10319	8.60763	10.0668	8.00032
SWW14306DH390	PUL18_DH	2.23682	2.60432	4.4775	3.38528	7.12323	5.94773	8.79574	10.1113	8.00972
SWW14306DH400	PUL18_DH	2.31476	2.5734	4.5081	3.33641	6.81179	5.90075	8.53436	9.73608	7.82816
SWW14306DH410	PUL18_DH	2.38766	2.58941	4.59207	3.38476	6.93025	6.01428	8.47045	9.85566	7.9146
SWW14306DH420	PUL18_DH	2.23222	2.52951	4.43161	3.32136	6.99003	5.92038	8.6423	10.0183	7.95398
SWW14306DH430	PUL18_DH	2.24488	2.53584	4.40806	3.34409	7.00054	5.91204	8.65175	10.0754	7.93222
SWW14306DH440	PUL18_DH	2.33004	2.52293	4.57988	3.35002	7.2519	5.97425	8.49377	9.97801	8.02291
SWW14306DH450	PUL18_DH	2.34085	2.57285	4.42725	3.32853	6.88311	5.79908	8.3509	9.63404	7.76314
SWW14306DH460	PUL18_DH	2.32269	2.52048	4.57243	3.3511	6.91879	5.86603	8.38852	9.83804	7.84595
SWW14306DH470	PUL18_DH	2.36483	2.60615	4.64142	3.40556	6.94306	5.86981	8.39639	9.72785	7.84577
SWW14306DH480	PUL18_DH	2.25744	2.53812	4.35129	3.31744	7.12052	5.6753	8.61772	10.0578	7.91765
SWW14306DH490	PUL18_DH	2.27457	2.57091	4.59604	3.35389	6.86138	6.02413	8.54293	9.97076	7.95853
SWW14306DH500	PUL18_DH	2.20968	2.49028	4.27102	3.25899	6.95672	5.71691	8.45881	9.83283	7.79184
SWW14306DH510	PUL18_DH	2.15532	2.47868	4.30318	3.24335	6.93571	5.77791	8.57281	9.94011	7.84071
SWW14306DH530	PUL18_DH	2.30336	2.56145	4.54389	3.35112	6.96634	6.02746	8.47076	10.0476	8.00305
SWW14306DH540	PUL18_DH	2.18732	2.46295	4.33157	3.25474	6.85971	5.80025	8.38952	9.86562	7.81289
SWW14306DH550	PUL18_DH	2.27807	2.58781	4.55322	3.32773	6.80531	5.81953	8.38122	9.67772	7.74036
SWW14306DH560	PUL18_DH	2.2067	2.51249	4.24707	3.26342	6.73308	5.85793	8.59218	9.86474	7.78358
SWW14306DH570	PUL18_DH	2.03152	2.17621	3.90715	2.92985	6.11583	5.10552	7.21715	9.08753	7.01728
SWW14306DH590	PUL18_DH	2.09274	2.24748	4.00531	2.99954	6.15991	5.16916	7.24216	9.04723	7.03785
SWW14306DH600	PUL18_DH	2.29847	2.58499	4.38771	3.3571	7.11395	5.89983	8.66833	10.1282	7.99779
SWW14306DH610	PUL18_DH	2.29971	2.61427	4.55608	3.35107	6.85385	5.81854	8.57086	9.76955	7.82307
SWW14306DH830	PUL18_DH	2.20148	2.53534	4.29018	3.24843	6.87981	5.65936	8.45503	9.74522	7.71273
SWW14306DH870	PUL18_DH	2.27538	2.52092	4.18098	3.18312	6.59209	5.45553	7.94051	9.55849	7.47574
SWW14306DH880	PUL18_DH	2.26812	2.52578	4.45421	3.25928	6.90944	5.80963	8.31356	9.60525	7.82539
SWW14306DH890	PUL18_DH	2.14401	2.43167	4.35813	3.25526	6.99088	5.74582	8.40283	9.91595	7.83678
SWW14306DH910	PUL18_DH	2.23801	2.55007	4.34049	3.32627	6.91438	5.73321	8.61563	9.91283	7.83416
SWW14306DH930	PUL18_DH	2.20837	2.50838	4.35349	3.25601	6.87005	5.65323	8.30353	9.71669	7.77668
SWW14306DH950	PUL18_DH	2.17792	2.5761	4.56309	3.3727	7.01721	5.97231	8.52226	10.2201	8.01018
SWW14306DH970	PUL18_DH	2.15188	2.47697	4.35065	3.27509	7.01712	5.65215	8.4176	10.0002	7.83459
SWW14306DH980	PUL18_DH	2.17114	2.52549	4.41776	3.30478	7.13742	5.80494	8.63118	9.97927	7.93689
SWW14306DH990	PUL18_DH	2.22382	2.4862	4.60091	3.32567	6.91148	5.78569	8.40589	9.97625	7.87674
SWW14314DH10	PUL18_DH	2.22182	2.42293	4.42232	3.27889	7.01233	5.56406	8.39235	9.84895	7.80175
SWW14314DH110	PUL18_DH	2.24638	2.52251	4.33539	3.27983	6.89136	5.63638	8.19803	9.64705	7.68415
SWW14314DH120	PUL18_DH	2.14676	2.37625	4.32484	3.31252	7.06782	5.91425	8.57849	10.266	8.03653
SWW14314DH130	PUL18_DH	2.22085	2.53482	4.60458	3.31422	6.71368	5.87851	8.37314	9.80602	7.79165
SWW14314DH140	PUL18_DH	2.22164	2.5719	4.58774	3.30567	6.87179	5.99588	8.46175	9.87954	7.93941
SWW14314DH150	PUL18_DH	2.27085	2.66276	4.33828	3.29176	6.803	5.5596	8.08209	9.48414	7.59808
SWW14314DH160	PUL18_DH	2.20962	2.56181	4.4817	3.29355	6.87768	5.63093	8.24086	9.74227	7.7395
SWW14314DH170	PUL18_DH	2.2254	2.51626	4.52352	3.36899	7.0681	5.81257	8.58059	10.1859	7.97809
SWW14314DH20	PUL18_DH	2.2173	2.53202	4.38309	3.3203	7.06952	5.79818	8.6523	10.0761	7.96431
SWW14314DH210	PUL18_DH	2.30682	2.639	4.31416	3.25572	6.83355	5.45401	8.31584	9.55547	7.59585
SWW14314DH220	PUL18_DH	2.2178	2.56518	4.47996	3.36079	7.09074	5.75811	8.66306	10.0185	7.91232
SWW14314DH230	PUL18_DH	2.10467	2.35224	4.17628	3.06073	6.13274	5.1578	7.44886	9.06249	7.02331
SWW14314DH240	PUL18_DH	2.19743	2.59688	4.47244	3.36666	7.15341	5.84289	8.64138	10.0267	7.97265
SWW14314DH250	PUL18_DH	2.22764	2.59151	4.45488	3.29694	6.94976	5.67902	8.5656	9.74898	7.81245
SWW14314DH260	PUL18_DH	2.17507	2.32623	4.32302	3.30723	7.07269	5.97357	8.65187	10.2852	8.05657
SWW14314DH270	PUL18_DH	2.15563	2.56167	4.44329	3.30931	6.945	5.85798	8.63536	9.97634	7.90269
SWW14314DH280	PUL18_DH	2.18493	2.61358	4.47553	3.36478	7.01964	5.83243	8.67663	9.98629	7.91511
SWW14314DH290	PUL18_DH	2.14371	2.5807	4.45515	3.31696	6.83677	5.91779	8.61661	10.0504	7.95139
SWW14314DH30	PUL18_DH	2.2216	2.55448	4.58208	3.31456	6.8623	6.05018	8.50953	9.89641	7.94896
SWW14314DH300	PUL18_DH	2.19932	2.6055	4.44004	3.35661	7.0821	5.84571	8.76486	10.0923	7.94465
SWW14314DH310	PUL18_DH	2.21113	2.60197	4.48308	3.38091	7.0937	5.82713	8.75392	10.1254	8.02068
SWW14314DH320	PUL18_DH	2.2493	2.61481	4.41293	3.35448	7.14005	5.78884	8.65095	9.94943	7.95512
SWW14314DH340	PUL18_DH	2.20552	2.55972	4.22245	3.24252	6.87271	5.61054	8.28164	9.83278	7.64785
SWW14314DH350	PUL18_DH	2.19229	2.57592	4.45849	3.34359	7.07791	5.83941	8.65137	10.0909	7.98094
SWW14314DH360	PUL18_DH	2.24589	2.62327	4.47983	3.39259	7.1543	5.85981	8.76565	10.1208	8.00918
SWW14314DH370	PUL18_DH	2.21904	2.58314	4.4282	3.34891	7.04819	5.82205	8.70206	10.0162	7.95182
SWW14314DH530	PUL18_DH	2.06332	2.29538	4.28627	3.19658	6.53699	5.90057	8.28122	9.83163	7.70893
SWW14314DH580	PUL18_DH	2.18992	2.50404	4.44949	3.31378	7.1591	5.78406	8.5832	10.008	7.90478
SWW14314DH600	PUL18_DH	2.30298	2.55863	4.40327	3.30581	6.93369	5.67389	8.30586	9.69005	7.70665
SWW14314DH620	PUL18_DH	2.25338	2.65576	4.49684	3.32989	7.04788	5.74639	8.19341	9.93284	7.85848
SWW14314DH640	PUL18_DH	2.25371	2.47556	4.59191	3.33165	6.90269	5.87727	8.54537	10.0951	7.969
SWW14314DH650	PUL18_DH	2.36036	2.67084	4.44648	3.38013	7.01214	5.76245	8.34796	9.76796	7.86291
SWW14314DH660	PUL18_DH	2.21018	2.44994	4.33061	3.25729	6.67013	5.79296	8.1658	9.72607	7.73314
SWW14314DH680	PUL18_DH	2.23387	2.52631	4.36786	3.29267	7.03574	5.69033	8.54263	9.72289	7.7934
SWW14314DH690	PUL18_DH	2.29978	2.46451	4.56323	3.28178	6.8924	5.82101	8.22257	9.83237	7.89816
SWW14314DH70	PUL18_DH	2.12742	2.27994	4.09429	3.09251	6.30846	5.24509	7.70427	9.22764	7.18494
SWW14314DH700	PUL18_DH	2.19804	2.54265	4.4707	3.28955	6.73411	5.54269	8.2543	9.59883	7.60696
SWW14314DH720	PUL18_DH	2.20228	2.4996	4.12448	3.13413	6.63542	5.25896	7.82245	9.32992	7.38528
SWW14314DH80	PUL18_DH	2.36919	2.56537	4.59046	3.36588	6.94171	5.94436	8.39592	9.78975	7.90894
SWW14314DH90	PUL18_DH	2.44038	2.57061	4.59552	3.38653	6.93264	6.05142	8.4685	9.65993	7.90811
SWW14315DH10	PUL18_DH	2.053	2.28681	3.94644	2.98456	6.12164	5.18335	7.28959	9.05484	7.02078
SWW14315DH100	PUL18_DH	1.94573	2.12534	3.965	2.98895	6.26165	5.49903	7.8109	9.66853	7.43453
SWW14315DH110	PUL18_DH	2.16327	2.51619	4.19502	3.21967	6.75831	5.67561	8.39513	9.59727	7.60576
SWW14315DH120	PUL18_DH	2.19191	2.52079	4.28549	3.26607	6.90522	5.78574	8.37036	9.65444	7.74332
SWW14315DH130	PUL18_DH	2.10186	2.62814	4.25508	3.22494	6.87438	5.5799	8.32435	9.63743	7.60891
SWW14315DH140	PUL18_DH	1.99563	2.33235	4.07341	3.08547	6.38035	5.57859	8.11826	9.58707	7.49326
SWW14315DH150	PUL18_DH	2.2088	2.46078	4.45054	3.29758	7.11741	5.88296	8.45504	9.85768	7.92117
SWW14315DH160	PUL18_DH	2.18422	2.35081	4.37861	3.20018	6.71952	5.63057	8.01787	9.61689	7.57171
SWW14315DH180	PUL18_DH	2.05251	2.27376	4.30165	3.09092	6.5735	5.41789	7.75065	9.51072	7.49732
SWW14315DH190	PUL18_DH	2.14223	2.43481	4.3237	3.17272	6.59007	5.67924	7.91379	9.51473	7.55816
SWW14315DH20	PUL18_DH	2.03856	2.35193	4.10372	3.0515	6.1506	5.32517	7.72444	9.14959	7.18484
SWW14315DH200	PUL18_DH	2.0825	2.44786	4.08516	3.10788	6.5996	5.55248	7.88718	9.32043	7.42231
SWW14315DH210	PUL18_DH	2.06291	2.48205	4.27269	3.19663	6.56907	5.64093	8.23669	9.48828	7.57792
SWW14315DH220	PUL18_DH	2.19801	2.60728	4.34391	3.31307	6.77196	5.98295	8.15825	10.0686	7.81483
SWW14315DH230	PUL18_DH	2.11725	2.48343	4.29531	3.18146	6.48582	5.4766	8.1248	9.40865	7.36399
SWW14315DH240	PUL18_DH	1.99574	2.43263	3.95491	3.03089	6.33222	5.3405	7.67802	9.34014	7.25843
SWW14315DH250	PUL18_DH	2.07422	2.36568	4.22984	3.11084	6.38908	5.32354	8.03524	9.19287	7.27283
SWW14315DH260	PUL18_DH	2.04094	2.27214	3.97774	2.99635	6.09627	5.06945	7.37226	9.16395	6.99114
SWW14315DH270	PUL18_DH	2.19218	2.52431	4.33872	3.26777	6.93624	5.8136	8.56463	9.82657	7.83139
SWW14315DH290	PUL18_DH	1.98089	2.44011	4.17362	3.08882	6.29479	5.58126	8.06085	9.40097	7.35767
SWW14315DH30	PUL18_DH	2.17793	2.49263	4.10337	3.11871	6.37952	5.49881	7.87877	9.14418	7.28442
SWW14315DH300	PUL18_DH	2.0863	2.43201	4.22066	3.16817	6.6297	5.73617	8.23105	9.64229	7.66551
SWW14315DH310	PUL18_DH	2.10043	2.49023	4.15084	3.17782	6.80039	5.53531	8.47346	9.55956	7.59289
SWW14315DH320	PUL18_DH	2.04454	2.39594	4.1954	3.13362	6.46566	5.73873	8.22028	9.74867	7.60845
SWW14315DH330	PUL18_DH	2.06857	2.51439	4.22451	3.19327	6.81227	5.52378	8.2621	9.5645	7.61169
SWW14315DH340	PUL18_DH	2.05825	2.20252	3.8003	3.06922	6.54643	5.30141	7.96745	9.33771	7.35244
SWW14315DH360	PUL18_DH	2.00656	2.43025	4.22809	3.09893	6.4289	5.58465	8.26726	9.55804	7.4525
SWW14315DH370	PUL18_DH	2.01874	2.49787	3.922	3.08213	6.48706	5.34584	8.10198	9.36856	7.27807
SWW14315DH380	PUL18_DH	2.00445	2.35501	4.08017	3.05567	6.34768	5.49341	7.95278	9.31234	7.36952
SWW14315DH390	PUL18_DH	2.17582	2.47921	4.17961	3.22484	6.91208	5.72937	8.50068	9.79042	7.76526
SWW14315DH40	PUL18_DH	2.1269	2.46261	4.36149	3.19455	6.51324	5.81868	8.00655	9.88006	7.64002
SWW14315DH400	PUL18_DH	2.17075	2.51244	4.25275	3.21621	6.85329	5.7485	8.22467	9.76952	7.72478
SWW14315DH420	PUL18_DH	2.14328	2.53139	4.17586	3.16893	6.69041	5.33952	8.07344	9.50733	7.40099
SWW14315DH50	PUL18_DH	2.06917	2.22721	4.14475	3.07877	6.46574	5.44691	7.93368	9.51156	7.45921
SWW14315DH60	PUL18_DH	2.15843	2.46172	4.24161	3.21141	6.85085	5.62407	8.34716	9.68233	7.61462
SWW14315DH70	PUL18_DH	2.00886	2.47158	4.22347	3.16677	6.45515	5.88884	8.30511	9.95634	7.73418
SWW14315DH80	PUL18_DH	2.0778	2.31027	4.10789	3.11816	6.66703	5.53322	8.17611	9.8122	7.59628
SWW14315DH90	PUL18_DH	2.16219	2.49824	4.46021	3.23976	6.69841	5.69552	8.01087	9.50083	7.55644
SWW14339DH10	PUL18_DH	2.12013	2.59215	3.81694	3.0565	6.06163	4.97555	7.16259	8.72586	6.70625
SWW14339DH150	PUL18_DH	2.19986	2.54358	4.29522	3.18787	6.12529	5.50931	7.23045	9.42682	7.04109
SWW14339DH20	PUL18_DH	2.18558	2.58876	3.7318	3.03347	5.91496	5.16427	7.10419	8.97698	6.73377
SWW14339DH230	PUL18_DH	2.31551	2.69397	4.19923	3.21162	6.34406	5.4018	7.21925	9.03935	7.08929
SWW14339DH30	PUL18_DH	2.26123	2.63127	4.11733	3.18628	6.21817	5.27198	7.15837	8.88037	6.97085
SWW14339DH320	PUL18_DH	2.02306	2.27142	3.93832	2.98697	6.20043	5.48042	7.2992	9.14951	7.03851
SWW14339DH390	PUL18_DH	2.18356	2.50738	4.08726	3.11966	6.34272	5.20134	6.98588	8.96638	6.93163
SWW14339DH40	PUL18_DH	2.07671	2.47185	3.7186	2.96995	5.98824	5.0635	7.33306	8.94704	6.77459
SWW14339DH420	PUL18_DH	2.30128	2.65877	4.14842	3.18013	6.30264	4.97211	7.12655	8.78035	6.84082
SWW14339DH460	PUL18_DH	2.21017	2.65297	4.22288	3.16706	6.13656	5.36429	7.22863	9.00642	6.914
SWW14339DH480	PUL18_DH	1.98901	2.39524	3.74041	2.94213	6.16947	5.08797	7.0347	9.06462	6.89867
SWW14339DH500	PUL18_DH	2.30145	2.64885	3.96392	3.16712	6.30181	5.26459	7.30951	8.95803	7.00552
SWW14339DH510	PUL18_DH	2.13922	2.55303	3.78552	3.04536	6.13177	5.10764	7.13626	8.95425	6.86575
SWW14339DH690	PUL18_DH	2.41029	2.60646	4.12703	3.18986	6.25632	5.34323	7.20621	8.81496	7.00854
SWW14339DH740	PUL18_DH	2.29504	2.63819	3.9399	3.15429	6.27683	5.25945	7.27558	8.95438	6.98145
SWW14339DH760	PUL18_DH	2.34333	2.47851	4.31026	3.19542	6.21272	5.53841	7.21835	9.16338	7.11433
SWW14339DH800	PUL18_DH	2.43794	2.65589	4.15759	3.22065	6.32084	5.3377	7.21217	8.90028	7.04641
SWW14339DH830	PUL18_DH	2.39736	2.67378	4.12911	3.1998	6.21672	5.23766	7.15619	8.81692	6.93323
SWW14339DH840	PUL18_DH	2.1205	2.4183	4.23039	3.12101	6.11064	5.46975	7.11406	9.30238	6.95457
SWW14339DH860	PUL18_DH	2.08481	2.51249	3.77064	2.96245	5.92219	5.18338	7.21237	8.87986	6.75586
SWW14339DH870	PUL18_DH	2.00236	2.41555	3.98103	3.01881	5.95707	5.41164	7.20439	9.28428	6.91681
SWW14339DH880	PUL18_DH	2.26588	2.59753	3.85256	3.11435	6.41754	5.28365	7.45444	9.02459	7.03117
SWW14339DH920	PUL18_DH	2.20577	2.56661	4.21442	3.16494	6.12414	5.41856	7.30014	9.04796	6.97237
SWW14378DH10	PUL18_DH	1.8488	2.28196	3.96682	2.94797	5.83705	5.38237	7.41635	9.089	6.97928
SWW14378DH110	PUL18_DH	1.87801	1.93803	3.86919	2.89808	6.00019	5.57323	7.2843	9.22854	7.09496
SWW14378DH140	PUL18_DH	1.8218	2.12091	4.00162	2.85169	6.0708	5.3638	7.44535	9.33796	7.08392
SWW14378DH150	PUL18_DH	1.83854	2.22935	3.90354	2.83979	5.89481	5.09877	7.22892	8.91911	6.83127
SWW14378DH160	PUL18_DH	1.88676	2.22955	3.88005	2.85041	5.95011	5.24487	7.34423	9.06554	6.95036
SWW14378DH170	PUL18_DH	2.07109	2.38175	4.16593	3.05698	6.28855	5.45644	7.48573	9.198	7.24026
SWW14378DH20	PUL18_DH	1.82435	2.28271	4.03817	2.96081	6.16958	5.55925	7.54925	9.34538	7.16746
SWW14378DH200	PUL18_DH	2.0364	2.3472	4.22963	3.0559	5.89909	5.47273	7.58182	9.30284	7.20802
SWW14378DH230	PUL18_DH	2.0136	2.21904	4.28118	3.03334	6.19335	5.24353	7.41282	9.06326	7.08258
SWW14378DH240	PUL18_DH	1.90122	2.22927	4.10717	3.06407	5.84937	5.81591	7.5477	9.51195	7.25305
SWW14378DH250	PUL18_DH	2.31829	2.60939	4.6051	3.3801	6.99281	5.82717	8.55895	9.71514	7.82654
SWW14378DH270	PUL18_DH	2.19349	2.17644	4.31519	3.12218	6.55023	5.61414	7.47765	9.17217	7.41877
SWW14378DH320	PUL18_DH	2.27519	2.43389	4.26129	3.12178	6.62054	5.34629	7.77721	8.87334	7.24406
SWW14378DH330	PUL18_DH	1.84879	2.09462	3.67017	2.8485	5.74917	5.323	7.00097	8.94451	6.88585
SWW14378DH350	PUL18_DH	1.94545	2.25453	4.03658	2.95575	5.82014	5.34993	7.08397	8.79573	6.94567
SWW14378DH370	PUL18_DH	1.82851	2.0164	3.55187	2.79741	5.69446	5.11554	6.95681	8.96188	6.80974
SWW14378DH40	PUL18_DH	2.04388	1.99555	4.19884	3.01248	6.07074	5.59345	7.13793	9.36911	7.1063
SWW14378DH400	PUL18_DH	2.08744	2.36836	4.19808	3.0973	6.27256	5.51537	7.4413	9.28196	7.21914
SWW14378DH420	PUL18_DH	2.0702	2.39575	4.42937	3.1576	6.14547	5.63874	7.52573	9.11854	7.10943
SWW14378DH480	PUL18_DH	1.98562	2.16293	4.16732	2.92666	6.26444	5.36614	7.4721	9.47989	7.29662
SWW14378DH50	PUL18_DH	1.83749	2.23385	3.88324	2.83432	5.98487	5.1693	7.71659	9.16057	6.97943
SWW14378DH500	PUL18_DH	1.85485	2.14855	4.03407	2.8732	6.27842	5.5871	7.36181	9.60348	7.29729
SWW14378DH530	PUL18_DH	1.80638	2.2393	3.97858	2.88354	5.6435	5.51479	7.36658	9.08874	6.99637
SWW14378DH570	PUL18_DH	1.87511	2.11092	4.07475	2.89528	5.88891	5.32951	7.31103	9.33429	7.03114
SWW14378DH60	PUL18_DH	2.01255	2.07246	3.7838	2.89372	5.96316	5.39748	7.06718	9.08767	7.02013
SWW14378DH80	PUL18_DH	2.09257	2.2533	3.6812	2.99041	6.03885	5.39098	7.24788	9.25844	6.94856
SWW14378DH90	PUL18_DH	2.0644	2.17797	4.33913	3.09528	5.83074	5.85056	7.38608	9.43205	7.1451
SWW14456DH10	PUL18_DH	2.00373	2.38734	3.83876	2.96485	6.20637	5.28642	7.72708	9.37329	7.23916
SWW14456DH100	PUL18_DH	1.89007	2.20858	3.91127	3.03266	6.16112	5.52387	7.98857	9.76667	7.38301
SWW14456DH130	PUL18_DH	1.85663	2.19398	3.92689	2.89678	6.31075	5.46784	7.70015	9.5179	7.29256
SWW14456DH140	PUL18_DH	1.99887	2.12968	4.2217	3.01507	6.11954	5.45096	7.77316	9.45747	7.25003
SWW14456DH170	PUL18_DH	1.96037	2.31275	4.15043	3.03711	6.15707	5.23883	7.97462	9.40515	7.18499
SWW14456DH180	PUL18_DH	2.06181	2.27292	3.96548	2.97843	6.06443	5.21112	7.3162	9.04852	6.99159
SWW14456DH200	PUL18_DH	1.98451	2.37408	4.23335	3.09369	6.22484	5.26593	7.8566	9.45966	7.25287
SWW14456DH210	PUL18_DH	1.83573	2.14732	4.14134	2.91972	6.12309	5.3577	7.8179	9.2032	7.13382
SWW14456DH230	PUL18_DH	1.88251	2.26875	4.04357	3.00942	6.30843	5.25918	7.91866	9.26955	7.18133
SWW14456DH250	PUL18_DH	1.82954	2.2628	3.84633	2.86194	6.04444	5.07791	7.85986	9.19813	7.05253
SWW14456DH270	PUL18_DH	1.94208	2.19789	4.25967	3.01221	6.25599	5.58256	7.83462	9.52692	7.37568
SWW14456DH280	PUL18_DH	1.90174	2.27869	3.76488	2.90085	6.23236	5.32128	7.94847	9.2908	7.25898
SWW14456DH300	PUL18_DH	1.87129	1.92264	3.96042	2.92609	6.17312	5.28341	7.6998	9.73759	7.2193
SWW14456DH330	PUL18_DH	2.00708	2.39873	4.04062	3.04716	6.21314	5.27612	7.92056	9.40676	7.21372
SWW14456DH340	PUL18_DH	1.83165	2.29533	3.85778	2.92167	5.88256	5.23332	7.82088	9.41491	7.03949
SWW14456DH370	PUL18_DH	1.99263	2.40053	4.04732	3.03351	6.23854	5.18445	8.00591	9.31142	7.24236
SWW14456DH420	PUL18_DH	1.95394	2.39257	4.07791	3.03245	6.18803	5.40118	8.03444	9.29603	7.2942
SWW14456DH440	PUL18_DH	1.89178	2.21902	4.03597	2.97963	6.12517	5.23313	7.71615	9.16057	7.1339
SWW14456DH450	PUL18_DH	1.95836	2.27575	3.89407	2.91524	6.24847	5.20436	7.79541	9.17546	7.1917
SWW14456DH460	PUL18_DH	1.97209	2.39818	4.06714	3.03959	6.20193	5.30556	8.07945	9.41134	7.26001
SWW14456DH500	PUL18_DH	1.97408	2.26323	3.8597	2.90988	6.2565	5.10285	7.67881	9.07658	7.13708
SWW14456DH520	PUL18_DH	1.97042	2.36239	3.93779	2.98429	6.37605	5.41957	8.05642	9.13408	7.28406
SWW14456DH540	PUL18_DH	2.06341	2.27836	4.1596	2.99945	6.2019	5.22903	7.55701	8.87118	7.11479
SWW14456DH550	PUL18_DH	1.92592	2.20783	4.2343	3.01378	6.44063	5.36654	7.92993	9.52571	7.31051
SWW14456DH570	PUL18_DH	1.85976	2.23861	3.85594	2.89338	5.94014	5.19762	7.62305	9.28917	7.07537
SWW14456DH60	PUL18_DH	1.87228	2.1028	4.06958	2.89983	6.08725	5.57665	7.80664	9.51742	7.26257
SWW14456DH600	PUL18_DH	1.99442	2.42018	4.07105	3.06306	6.13581	5.32861	8.05701	9.37852	7.29589
SWW14456DH610	PUL18_DH	1.90604	2.29468	4.05116	2.97038	6.16242	5.51132	7.72951	9.50682	7.2622
SWW14456DH620	PUL18_DH	1.79801	2.13392	3.70288	2.76869	5.8853	5.0413	7.58951	8.86705	6.8337
SWW14456DH640	PUL18_DH	1.93868	2.26255	3.9789	2.99012	6.18051	5.38088	7.95445	9.46868	7.33567
SWW14456DH700	PUL18_DH	1.99992	2.33472	4.0098	3.01981	6.17359	5.25032	8.01549	9.40386	7.19729
SWW14456DH90	PUL18_DH	1.87818	2.26471	3.96627	2.91674	5.91114	5.25084	7.68849	9.11485	7.04541
SWW14457DH10	PUL18_DH	2.16951	2.50391	4.12125	3.15853	6.52905	5.34375	7.91435	9.19268	7.21018
SWW14457DH150	PUL18_DH	1.99062	2.30714	4.2801	3.0929	6.26919	5.54009	8.01314	9.65935	7.39872
SWW14457DH160	PUL18_DH	2.21477	2.52623	4.2953	3.18983	6.27633	5.65394	7.4861	9.40016	7.30626
SWW14457DH190	PUL18_DH	1.9961	2.53067	4.2211	3.19043	6.55952	5.50202	7.83322	9.31821	7.30536
SWW14457DH20	PUL18_DH	2.11004	2.27383	4.02538	3.10196	6.36019	5.4038	7.61323	9.28262	7.19848
SWW14457DH230	PUL18_DH	1.88775	2.22738	4.27726	3.00733	6.1427	5.36688	7.59613	9.57655	7.22991
SWW14457DH240	PUL18_DH	2.3577	2.64742	4.4843	3.32762	6.56694	5.77117	7.62107	9.53439	7.41611
SWW14457DH290	PUL18_DH	2.20032	2.65257	4.18684	3.25624	6.5394	5.65793	7.8709	9.60349	7.4567
SWW14457DH300	PUL18_DH	2.0538	2.38224	4.17141	3.0934	6.44983	5.34885	7.74863	9.39965	7.29357
SWW14457DH320	PUL18_DH	2.17342	2.44701	4.10625	3.09009	6.48552	5.20958	7.80723	9.01094	7.22633
SWW14457DH330	PUL18_DH	2.2985	2.47854	3.94554	3.13223	6.07808	5.28036	7.266	9.00445	6.9536
SWW14457DH360	PUL18_DH	2.11788	2.37132	3.93957	3.03855	6.40077	5.21284	7.85456	9.23907	7.24474
SWW14457DH380	PUL18_DH	2.10694	2.3137	4.20617	3.10689	6.50518	5.4547	7.58651	9.50286	7.2881
SWW14457DH390	PUL18_DH	2.10932	2.48021	4.2877	3.14667	6.44201	5.3705	7.50829	9.3605	7.31855
SWW14457DH400	PUL18_DH	2.24666	2.71351	3.94499	3.13527	6.13303	5.3135	7.39898	8.88976	6.94702
SWW14457DH420	PUL18_DH	2.25044	2.48201	4.05336	3.15177	6.51365	5.3363	7.73458	9.34884	7.231
SWW14457DH430	PUL18_DH	1.99895	2.54424	4.09051	3.13054	6.39506	5.5209	7.91603	9.6298	7.44879
SWW14457DH440	PUL18_DH	2.20771	2.69002	3.89829	3.1745	6.24582	5.47044	7.91058	9.21116	7.15982
SWW14457DH470	PUL18_DH	2.22493	2.49386	4.71504	3.33271	6.49634	5.83151	7.95483	9.62467	7.61141
SWW14457DH490	PUL18_DH	2.29665	2.53108	4.19794	3.22965	6.48114	5.42059	7.61706	9.53071	7.32464
SWW14457DH50	PUL18_DH	2.11906	2.30774	4.20772	3.10273	6.435	5.41381	7.555	9.42242	7.2166
SWW14457DH500	PUL18_DH	2.13971	2.46884	4.30591	3.1952	6.42928	5.63509	7.90308	9.77224	7.45999
SWW14457DH520	PUL18_DH	2.19181	2.38269	4.43504	3.22361	6.68185	5.39556	7.9511	9.73308	7.44503
SWW14457DH530	PUL18_DH	2.17881	2.57359	4.24503	3.21879	6.38715	5.62631	7.69737	9.57829	7.27361
SWW14457DH570	PUL18_DH	2.20049	2.67216	3.95583	3.10238	6.31345	5.31142	7.47769	9.07217	7.08611
SWW14457DH600	PUL18_DH	2.24841	2.65878	4.18885	3.24027	6.40482	5.56791	7.78968	9.52674	7.37467
SWW14457DH640	PUL18_DH	2.00158	2.15559	4.32633	2.99791	6.30279	5.46022	7.58798	9.34592	7.22277
SWW14457DH650	PUL18_DH	2.21579	2.4411	4.14247	3.15526	6.54758	5.39847	7.86863	9.24241	7.26084
SWW14457DH660	PUL18_DH	1.80013	2.07344	3.85657	2.78028	5.986	5.20817	7.32318	9.13212	6.90749
SWW14457DH80	PUL18_DH	2.1172	2.20845	4.29497	3.10875	6.46853	5.62969	7.93241	9.68842	7.4325
SWW14459DH100	PUL18_DH	1.85693	2.26464	3.99234	2.91717	6.17886	5.32343	7.71969	9.47654	7.21711
SWW14459DH130	PUL18_DH	1.98593	2.25128	4.31565	3.0692	6.17922	5.56736	7.93487	9.50482	7.39982
SWW14459DH160	PUL18_DH	1.87503	2.14883	4.10138	2.91766	6.24952	5.64141	7.63681	9.49043	7.39957
SWW14459DH180	PUL18_DH	1.83856	2.26569	4.1413	2.9738	6.29245	5.54572	7.79889	9.77763	7.43332
SWW14459DH190	PUL18_DH	1.8581	2.24467	4.00509	2.94923	6.16431	5.40554	7.75174	9.51781	7.31189
SWW14459DH40	PUL18_DH	1.9646	2.31378	4.25976	3.04997	6.16556	5.42128	7.82323	9.34381	7.26685
SWW14459DH50	PUL18_DH	1.9137	2.34497	4.03339	2.96617	6.24899	5.48456	7.89044	9.45825	7.36107
SWW14459DH60	PUL18_DH	1.85473	2.31324	4.02429	2.94315	6.16067	5.20228	7.92111	9.00064	7.06851
SWW14459DH80	PUL18_DH	1.97449	2.19473	4.05189	2.98762	6.39232	5.55433	7.99563	9.82267	7.48373
SWW14460DH10	PUL18_DH	2.10518	2.46826	4.13046	3.13764	6.63337	5.7464	8.42842	9.75479	7.63466
SWW14460DH100	PUL18_DH	2.14988	2.45325	4.39903	3.17766	6.50434	5.6427	8.17578	9.43772	7.54292
SWW14460DH120	PUL18_DH	1.99653	2.44868	4.16052	3.06571	6.42424	5.4194	7.99625	9.54304	7.45206
SWW14460DH130	PUL18_DH	2.06917	2.33378	4.41194	3.15935	6.63433	5.65644	8.23629	9.79907	7.71491
SWW14460DH140	PUL18_DH	2.15374	2.50106	4.56942	3.2691	6.65826	5.87973	8.22839	9.79602	7.75471
SWW14460DH160	PUL18_DH	2.06207	2.42527	4.45882	3.24056	6.70719	5.84166	8.40465	10.0083	7.76316
SWW14460DH170	PUL18_DH	2.16439	2.50033	4.47475	3.23635	6.63023	5.92466	8.33149	9.84514	7.79349
SWW14460DH180	PUL18_DH	2.13002	2.54033	4.39605	3.20714	6.45739	5.7931	8.2481	9.71555	7.64949
SWW14460DH210	PUL18_DH	2.09853	2.39918	4.43151	3.23254	6.6819	5.8363	8.32667	9.98849	7.73297
SWW14460DH220	PUL18_DH	2.08432	2.5362	4.17948	3.20471	6.55027	5.66083	8.34677	9.70886	7.6299
SWW14460DH230	PUL18_DH	2.00161	2.4719	4.0795	3.08561	6.37075	5.44309	8.29183	9.64569	7.45658
SWW14460DH240	PUL18_DH	2.03923	2.57424	4.19977	3.19874	6.52692	5.65961	8.34371	9.77614	7.66945
SWW14460DH250	PUL18_DH	2.18221	2.43558	4.28991	3.18808	6.47512	5.81979	8.25969	9.62509	7.63398
SWW14460DH260	PUL18_DH	2.09386	2.43511	4.41094	3.23138	6.65739	5.80178	8.38343	9.9465	7.71719
SWW14460DH270	PUL18_DH	2.21026	2.55696	4.48556	3.23823	6.68944	5.92743	8.28072	9.7565	7.77388
SWW14460DH290	PUL18_DH	2.05505	2.36696	4.17941	3.10507	6.52468	5.59281	8.22298	9.50622	7.52381
SWW14460DH30	PUL18_DH	2.15551	2.29766	4.55765	3.18694	6.4933	5.95891	8.16918	9.66181	7.64179
SWW14460DH310	PUL18_DH	2.06641	2.50404	4.27801	3.17865	6.45089	5.57697	8.23795	9.53665	7.48649
SWW14460DH320	PUL18_DH	2.03584	2.36211	4.40187	3.18707	6.59684	5.81024	8.19564	9.92017	7.71355
SWW14460DH330	PUL18_DH	2.10125	2.44693	4.39056	3.1422	6.37277	5.6763	8.05177	9.35379	7.47887
SWW14460DH350	PUL18_DH	2.0989	2.51233	4.1986	3.19012	6.6387	5.74208	8.32723	9.75751	7.66703
SWW14460DH360	PUL18_DH	2.06502	2.53948	4.22399	3.18052	6.50904	5.68651	8.2561	9.60187	7.57958
SWW14460DH40	PUL18_DH	2.0176	2.37847	4.38314	3.17166	6.49584	5.79652	8.33949	9.94435	7.64728
SWW14460DH50	PUL18_DH	2.17496	2.5003	4.35181	3.19021	6.49289	5.60235	8.18169	9.50998	7.56557
SWW14460DH90	PUL18_DH	2.0788	2.49519	4.17996	3.16614	6.67873	5.67587	8.28819	9.87891	7.7651
SWW14462DH10	PUL18_DH	2.14755	2.57057	4.06026	3.14993	6.75875	5.44156	7.77227	9.81591	7.44242
SWW14462DH110	PUL18_DH	2.12003	2.64138	4.35876	3.24396	6.77936	5.71783	8.07473	9.88578	7.55189
SWW14462DH120	PUL18_DH	2.04865	2.4208	4.02654	3.14399	6.38176	5.67601	7.67992	9.76617	7.33152
SWW14462DH130	PUL18_DH	2.0417	2.29474	4.25888	3.11237	6.68476	5.5184	7.95958	9.94811	7.49055
SWW14462DH140	PUL18_DH	2.08052	2.61621	4.24827	3.21823	6.49355	5.56314	8.04151	9.84985	7.39477
SWW14462DH150	PUL18_DH	1.93462	2.28023	4.25453	3.07004	6.56869	5.55813	7.96113	10.1053	7.54199
SWW14462DH160	PUL18_DH	2.08706	2.543	4.16726	3.16804	6.94347	5.4112	7.96677	9.70614	7.48999
SWW14462DH170	PUL18_DH	2.09796	2.52605	4.19115	3.13986	6.61556	5.38709	7.84438	9.29488	7.20787
SWW14462DH180	PUL18_DH	1.91899	2.32288	4.30193	3.10221	6.58136	5.39834	7.92377	9.97569	7.46768
SWW14462DH190	PUL18_DH	2.15629	2.66579	4.02987	3.14335	6.69625	5.30823	7.71042	9.53909	7.33834
SWW14462DH20	PUL18_DH	2.19218	2.73258	3.95221	3.19307	6.81049	5.24334	7.79744	9.44334	7.29256
SWW14462DH200	PUL18_DH	1.9898	2.35244	4.32814	3.13276	6.73296	5.63624	7.94545	9.80782	7.59924
SWW14462DH210	PUL18_DH	2.1355	2.63565	4.296	3.24265	6.6008	5.5588	8.09242	9.89065	7.42874
SWW14462DH220	PUL18_DH	1.93662	2.39209	4.35636	3.15614	6.52495	5.4398	7.99138	9.75805	7.41433
SWW14462DH230	PUL18_DH	1.8969	2.31755	4.28989	3.09644	6.75992	5.50975	7.79704	10.1925	7.51825
SWW14462DH240	PUL18_DH	2.11959	2.57668	4.33395	3.22899	6.56297	5.6358	7.91324	9.73498	7.40137
SWW14462DH250	PUL18_DH	1.8997	2.30057	4.28196	3.06646	6.4237	5.6261	7.91254	10.0378	7.49997
SWW14462DH260	PUL18_DH	1.88911	2.34147	4.14676	3.06758	6.56939	5.32846	7.77971	9.83482	7.41751
SWW14462DH270	PUL18_DH	2.00757	2.39601	4.29453	3.16503	6.64518	5.38297	7.72867	9.59645	7.43946
SWW14462DH280	PUL18_DH	2.03833	2.62336	4.06511	3.12373	6.47268	5.53254	7.71041	9.86656	7.38319
SWW14462DH290	PUL18_DH	1.93782	2.29056	4.29942	3.08615	6.40519	5.65026	8.08261	9.85075	7.48571
SWW14462DH30	PUL18_DH	2.11624	2.5241	4.33598	3.22565	6.52535	5.44884	7.80316	9.69128	7.37382
SWW14462DH300	PUL18_DH	2.11647	2.60527	4.15061	3.19167	6.41562	5.52545	7.94901	9.7154	7.33795
SWW14462DH310	PUL18_DH	1.82389	2.26128	4.32949	3.06769	6.50116	5.30077	7.90129	9.74255	7.29226
SWW14462DH320	PUL18_DH	2.1635	2.50795	4.07505	3.17507	6.62081	5.3592	7.80687	9.57919	7.29361
SWW14462DH330	PUL18_DH	2.21651	2.74969	4.29112	3.30012	6.83942	5.70501	7.99438	9.99477	7.60054
SWW14462DH340	PUL18_DH	2.03361	2.39167	4.23911	3.16482	6.52187	5.24823	7.68268	9.45999	7.27401
SWW14462DH350	PUL18_DH	1.99854	2.45656	4.11048	3.0926	6.5389	5.40226	7.7827	9.62349	7.27001
SWW14462DH360	PUL18_DH	2.19561	2.67261	4.31965	3.31669	6.80161	5.51541	7.88218	9.78883	7.41086
SWW14462DH370	PUL18_DH	2.08386	2.61625	4.11825	3.14798	6.46944	5.48491	7.72426	9.83991	7.36457
SWW14462DH380	PUL18_DH	2.10668	2.7469	4.37918	3.26016	6.82313	5.53777	7.92373	9.74548	7.41354
SWW14462DH40	PUL18_DH	2.17817	2.56178	4.18436	3.16141	6.67468	5.51332	7.85767	9.57164	7.2193
SWW14462DH400	PUL18_DH	1.98489	2.37544	4.42432	3.18857	6.80576	5.83576	8.32872	10.0725	7.75199
SWW14462DH430	PUL18_DH	2.04166	2.47801	4.32923	3.19499	6.72713	5.62827	8.1213	9.99571	7.61502
SWW14462DH50	PUL18_DH	1.99213	2.29055	4.24568	3.13102	6.64505	5.36087	8.04084	9.73777	7.35075
SWW14462DH60	PUL18_DH	1.97405	2.24709	4.29767	3.10756	6.76312	5.35252	7.9658	9.85231	7.41343
SWW14462DH70	PUL18_DH	2.09218	2.55147	4.10328	3.13878	6.6662	5.4014	7.72788	9.74684	7.38753
SWW14462DH80	PUL18_DH	2.11217	2.53799	4.13831	3.16287	6.7628	5.51246	7.828	9.96847	7.5197
SWW14462DH90	PUL18_DH	1.98838	2.3775	4.37081	3.13117	6.61327	5.64504	7.96384	9.84495	7.56649
SWW14463DH10	PUL18_DH	2.13834	2.12077	4.45323	3.19835	6.74054	5.95244	8.08811	9.95364	7.77596
SWW14463DH120	PUL18_DH	2.12305	2.29422	4.29473	3.19403	6.74734	5.53412	8.29391	9.86464	7.59389
SWW14463DH190	PUL18_DH	2.1809	2.45251	4.56382	3.23894	6.61566	5.82599	8.15007	9.70723	7.58973
SWW14463DH200	PUL18_DH	1.94897	2.18288	4.25473	3.14442	6.52536	5.88044	8.00029	10.2068	7.72317
SWW14478DH110	PUL18_DH	2.24697	2.52782	4.48661	3.30395	6.76152	5.80675	8.26721	9.71134	7.79334
SWW14478DH190	PUL18_DH	2.22324	2.51477	4.34538	3.21034	6.59825	5.71099	8.13805	9.54788	7.63864
SWW14478DH230	PUL18_DH	2.32686	2.5713	4.61479	3.33105	6.73054	5.90443	8.32372	9.7124	7.82523
SWW14478DH240	PUL18_DH	2.33936	2.62825	4.63959	3.39582	6.94396	6.03146	8.58507	9.80645	7.94159
SWW14478DH250	PUL18_DH	2.2393	2.53767	4.42508	3.26884	6.74635	5.76776	8.29779	9.59684	7.71309
SWW14478DH270	PUL18_DH	2.22224	2.52009	4.45763	3.23923	6.64683	5.75467	8.08106	9.49845	7.62063
SWW14478DH310	PUL18_DH	2.3131	2.59655	4.54443	3.3726	6.90083	5.88578	8.44686	9.81571	7.86105
SWW14478DH70	PUL18_DH	2.21156	2.57963	4.49468	3.29813	6.6882	5.76877	8.3251	9.6273	7.71154
SWW14479DH100	PUL18_DH	1.99336	2.336	4.16731	3.02014	6.10803	5.41587	7.25949	9.12432	7.12387
SWW14479DH110	PUL18_DH	2.0751	2.3909	3.94312	2.9939	6.05493	5.16816	7.38475	8.70968	7.00497
SWW14479DH120	PUL18_DH	2.12637	2.23274	3.98522	3.07777	6.45444	5.28643	7.59686	8.99306	7.21187
SWW14479DH130	PUL18_DH	1.97132	2.17837	3.92033	2.99772	6.04134	5.18696	7.18813	8.9114	7.03569
SWW14479DH140	PUL18_DH	1.91871	2.00419	3.98086	2.94588	6.12641	5.58652	7.48434	9.40794	7.29022
SWW14479DH180	PUL18_DH	2.0552	2.35632	4.09209	3.04647	6.46282	5.30664	7.60108	9.17869	7.28757
SWW14479DH40	PUL18_DH	2.04367	2.33776	4.05609	3.03602	6.43818	5.24669	7.60773	9.12427	7.22407
SWW14479DH50	PUL18_DH	2.08535	2.37165	4.30105	3.1389	6.56995	5.30686	7.67471	9.04146	7.2313
SWW14479DH60	PUL18_DH	2.14175	2.33084	4.25815	3.11874	6.44958	5.37028	7.61338	9.19838	7.22385
SWW14479DH90	PUL18_DH	2.04134	2.05455	4.16135	3.05768	6.12404	5.50276	7.44977	9.23982	7.21454
SWW14496DH10	PUL18_DH	2.05483	2.31675	3.87467	3.03216	6.37379	5.38953	8.06843	9.28199	7.3266
SWW14496DH100	PUL18_DH	2.10694	2.28777	3.97047	3.03294	6.63655	5.22304	8.15561	9.26217	7.32171
SWW14496DH110	PUL18_DH	2.04495	2.15203	4.25897	3.10101	6.24425	5.67569	7.38587	9.34831	7.2735
SWW14496DH120	PUL18_DH	2.17196	2.38667	4.14953	3.12956	6.45516	5.45993	8.06852	9.42825	7.41459
SWW14496DH130	PUL18_DH	2.22707	2.41113	4.13607	3.09543	6.68487	5.41754	7.94231	9.20872	7.40021
SWW14496DH140	PUL18_DH	2.1319	2.3842	4.07184	3.10003	6.52607	5.42413	8.11251	9.508	7.42406
SWW14496DH150	PUL18_DH	2.0947	2.4213	4.03128	3.08851	6.70045	5.31015	8.05951	9.43638	7.42707
SWW14496DH160	PUL18_DH	2.23514	2.27546	4.18468	3.07978	6.43988	5.59646	7.81909	9.05375	7.34566
SWW14496DH170	PUL18_DH	2.23055	2.45698	4.01366	3.15487	6.65082	5.1187	7.9345	9.02934	7.26078
SWW14496DH180	PUL18_DH	2.19553	2.33193	4.18578	3.08752	6.26847	5.50177	7.84549	9.19439	7.34408
SWW14496DH190	PUL18_DH	2.27439	2.39593	4.31473	3.17956	6.47319	5.67211	7.92328	9.27979	7.50943
SWW14496DH20	PUL18_DH	2.05858	2.28767	3.74672	2.95395	6.25793	5.20456	7.78885	8.96483	7.0872
SWW14496DH200	PUL18_DH	2.23446	2.32802	3.98149	3.06757	6.73651	5.13198	7.9572	9.09093	7.24282
SWW14496DH210	PUL18_DH	2.2991	2.52071	3.75432	3.07148	6.55171	5.23118	7.88044	9.11323	7.19284
SWW14496DH220	PUL18_DH	2.20443	2.31559	4.13731	3.09887	6.42477	5.26556	7.63089	9.04074	7.19192
SWW14496DH230	PUL18_DH	2.22063	2.0656	4.03393	3.09288	6.72574	5.58618	7.69541	9.43712	7.55637
SWW14496DH240	PUL18_DH	1.97817	2.21905	3.83596	2.92282	6.33864	5.37455	7.92237	9.09572	7.22513
SWW14496DH250	PUL18_DH	2.0499	2.28768	3.8142	2.96887	6.33992	5.30327	7.93931	9.00179	7.17267
SWW14496DH260	PUL18_DH	2.07253	2.22572	3.79814	2.92562	6.28932	5.06733	7.83964	8.78446	7.00527
SWW14496DH270	PUL18_DH	2.2134	2.29477	4.12527	3.10704	6.65487	5.43628	7.70367	9.13627	7.40736
SWW14496DH280	PUL18_DH	2.16869	2.29901	4.09738	3.03706	6.20426	5.35969	7.68755	8.9543	7.17265
SWW14496DH290	PUL18_DH	2.15533	2.39538	4.09311	3.0848	6.20728	5.40738	7.72681	8.92658	7.18971
SWW14496DH30	PUL18_DH	2.05555	2.33147	4.03424	3.03501	6.43421	5.42642	8.00025	9.36157	7.38752
SWW14496DH300	PUL18_DH	2.10064	2.29912	3.93287	2.99791	6.33706	5.22457	7.63531	8.97018	7.17074
SWW14496DH310	PUL18_DH	2.15776	2.39828	4.06924	3.03273	6.37528	5.28828	7.86288	8.69798	7.19755
SWW14496DH320	PUL18_DH	2.08249	2.37999	3.93611	3.00336	6.29674	5.30897	7.8589	9.10386	7.21274
SWW14496DH330	PUL18_DH	2.00167	2.25585	3.86157	2.94028	6.29365	5.27933	7.83853	8.99028	7.13612
SWW14496DH340	PUL18_DH	2.21525	2.30468	4.14975	3.12677	6.60171	5.43067	7.68111	9.12112	7.36949
SWW14496DH350	PUL18_DH	2.26092	2.31173	4.16701	3.10722	6.50795	5.19591	7.78824	9.01536	7.19963
SWW14496DH360	PUL18_DH	2.05233	2.19382	3.89428	2.93162	6.30375	5.1369	7.73119	8.81935	7.11634
SWW14496DH390	PUL18_DH	2.20965	2.38533	4.06729	3.12731	6.5826	5.3291	8.08331	9.41753	7.415
SWW14496DH410	PUL18_DH	2.14319	2.32535	3.98525	3.08036	6.76824	5.35575	8.08186	9.3091	7.41743
SWW14496DH420	PUL18_DH	2.19969	2.31046	4.10481	3.03339	6.32293	5.2665	7.78555	8.98454	7.19306
SWW14496DH430	PUL18_DH	2.08822	2.25554	3.89076	2.99523	6.64246	5.26321	7.94452	9.12458	7.30014
SWW14496DH440	PUL18_DH	2.06307	2.24974	3.84999	2.9604	6.36173	5.18371	7.74808	8.92195	7.13684
SWW14496DH450	PUL18_DH	2.24402	2.36168	4.13704	3.10752	6.43063	5.34806	7.87374	9.12414	7.24607
SWW14496DH460	PUL18_DH	2.25815	2.32241	4.17543	3.09095	6.41239	5.55918	7.84474	8.99997	7.30118
SWW14496DH470	PUL18_DH	2.16343	2.38901	4.14115	3.07859	6.55682	5.27684	7.75681	9.10677	7.27296
SWW14496DH490	PUL18_DH	2.20552	2.29281	4.18866	3.08907	6.49313	5.32612	7.90404	9.13213	7.31143
SWW14496DH50	PUL18_DH	2.11257	2.21214	4.07227	2.96062	6.09849	5.29424	7.4938	8.71946	7.04671
SWW14496DH500	PUL18_DH	2.17737	2.28876	4.26318	3.13221	6.525	5.52141	7.9094	9.21893	7.3471
SWW14496DH510	PUL18_DH	2.0499	2.24478	3.82192	2.91308	6.30648	5.39286	8.00907	9.17094	7.25569
SWW14496DH520	PUL18_DH	2.02319	2.24627	3.98887	3.01211	6.4072	5.27435	7.85018	9.27939	7.26824
SWW14496DH530	PUL18_DH	2.10948	2.29608	4.14113	3.01012	6.14513	5.35976	7.61539	8.90851	7.05289
SWW14496DH550	PUL18_DH	1.98615	2.208	3.84952	2.88809	6.07552	5.27448	7.68149	9.02289	7.12236
SWW14496DH60	PUL18_DH	2.04002	2.33955	3.96396	3.01177	6.29993	5.49033	7.96454	9.54065	7.35669
SWW14496DH70	PUL18_DH	2.24472	2.32505	4.21711	3.09944	6.3124	5.59771	7.87805	9.12757	7.32457
SWW14496DH90	PUL18_DH	2.0838	2.3727	3.97737	3.05309	6.5796	5.30622	8.07863	9.38346	7.36797
SWW14497DH110	PUL18_DH	2.19269	2.4911	4.26235	3.16503	6.459	5.61174	8.06754	9.30122	7.41281
SWW14497DH120	PUL18_DH	2.23806	2.43556	4.52548	3.26215	6.64972	5.62378	7.93482	9.43678	7.46235
SWW14497DH130	PUL18_DH	2.18335	2.43928	4.43308	3.21255	6.59395	5.92305	8.21198	9.61406	7.5942
SWW14497DH140	PUL18_DH	2.16411	2.47782	4.51287	3.23132	6.60554	5.88515	7.97915	9.6041	7.65558
SWW14497DH150	PUL18_DH	2.18689	2.42754	4.44198	3.18203	6.4899	5.59491	7.89654	9.42306	7.45856
SWW14497DH160	PUL18_DH	2.14834	2.47956	4.28431	3.1422	6.41466	5.57155	7.82501	9.16573	7.36246
SWW14497DH170	PUL18_DH	2.21499	2.54843	4.73149	3.37421	6.91297	5.98778	8.43175	9.96371	7.83251
SWW14497DH190	PUL18_DH	2.03979	2.07714	4.1219	3.06983	6.20273	5.39396	7.54079	9.33057	7.23481
SWW14497DH200	PUL18_DH	2.12666	2.45442	4.16373	3.07914	6.40701	5.51039	7.77425	9.16639	7.3375
SWW14497DH210	PUL18_DH	2.15756	2.45374	4.27458	3.17487	6.54565	5.38547	8.21844	9.33209	7.36856
SWW14497DH230	PUL18_DH	2.20259	2.47188	4.52777	3.23036	6.53805	5.79139	8.18312	9.52844	7.55956
SWW14497DH240	PUL18_DH	2.2254	2.51766	4.27297	3.17323	6.61206	5.40261	8.02633	9.30631	7.40522
SWW14497DH250	PUL18_DH	2.26036	2.60828	4.53117	3.31407	6.64387	5.73186	8.09677	9.3691	7.59242
SWW14497DH260	PUL18_DH	2.13896	2.44559	4.52244	3.22289	6.51276	5.78184	7.90275	9.68866	7.61221
SWW14497DH270	PUL18_DH	2.25831	2.59896	4.3122	3.23409	6.68979	5.63337	8.03546	9.3551	7.52567
SWW14497DH290	PUL18_DH	2.11998	2.51458	4.16046	3.10991	6.57757	5.51192	7.82504	9.33967	7.46789
SWW14497DH30	PUL18_DH	2.13277	2.37169	4.49561	3.19588	6.50629	5.88901	7.92354	9.64369	7.60784
SWW14497DH300	PUL18_DH	2.26922	2.55678	4.69244	3.39173	6.92794	5.96131	8.35696	9.76236	7.76407
SWW14497DH330	PUL18_DH	2.26033	2.57595	4.38442	3.26482	6.84705	5.87635	8.15018	9.56775	7.74005
SWW14497DH340	PUL18_DH	2.30435	2.48287	4.74232	3.37864	6.91351	6.00819	8.35364	9.85385	7.84327
SWW14497DH350	PUL18_DH	2.26358	2.457	4.5748	3.33694	6.89998	5.87936	8.16863	9.80718	7.77066
SWW14497DH370	PUL18_DH	2.24694	2.48782	4.31677	3.20428	6.62153	5.71408	7.97039	9.40366	7.50966
SWW14497DH380	PUL18_DH	2.20264	2.61408	4.4581	3.26846	6.66942	5.70037	8.20673	9.40056	7.61717
SWW14497DH390	PUL18_DH	2.20697	2.49787	4.25085	3.16986	6.5542	5.37597	8.00053	9.30289	7.36964
SWW14497DH400	PUL18_DH	2.18009	2.49035	4.27673	3.17155	6.58165	5.52913	8.06662	9.24749	7.4429
SWW14497DH410	PUL18_DH	2.2526	2.59468	4.42181	3.27053	6.58012	5.86839	8.29491	9.74361	7.71843
SWW14497DH60	PUL18_DH	2.23709	2.50555	4.25322	3.19178	6.67736	5.52209	7.96899	9.23661	7.46303
SWW14497DH90	PUL18_DH	2.28364	2.53018	4.49669	3.28843	7.055	5.66185	8.22408	9.49602	7.66768
SWW14498DH10	PUL18_DH	2.09394	2.24867	4.10894	3.05733	6.76787	5.39216	8.2605	9.52442	7.50062
SWW14498DH100	PUL18_DH	2.11925	2.44926	4.23428	3.12411	6.42669	5.53658	8.0962	9.29209	7.35948
SWW14498DH110	PUL18_DH	2.05058	2.32894	4.1028	3.07803	6.43529	5.53237	8.06366	9.522	7.43523
SWW14498DH120	PUL18_DH	2.09467	2.47071	4.18231	3.15312	6.38861	5.70169	8.10708	9.64997	7.49211
SWW14498DH140	PUL18_DH	2.19796	2.36804	4.19164	3.08635	6.27621	5.35618	7.81011	9.11657	7.23091
SWW14498DH180	PUL18_DH	2.02549	2.32739	4.08553	3.05892	6.47199	5.51459	8.04263	9.64889	7.48079
SWW14498DH190	PUL18_DH	2.18365	2.44274	4.30417	3.13487	6.39794	5.62848	8.12455	9.17597	7.40581
SWW14498DH20	PUL18_DH	2.1179	2.38539	4.25765	3.14669	6.55669	5.62084	8.26839	9.67201	7.54081
SWW14498DH200	PUL18_DH	2.04085	2.37998	4.22314	3.10291	6.55834	5.73208	8.36921	9.86859	7.65443
SWW14498DH230	PUL18_DH	2.21667	2.43026	4.28508	3.14783	6.39178	5.59642	7.97564	9.31056	7.47698
SWW14498DH240	PUL18_DH	2.23201	2.39038	4.2433	3.1235	6.29777	5.56161	7.99234	9.30459	7.39183
SWW14498DH250	PUL18_DH	2.20998	2.43305	4.45157	3.23281	6.65216	5.63811	8.11251	9.48992	7.53985
SWW14498DH260	PUL18_DH	2.20498	2.43526	4.22174	3.11838	6.27463	5.5509	7.89016	9.2203	7.35477
SWW14498DH270	PUL18_DH	2.08034	2.38558	4.18881	3.11467	6.61279	5.38438	8.32646	9.48216	7.43649
SWW14498DH290	PUL18_DH	2.24434	2.54513	4.49483	3.27809	6.74571	5.73821	8.3331	9.82147	7.67027
SWW14498DH30	PUL18_DH	2.02745	2.32456	4.0361	3.04052	6.3845	5.47609	7.95551	9.48035	7.40485
SWW14498DH300	PUL18_DH	2.19235	2.38994	4.25522	3.11021	6.33042	5.58784	7.96433	9.26631	7.41938
SWW14498DH310	PUL18_DH	2.29498	2.54892	4.39964	3.28246	6.62171	5.66151	8.31521	9.59203	7.58227
SWW14498DH320	PUL18_DH	2.14666	2.42843	4.28108	3.17552	6.57866	5.57636	8.35635	9.64381	7.52034
SWW14498DH330	PUL18_DH	2.22508	2.40014	4.25438	3.14414	6.35689	5.58109	8.02196	9.38528	7.48249
SWW14498DH340	PUL18_DH	2.03101	2.34778	4.13762	3.05667	6.42723	5.67847	8.2091	9.5571	7.47274
SWW14498DH350	PUL18_DH	2.26302	2.54507	4.60494	3.30128	6.63657	5.71749	8.33329	9.62339	7.66063
SWW14498DH360	PUL18_DH	2.11991	2.44508	4.28448	3.11682	6.31437	5.58643	7.99398	9.30827	7.37445
SWW14498DH370	PUL18_DH	2.08129	2.38882	4.17918	3.08828	6.5459	5.66772	8.24763	9.50667	7.52966
SWW14498DH380	PUL18_DH	2.03673	2.3608	4.17793	3.07352	6.34777	5.70968	8.18819	9.55883	7.49128
SWW14498DH390	PUL18_DH	2.18735	2.45877	4.33145	3.23195	6.71433	5.41494	8.21866	9.50906	7.49696
SWW14498DH40	PUL18_DH	2.26767	2.38119	4.39595	3.20508	6.70968	5.73225	8.29616	9.69437	7.62907
SWW14498DH400	PUL18_DH	2.19575	2.38659	4.2772	3.12219	6.33736	5.55063	7.92134	9.2491	7.39645
SWW14498DH410	PUL18_DH	2.11713	2.34562	4.1568	3.10007	6.50281	5.49683	8.16586	9.49902	7.47657
SWW14498DH420	PUL18_DH	2.2066	2.38989	4.23107	3.11236	6.32797	5.54904	7.92286	9.26127	7.40396
SWW14498DH430	PUL18_DH	2.19552	2.14163	4.11686	3.09067	6.22474	5.6006	7.83103	9.50182	7.44865
SWW14498DH450	PUL18_DH	2.13296	2.39511	4.21967	3.16575	6.75023	5.53157	8.0627	9.65998	7.57607
SWW14498DH460	PUL18_DH	2.21303	2.46292	4.29137	3.2206	6.69963	5.74816	8.36736	9.86602	7.7592
SWW14498DH470	PUL18_DH	2.15229	2.40759	4.02423	3.10607	6.59952	5.19992	7.98106	9.11302	7.21442
SWW14498DH480	PUL18_DH	2.14432	2.34279	4.2162	3.05424	6.30248	5.40349	7.76173	9.10796	7.30799
SWW14498DH490	PUL18_DH	2.1446	2.28685	4.21424	3.05221	6.19586	5.4904	7.8542	9.14111	7.26149
SWW14498DH50	PUL18_DH	2.23723	2.39779	4.28266	3.14148	6.38786	5.61955	7.97905	9.31763	7.46779
SWW14498DH510	PUL18_DH	2.20523	2.34806	4.28054	3.12875	6.27135	5.6087	7.98552	9.3007	7.43099
SWW14498DH520	PUL18_DH	2.24228	2.39215	4.21697	3.1453	6.35718	5.50531	7.89354	9.25356	7.40445
SWW14498DH530	PUL18_DH	2.23349	2.4138	4.26716	3.14674	6.4291	5.57108	7.98758	9.37624	7.50506
SWW14498DH540	PUL18_DH	2.18264	2.40553	4.23543	3.11848	6.32168	5.52415	7.97059	9.29662	7.39988
SWW14498DH550	PUL18_DH	2.06532	2.40876	4.12345	3.08323	6.47274	5.31463	7.96186	9.43264	7.29886
SWW14498DH560	PUL18_DH	2.19237	2.41343	4.27008	3.14182	6.30044	5.54029	7.85518	9.14251	7.3418
SWW14498DH570	PUL18_DH	2.04499	2.43005	4.17828	3.12527	6.55514	5.53631	8.29187	9.82103	7.58315
SWW14498DH580	PUL18_DH	2.15935	2.17078	4.12732	3.07583	6.2616	5.66965	7.84482	9.54032	7.4877
SWW14498DH590	PUL18_DH	2.1928	2.42403	4.24643	3.12185	6.27906	5.51833	7.952	9.24146	7.37944
SWW14498DH60	PUL18_DH	2.0791	2.47123	4.16108	3.12048	6.46696	5.64184	8.23203	9.7446	7.5502
SWW14498DH600	PUL18_DH	2.17971	2.39342	4.2163	3.10962	6.35104	5.54642	7.98841	9.3097	7.43266
SWW14498DH610	PUL18_DH	2.18307	2.39922	4.39627	3.13466	6.31193	5.84063	8.08523	9.33814	7.45372
SWW14498DH620	PUL18_DH	2.20997	2.38087	4.247	3.12599	6.27077	5.51103	7.89803	9.1963	7.3649
SWW14498DH630	PUL18_DH	2.19175	2.41779	4.24651	3.12942	6.35372	5.55597	7.99505	9.24007	7.42452
SWW14498DH640	PUL18_DH	2.19174	2.41431	4.32555	3.15719	6.51687	5.45538	8.18509	9.53247	7.47379
SWW14498DH650	PUL18_DH	2.16054	2.30488	4.22377	3.06829	6.27406	5.50116	7.85813	9.21156	7.29521
SWW14498DH660	PUL18_DH	2.19131	2.15055	4.15642	3.09775	6.37277	5.58176	7.87419	9.56431	7.49327
SWW14498DH670	PUL18_DH	2.21006	2.38152	4.27964	3.14222	6.40806	5.57497	8.02264	9.34902	7.47188
SWW14498DH680	PUL18_DH	2.06685	2.44625	4.235	3.12187	6.33648	5.57315	8.14311	9.3628	7.35748
SWW14498DH690	PUL18_DH	2.20983	2.38542	4.23135	3.11967	6.30407	5.52146	7.9347	9.20771	7.3754
SWW14498DH70	PUL18_DH	2.13608	2.45641	4.12104	3.15651	6.62563	5.4667	8.21213	9.50226	7.42781
SWW14498DH710	PUL18_DH	2.20566	2.39875	4.24257	3.12719	6.323	5.52285	7.9209	9.29656	7.39434
SWW14498DH720	PUL18_DH	2.2139	2.39937	4.24238	3.12405	6.28771	5.55902	7.95244	9.30958	7.42291
SWW14498DH740	PUL18_DH	2.23242	2.43355	4.22466	3.1341	6.36996	5.57387	7.99586	9.29382	7.45647
SWW14498DH750	PUL18_DH	2.20623	2.41539	4.26322	3.13602	6.37956	5.54891	7.99034	9.19135	7.38688
SWW14498DH760	PUL18_DH	2.1668	2.4696	4.39362	3.18004	6.49553	5.58284	7.94764	9.32297	7.43873
SWW14498DH770	PUL18_DH	2.20348	2.38791	4.29287	3.13564	6.34892	5.59682	8.04644	9.30802	7.41716
SWW14498DH780	PUL18_DH	2.21775	2.4164	4.17213	3.11092	6.31364	5.58006	7.9986	9.29168	7.44557
SWW14498DH790	PUL18_DH	2.20416	2.41349	4.23249	3.12794	6.31544	5.54183	7.98883	9.28469	7.42217
SWW14498DH80	PUL18_DH	2.18688	2.40761	4.2376	3.11683	6.27033	5.56728	7.94597	9.27809	7.40047
SWW14498DH800	PUL18_DH	2.19464	2.39673	4.22428	3.10947	6.3817	5.57151	7.88035	9.34729	7.45948
SWW14498DH810	PUL18_DH	2.16061	2.38748	4.21357	3.09945	6.31921	5.53587	7.98269	9.22656	7.40689
SWW14498DH820	PUL18_DH	2.20559	2.40159	4.26591	3.14512	6.35048	5.49866	7.91673	9.23888	7.38823
SWW14498DH830	PUL18_DH	2.15697	2.42645	4.26802	3.18342	6.71871	5.67104	8.35262	9.76011	7.69957
SWW14498DH840	PUL18_DH	2.19005	2.42492	4.21248	3.10923	6.38328	5.56101	7.9594	9.2932	7.44416
SWW14498DH860	PUL18_DH	2.15906	2.48425	4.26403	3.14618	6.4224	5.82289	8.12551	9.63914	7.60303
SWW14498DH870	PUL18_DH	2.21094	2.422	4.27695	3.14321	6.33424	5.58766	7.96948	9.31122	7.43296
SWW14498DH880	PUL18_DH	2.1862	2.34326	4.22519	3.10787	6.32646	5.55126	7.96947	9.26599	7.40699
SWW14498DH90	PUL18_DH	2.21004	2.44669	4.27098	3.17214	6.47572	5.54325	8.02193	9.36356	7.38875
