# Supplementary material for: Gains through selection for grain yield in a winter wheat breeding program
Source: PLoS One. 2020 Apr 28;15(4):e0221603. doi: 10.1371/journal.pone.0221603 (PMC7188280; doi:10.1371/journal.pone.0221603)
Supplement: S6 Table — R calculated relative to the mean of the check lines. (XLSX) [file pone.0221603.s007.xlsx]

## Sheet: Sheet1
S6 Table. Response to selection, R based on phenotypic selection (PS) and marker-based selection (MS) for grain yield in US Pacific Northwest winter wheat.
Test population	No. of lines selected a	Check mean (without selection)	Mean (with selection)	Selection differential b	H2 c	Response to Selection d
PS
LND17_F5	12	3.31	4.67	1.36	0.15	0.2
LND18_DH	90	4.14	6.32	2.18	0.56	1.22
PUL17_F5	100	7.63	10.1	2.47	0.13	0.32
PUL18_DH	150	7.79	11.68	3.89	0.53	2.06
MS
LND17_F5	1	3.31	3.26	-0.05	0.15	-0.008
LND18_DH	4	4.14	4.19	0.05	0.56	0.03
PUL17_F5	86	7.63	8.52	0.89	0.13	0.12
PUL18_DH	11	7.79	8.09	0.3	0.53	0.16
a Based on selecting the top 20% of lines on each TST population based on adjusted yield values
(for PS); and based on the mean yield of lines having yield “enhancing” SNPs identified through an association mapping approach using an independent population of winter wheat lines (for MS)
b Calculated as the difference between the mean yield of lines with selection and mean yield without selection, S= µSel-µUnselected
c Broad-sense heritability
d Calculated as R= H2S
