# Supplementary material for: Gains through selection for grain yield in a winter wheat breeding program
Source: PLoS One. 2020 Apr 28;15(4):e0221603. doi: 10.1371/journal.pone.0221603 (PMC7188280; doi:10.1371/journal.pone.0221603)
Supplement: S7 Table — R calculated relative to the mean of the check lines. (XLSX) [file pone.0221603.s008.xlsx]

## Sheet: Sheet1
S7 Table. Response to selection, R for GEBV-based selection (GS1 and GS2) strategies for grain yield in US Pacific Northwest winter wheat. R calculated relative to the mean of the check lines.
Test population	H2	Training population (AMP)
		LND15	LND17	LND18	LND_Com	PUL15	PUL16	PUL17	PUL18	PUL_Com
GS1
LND17_F5	0.15	0.0435	0.0255	0.0525	0.0735	0.0855	-0.024	0.0225	0.0555	0.0585
LND18_DH	0.56	0.3248	0.14	0.2072	0.1176	0.2184	0.2408	0.3696	0.1176	0.1176
PUL17_F5	0.13	0.1144	0.1248	0.1495	0.1287	0.1508	0.1508	0.1469	0.1287	0.1625
PUL18_DH	0.53	0.8427	1.0812	1.0812	0.9911	1.2349	1.0123	0.8692	0.7791	0.9593
GS2
LND17_F5	0.15	0.043725	0.026119	0.007586	-0.00446	0.096543	0.056698	0.040945	0.128975	0.124342
LND18_DH	0.56	0.324914	0.13745	0.208586	0.115691	0.220302	0.238296	0.367595	0.117784	0.117784
PUL17_F5	0.13	0.11471	0.125118	0.149211	0.128106	0.150271	0.151331	0.146898	0.129744	0.321616
PUL18_DH	0.53	0.841107	1.0826	1.031	0.98962	1.23505	2.06431	2.06431	2.06431	0.953474
