# Supplementary material for: Gains through selection for grain yield in a winter wheat breeding program
Source: PLoS One. 2020 Apr 28;15(4):e0221603. doi: 10.1371/journal.pone.0221603 (PMC7188280; doi:10.1371/journal.pone.0221603)
Supplement: S8 Table — R calculated relative to the mean of the check lines. (XLSX) [file pone.0221603.s009.xlsx]

## Sheet: Sheet1
S8 Table. Response to selection, R for phenotypic + genomic (PS+GS1 and PS+GS2) selection strategies and the number of lines selected in combining both approaches for selection (in parentheses) of yield in US Pacific Northwest winter wheat. R calculated relative to the mean of the check lines.
Test population	H2	Training population (AMP)
		LND15	LND17	LND18	LND_Com	PUL15	PUL16	PUL17	PUL18	PUL_Com
PS+GS1
LND17_F5	0.15	0.15 (1)	0.18 (1)	0.19 (2)	0.21 (3)	0.17 (2)	0	0.22 (2)	0.20 (3)	0.19 (2)
LND18_DH	0.56	1.30 (24)	1.20 (19)	1.29 (21)	1.21 (18)	1.30 (18)	1.20 (13)	1.24 (26)	1.25 (16)	1.25 (16)
PUL17_F5	0.13	0.30 (15)	0.31(20)	0.32 (27)	0.33 (16)	0.33 (29)	0.31 (26)	0.31 (29)	0.32 (19)	0.32 (31)
PUL18_DH	0.53	2.11 (32)	2.06 (38)	2.09 (30)	2.09 (35)	2.08 (44)	2.07 (29)	2.04 (27)	2.02 (23)	2.08 (28)
PS+GS2
LND17_F5	0.15	0.11 (1)	0.13 (1)	-0.02 (2)	0 (3)	0.08 (2)	0	0.08 (2)	0.10 (3)	0.14 (2)
LND18_DH	0.56	1.06 (24)	0.96 (19)	1.05 (21)	0.97 (18)	1.06 (18)	0.96 (13)	1.00 (26)	1.01 (16)	1.01 (16)
PUL17_F5	0.13	0.17 (15)	0.17 (20)	0.18 (27)	0.19 (16)	0.20 (29)	0.18 (26)	0.18 (29)	0.19 (19)	0.19 (31)
PUL18_DH	0.53	1.14 (32)	1.09 (38)	1.17 (39)	1.17 (35)	1.10 (44)	1.16 (29)	-0.20 (30)	-0.37 (38)	1.09 (28)
Values in boldface and underlined indicate that the response is greater than that of response for PS (Supplementary Table S3)
