# Supplementary material for: Gains through selection for grain yield in a winter wheat breeding program
Source: PLoS One. 2020 Apr 28;15(4):e0221603. doi: 10.1371/journal.pone.0221603 (PMC7188280; doi:10.1371/journal.pone.0221603)
Supplement: S9 Table — (XLSX) [file pone.0221603.s010.xlsx]

## Sheet: Sheet1
S9 Table. Winter wheat breeding lines selected under a marker-based selection (MS) strategy using the five most significant SNPs identified using a GWAS approach for a diverse winter wheat mapping panel.
Breeding line	Pop	Yield	S1A_535858090	S6B_118986455	S7A_61774265	S3B_561570016	S3B_818284683
SWW14111DH22	LND18_DH	0.60525	0	0	2	0	0
SWW14111DH35	LND18_DH	6.456	0	0	2	0	0
SWW14111DH58	LND18_DH	5.85075	0	0	2	0	0
SWW14112DH24	LND18_DH	3.83325	0	0	2	0	0
MAS1104420010T	PUL17_F5	7.78369	0	0	2	0	0
MAS110442003	PUL17_F5	8.82151	0	0	2	0	0
MAS110442004	PUL17_F5	8.89564	0	0	2	0	0
MAS110442005	PUL17_F5	8.00608	0	0	2	0	0
MAS110442006T	PUL17_F5	7.5613	0	0	2	0	0
MAS110442007T	PUL17_F5	7.85782	0	0	2	0	0
MAS110442008T	PUL17_F5	7.11651	0	0	2	0	0
MAS110822002T	PUL17_F5	8.52499	0	0	2	0	0
MAS110822003T	PUL17_F5	7.78369	0	0	2	0	0
MAS111252001U	PUL17_F5	9.19216	0	0	2	0	0
MAS111272006U	PUL17_F5	9.26629	0	0	2	0	0
MAS111362001UT	PUL17_F5	7.11651	0	0	2	0	0
MAS111362002T	PUL17_F5	9.19216	0	0	2	0	0
MAS111362004U	PUL17_F5	8.59912	0	0	2	0	0
MAS111362005	PUL17_F5	8.82151	0	0	2	0	0
MAS111422001U	PUL17_F5	9.0439	0	0	2	0	0
MAS111422004U	PUL17_F5	8.3026	0	0	2	0	0
MAS111442001UT	PUL17_F5	8.96977	0	0	2	0	0
SWW11017B001	PUL17_F5	10.5265	0	0	2	0	0
SWW11027B003	PUL17_F5	9.63695	0	0	2	0	0
SWW11028B002	PUL17_F5	8.37673	0	0	2	0	0
SWW11028B004	PUL17_F5	8.59912	0	0	2	0	0
SWW11039B002U	PUL17_F5	9.34042	0	0	2	0	0
SWW11040B0012	PUL17_F5	9.11803	0	0	2	0	0
SWW11040B007	PUL17_F5	7.78369	0	0	2	0	0
SWW11043B005	PUL17_F5	8.3026	0	0	2	0	0
SWW11047B005	PUL17_F5	8.74738	0	0	2	0	0
SWW11059B001	PUL17_F5	8.96977	0	0	2	0	0
SWW11059B003	PUL17_F5	10.0817	0	0	2	0	0
SWW11059B006U	PUL17_F5	9.0439	0	0	2	0	0
SWW11062B004U	PUL17_F5	8.89564	0	0	2	0	0
SWW11066B008	PUL17_F5	6.67173	0	0	2	0	0
SWW11068B003	PUL17_F5	7.85782	0	0	2	0	0
SWW11077B003	PUL17_F5	8.59912	0	0	2	0	0
SWW11077B006U	PUL17_F5	8.45086	0	0	2	0	0
SWW11079B001	PUL17_F5	8.82151	0	0	2	0	0
SWW11083B002	PUL17_F5	8.59912	0	0	2	0	0
SWW11098B002U	PUL17_F5	9.19216	0	0	2	0	0
SWW11113B001	PUL17_F5	8.37673	0	0	2	0	0
SWW11113B003	PUL17_F5	9.85934	0	0	2	0	0
SWW11113B004	PUL17_F5	9.48868	0	0	2	0	0
SWW11113B006	PUL17_F5	7.48717	0	0	2	0	0
SWW11113B007	PUL17_F5	8.52499	0	0	2	0	0
SWW11113B008	PUL17_F5	7.85782	0	0	2	0	0
SWW11115B003	PUL17_F5	7.3389	0	0	2	0	0
SWW11116B001	PUL17_F5	8.15434	0	0	2	0	0
SWW11116B002	PUL17_F5	8.67325	0	0	2	0	0
SWW11117B002	PUL17_F5	10.1559	0	0	2	0	0
SWW11117B008	PUL17_F5	7.93195	0	0	2	0	0
SWW11117B009	PUL17_F5	8.74738	0	0	2	0	0
SWW11118B003	PUL17_F5	6.5976	0	0	2	0	0
SWW11120B003U	PUL17_F5	7.63543	0	0	2	0	0
SWW11120B006	PUL17_F5	8.45086	0	0	2	0	0
SWW11131B002	PUL17_F5	8.15434	0	0	2	0	0
SWW11131B006	PUL17_F5	7.3389	0	0	2	0	0
SWW11131B007	PUL17_F5	7.19064	0	0	2	0	0
SWW11138B002U	PUL17_F5	8.67325	0	0	2	0	0
SWW11139B002	PUL17_F5	8.22847	0	0	2	0	0
SWW11139B004	PUL17_F5	7.48717	0	0	2	0	0
SWW11139B005	PUL17_F5	7.26477	0	0	2	0	0
SWW11139B009	PUL17_F5	7.93195	0	0	2	0	0
SWW11140B006	PUL17_F5	9.56281	0	0	2	0	0
SWW11142B003	PUL17_F5	10.3782	0	0	2	0	0
SWW11143B003U	PUL17_F5	10.3782	0	0	2	0	0
SWW11145B001	PUL17_F5	9.85934	0	0	2	0	0
SWW11166B002U	PUL17_F5	7.93195	0	0	2	0	0
SWW11166B003	PUL17_F5	8.74738	0	0	2	0	0
SWW11166B004	PUL17_F5	8.45086	0	0	2	0	0
SWW11166B005	PUL17_F5	8.82151	0	0	2	0	0
SWW11166B006	PUL17_F5	9.41455	0	0	2	0	0
SWW11166B009	PUL17_F5	8.3026	0	0	2	0	0
SWW11184B003	PUL17_F5	7.3389	0	0	2	0	0
SWW11184B004	PUL17_F5	6.81999	0	0	2	0	0
SWW11184B005	PUL17_F5	6.67173	0	0	2	0	0
SWW11191B001UT	PUL17_F5	7.5613	0	0	2	0	0
SWW11192B004	PUL17_F5	8.3026	0	0	2	0	0
SWW11192B005	PUL17_F5	8.74738	0	0	2	0	0
SWW11196B001	PUL17_F5	10.23	0	0	2	0	0
SWW11221B005	PUL17_F5	9.48868	0	0	2	0	0
SWW11222B001	PUL17_F5	8.15434	0	0	2	0	0
SWW11227B002T	PUL17_F5	9.71108	0	0	2	0	0
SWW11227B003T	PUL17_F5	10.0817	0	0	2	0	0
SWW11229B005	PUL17_F5	7.85782	0	0	2	0	0
SWW11230B003	PUL17_F5	7.41303	0	0	2	0	0
SWW11230B005	PUL17_F5	8.00608	0	0	2	0	0
SWW11230B006	PUL17_F5	10.23	0	0	2	0	0
SWW14378DH480	PUL18_DH	2.89108	0	0	2	0	0
SWW14457DH470	PUL18_DH	10.823	0	0	2	0	0
SWW14460DH140	PUL18_DH	11.1937	0	0	2	0	0
SWW14460DH30	PUL18_DH	10.1559	0	0	2	0	0
SWW14479DH100	PUL18_DH	9.56281	0	0	2	0	0
SWW14497DH130	PUL18_DH	2.22391	0	0	2	0	0
SWW14497DH140	PUL18_DH	5.63391	0	0	2	0	0
SWW14497DH150	PUL18_DH	9.34042	0	0	2	0	0
SWW14497DH230	PUL18_DH	7.3389	0	0	2	0	0
SWW14497DH260	PUL18_DH	10.7489	0	0	2	0	0
SWW14497DH30	PUL18_DH	9.11803	0	0	2	0	0
