# Supplementary material for: Gains through selection for grain yield in a winter wheat breeding program
Source: PLoS One. 2020 Apr 28;15(4):e0221603. doi: 10.1371/journal.pone.0221603 (PMC7188280; doi:10.1371/journal.pone.0221603)
Supplement: S10 Table — (XLSX) [file pone.0221603.s011.xlsx]

## Sheet: Sheet1
S10 Table. Roger’s genetic coefficient between the association mapping training panel (AMP) and the winter wheat breeding lines across each chromosome.
Chromosome	Test population
	LND18_DH	PUL18_DH	LND17_F5	PUL17_F5
1A	0.265537	0.290763	0.288038	0.29955
1B	0.299551	0.311781	0.289308	0.299671
1D	0.343334	0.368397	0.301642	0.319902
2A	0.310065	0.3243	0.285837	0.309816
2B	0.324589	0.318659	0.319692	0.325195
2D	0.354765	0.360894	0.266161	0.309786
3A	0.337784	0.323439	0.351618	0.328759
3B	0.291687	0.29442	0.309935	0.341229
3D	0.357347	0.332652	0.338534	0.346597
4A	0.313891	0.328163	0.315771	0.344504
4B	0.30497	0.363001	0.373279	0.392428
4D	0.379819	0.378987	0.334635	0.357838
5A	0.28167	0.293929	0.279452	0.326619
5B	0.317157	0.33325	0.271308	0.295825
5D	0.312077	0.400355	0.270692	0.28618
6A	0.312193	0.30416	0.290053	0.301496
6B	0.30692	0.31466	0.309326	0.334486
6D	0.339331	0.344334	0.286512	0.308505
7A	0.282159	0.325112	0.289664	0.319514
7B	0.298756	0.367637	0.285685	0.329294
7D	0.185521	0.214134	0.209491	0.30445
UN	0.322228	0.287839	0.306047	0.327374
