# Supplementary material for: Gains through selection for grain yield in a winter wheat breeding program
Source: PLoS One. 2020 Apr 28;15(4):e0221603. doi: 10.1371/journal.pone.0221603 (PMC7188280; doi:10.1371/journal.pone.0221603)
Supplement: S1 File — (XLSX) [file pone.0221603.s012.xlsx]

## Sheet: Geno_QAM_456AL
S1 File. Genotype data (16,233 SNP markers) for the winter wheat association mapping panel (AMP) used for genomewide association study.
	S1A_1158055	S1A_1238021	S1A_3452684	S1A_3469197	S1A_3655182	S1A_3655183	S1A_3793383	S1A_3978918	S1A_3978937	S1A_4159194	S1A_4206812	S1A_4811615	S1A_4811616	S1A_4811617	S1A_4811644	S1A_4812344	S1A_4812369	S1A_5172190	S1A_5172197	S1A_5190757	S1A_5491785	S1A_6341260	S1A_6341267	S1A_6341276	S1A_6370156	S1A_6370170	S1A_6424350	S1A_6634504	S1A_6634505	S1A_6634507	S1A_7214024	S1A_7274964	S1A_7277935	S1A_7281142	S1A_7281145	S1A_7285418	S1A_7285426	S1A_7285443	S1A_7285648	S1A_7285672	S1A_7285675	S1A_7285692	S1A_7293946	S1A_7293976	S1A_7315187	S1A_7315298	S1A_7524345	S1A_7658855	S1A_8118239
2004X112-7-0-2	0	2	0	0	2	2	2	0	2	0	2	0	2	2	0	0	2	2	2	0	2	2	2	0	0	2	2	1	1	1	0	0	0	2	0	2	2	0	0	2	2	2	2	0	2	0	0	2	2
2004X151-5-0-4	0	2	0	0	2	2	2	2	2	2	2	2	0	0	2	0	2	2	2	0	2	2	2	0	0	2	1	0	2	2	2	0	2	2	0	2	2	0	0	2	2	2	2	0	2	0	0	2	2
5J030235-4	0	2	0	0	2	2	2	2	2	2	2	2	0	0	2	0	2	2	2	0	2	0	0	2	2	2	2	0	2	0	0	0	0	2	0	2	2	0	0	2	2	2	2	0	2	0	0	2	2
5J030235-7	0	1	0	0	2	2	2	2	2	2	2	2	0	0	2	0	2	2	2	0	2	1	1	1	1	2	2	1	1	1	1	0	0	2	0	2	2	0	0	2	2	2	2	0	2	0	0	2	1
5J030465-1	0	2	0	0	2	2	2	2	2	2	2	2	0	0	2	0	2	2	2	0	2	2	2	0	0	2	2	0	2	2	2	0	2	2	0	1	1	0	0	2	2	2	2	2	2	0	1	2	2
5J030662-13	0	2	0	0	2	2	2	2	2	2	2	2	0	0	2	0	2	2	2	0	2	2	2	0	0	2	2	0	2	2	2	0	2	2	0	2	2	0	0	2	2	2	2	0	2	0	0	2	2
5J040094-1	0	2	0	0	2	2	2	2	2	2	2	2	0	0	2	0	2	2	2	0	2	2	2	0	0	2	2	0	2	2	2	0	2	2	0	2	2	0	0	2	2	2	2	2	2	0	0	2	2
5J040150-1	0	2	0	0	2	2	2	2	2	2	2	2	0	0	2	0	2	1	1	0	2	2	2	0	0	2	1	0	2	2	2	0	2	2	0	2	2	0	0	2	2	2	2	2	2	0	0	1	1
5J050278-4	0	2	0	0	2	2	2	2	2	2	2	2	0	0	2	0	2	2	2	0	2	2	2	0	0	2	2	0	2	2	2	1	2	2	0	2	2	0	0	2	2	2	2	0	2	0	0	2	2
5J050278-6	0	2	0	0	2	2	2	2	2	2	2	2	0	0	2	0	2	1	1	0	2	2	2	0	0	2	2	0	2	2	2	0	2	2	0	2	2	0	0	2	2	2	2	2	2	0	0	2	2
5J050348-2	0	2	0	0	2	2	2	2	2	2	2	2	0	0	2	0	2	2	2	0	2	2	2	0	0	2	2	0	2	2	2	0	2	2	0	2	2	0	0	2	2	2	2	0	2	0	0	2	2
5J050348-3	1	1	1	0	2	2	2	0	2	2	2	2	0	0	2	0	2	1	1	0	2	2	1	0	0	2	2	0	2	1	2	0	2	0	2	1	1	0	1	1	1	1	2	1	1	0	0	1	2
5J050390-1	0	2	0	0	2	2	2	0	2	1	2	2	0	0	2	0	2	2	2	0	2	2	1	0	0	2	2	0	2	1	2	1	2	2	0	2	2	0	0	2	2	2	2	1	2	0	0	2	2
5J050390-4	0	2	0	0	2	2	2	2	2	2	2	2	0	0	2	0	2	1	1	0	2	2	2	0	0	2	2	0	2	2	2	0	2	1	1	1	1	0	0	2	2	2	2	2	2	0	0	1	2
5J050409-2	0	2	0	0	2	2	2	2	2	2	2	2	0	0	2	0	2	2	2	0	1	2	2	0	0	2	1	0	2	2	2	0	2	2	0	1	1	0	0	2	2	2	2	2	2	0	0	2	2
5J061865-1	0	2	0	0	2	2	2	2	2	2	2	2	0	0	2	0	2	2	2	0	2	2	2	0	0	2	2	0	2	2	2	0	1	2	0	1	1	0	0	2	2	2	2	2	2	0	0	1	2
5J061865-10	0	2	0	0	2	2	2	2	2	2	2	2	0	0	2	0	2	2	2	0	2	2	2	0	0	2	2	0	2	2	2	0	2	2	0	2	2	0	0	2	2	2	2	2	2	0	0	2	1
5J061865-11	0	2	0	0	2	2	2	2	2	2	1	2	0	0	2	0	2	1	1	0	2	2	2	0	0	2	2	0	2	2	2	0	2	2	0	2	2	0	0	2	2	2	2	2	2	0	0	2	1
5J061865-4	0	2	0	0	2	2	2	2	2	2	2	2	0	0	2	0	2	2	2	0	2	2	2	0	0	2	2	0	2	2	2	0	2	2	0	2	2	0	0	2	2	2	2	2	2	0	0	2	2
5J061865-7	0	2	0	0	2	2	2	2	2	2	2	2	0	0	2	0	2	2	2	0	2	2	2	0	0	2	2	0	2	2	1	0	2	2	0	2	2	0	0	2	2	2	2	2	2	1	0	2	1
5J061865-8	1	1	1	0	2	2	2	1	1	2	2	2	0	0	2	0	2	2	2	0	2	2	2	0	0	2	0	0	2	2	2	0	1	0	2	1	1	0	0	2	2	2	1	1	1	1	1	1	1
5J061865-9	0	2	0	0	2	2	2	0	2	0	2	2	0	0	2	0	2	2	2	0	2	2	0	0	0	1	2	0	2	0	0	0	0	2	0	2	2	0	0	2	2	2	2	0	2	0	0	2	1
5J061870-11	0	2	0	0	2	2	2	2	2	2	1	2	0	0	2	0	2	2	2	0	2	0	0	2	1	2	1	0	2	0	0	0	1	2	0	2	2	0	0	2	2	2	2	0	2	0	0	2	2
5J061870-12	0	2	0	0	2	2	2	2	2	2	2	2	0	0	2	0	2	1	1	0	2	2	2	0	0	2	2	1	1	2	2	0	1	1	1	2	2	0	1	2	2	2	2	1	2	0	1	2	2
5J061870-7	2	0	1	1	2	2	1	1	1	1	2	1	1	1	1	0	2	0	0	0	1	1	1	1	0	2	0	1	1	1	2	0	0	1	1	0	0	2	1	0	0	0	0	0	0	2	2	0	0
5J062060-8	0	2	0	0	2	2	2	0	2	0	2	1	1	1	1	0	2	2	2	0	2	2	0	0	0	1	2	0	2	0	0	0	0	1	1	2	2	0	0	2	2	2	2	0	2	0	0	2	2
5J062064-6	0	2	0	0	2	2	2	2	2	2	2	2	0	0	2	0	2	2	2	0	2	1	1	1	1	2	2	0	2	1	1	0	1	1	1	2	2	0	0	2	2	2	2	1	2	0	0	2	1
5J062100-2	0	2	0	0	2	2	2	1	1	2	2	2	0	0	2	0	2	2	2	0	2	0	0	2	2	2	2	0	2	0	0	0	0	2	0	2	2	0	0	2	2	2	2	0	2	0	0	2	1
5J062100-3	0	2	0	0	2	2	2	1	1	2	2	2	0	0	2	0	2	1	1	0	2	2	2	0	0	2	2	0	2	2	2	0	1	2	0	2	2	0	0	2	2	2	1	1	2	0	0	2	2
5J062100-4	0	2	0	0	2	2	2	2	2	2	2	2	0	0	2	0	2	2	2	0	2	0	0	2	2	2	2	0	2	0	0	0	0	2	0	2	2	0	0	2	2	2	2	0	2	0	0	2	1
5J062100-6	0	1	0	0	2	2	2	2	2	2	2	2	0	0	2	0	2	1	1	0	2	2	2	0	0	2	2	0	2	2	2	0	2	1	1	1	1	0	1	1	1	1	1	1	2	0	0	2	2
5J062111-2	1	1	2	2	1	1	0	0	0	2	1	2	0	0	2	1	1	1	1	1	0	2	0	2	0	2	1	0	2	2	2	1	0	2	0	1	1	0	0	1	1	1	1	0	1	1	1	1	1
5J062167-2	0	2	1	2	1	1	0	0	0	2	0	1	1	1	1	1	1	2	2	2	0	2	0	2	0	2	2	0	2	2	2	2	0	2	0	2	2	0	0	2	2	2	2	0	2	0	0	2	2
5J062174-3	1	1	2	2	1	1	0	0	0	2	1	1	1	1	1	0	2	1	1	1	0	1	1	1	0	2	0	0	2	2	2	1	0	1	1	1	1	0	2	1	1	1	1	0	2	1	1	1	1
5J062199-1	0	2	0	1	2	2	2	2	2	2	1	2	0	0	2	0	2	2	2	0	2	2	2	0	0	2	2	0	2	2	1	0	2	2	0	2	2	0	0	2	2	2	2	2	1	0	0	2	2
5J062215-6	0	2	0	0	2	2	2	2	2	2	2	2	0	0	2	0	2	2	2	0	2	0	0	2	2	2	2	0	2	0	0	0	0	2	0	2	2	0	0	2	2	2	2	0	2	0	0	2	1
5J062217-3	0	2	0	0	2	2	2	2	2	2	2	1	1	1	1	0	2	1	1	0	2	2	2	0	0	2	2	0	2	2	2	0	2	2	0	2	2	0	0	2	2	2	2	2	1	0	0	2	2
5J062248-1	2	0	2	1	2	2	1	1	1	1	2	1	1	1	1	1	1	1	1	0	1	1	1	1	0	2	0	1	1	1	2	0	0	0	2	0	0	2	1	0	0	0	0	0	0	2	2	0	0
5J062268-1	0	2	0	0	2	2	1	2	2	2	2	2	0	0	2	0	2	2	2	0	2	2	2	0	0	2	2	0	2	2	2	0	2	1	1	2	2	0	0	2	2	2	2	0	1	0	0	2	2
6J020187-2	0	2	0	0	2	2	2	2	2	2	2	2	0	0	2	0	2	2	2	0	2	2	2	0	0	2	2	0	2	2	1	0	2	2	0	2	2	0	0	2	2	2	2	0	2	0	0	2	2
6J020210-1	0	2	0	0	2	2	2	2	2	2	2	2	0	0	2	0	2	2	2	0	2	0	0	2	1	2	2	1	1	1	0	0	0	2	0	2	2	0	0	2	2	2	2	0	2	0	0	2	2
6J020219-1	0	2	0	0	2	2	2	2	2	2	2	2	0	0	2	0	2	2	2	0	2	2	2	0	0	2	2	0	2	2	2	0	2	2	0	2	2	0	0	2	2	2	2	2	2	0	1	2	2
6J020288-1	0	2	0	0	1	1	2	1	1	2	2	2	0	0	2	0	2	2	2	0	2	2	2	0	0	2	2	0	2	2	2	0	2	2	0	2	2	0	0	2	2	2	2	2	2	0	0	2	2
98X371-3C	0	2	0	0	2	2	2	2	2	2	2	2	0	0	2	0	2	2	2	0	2	2	2	0	0	2	2	0	2	2	2	0	2	2	0	2	2	0	0	2	2	2	2	2	2	0	0	2	2
98X402-1C	0	2	0	0	2	2	2	2	2	2	2	2	0	0	2	0	2	2	2	0	2	2	2	0	0	2	1	0	2	2	2	0	2	2	0	2	2	0	0	1	1	1	2	2	2	0	0	2	2
98X471-2C	0	2	0	0	1	1	2	1	1	0	2	1	1	1	1	0	2	2	2	0	2	2	0	0	0	1	2	0	2	0	0	0	0	1	1	2	2	0	0	2	2	2	2	0	2	0	0	2	2
98X472-4C	0	2	0	0	1	1	2	0	2	0	2	1	1	1	1	0	2	2	2	0	2	2	0	0	0	1	2	0	2	0	0	0	0	2	0	2	2	0	0	2	2	2	2	0	2	0	0	2	2
A00103	0	2	1	1	1	1	0	0	0	2	0	2	0	0	2	1	1	2	2	2	0	2	0	2	0	2	2	0	2	2	2	2	0	2	0	2	2	1	0	2	2	2	2	0	2	0	0	2	2
A00122	2	0	2	1	1	1	1	1	1	1	2	1	1	1	1	2	0	0	0	0	1	1	1	1	0	2	1	1	1	1	2	0	0	0	2	2	0	1	0	0	0	0	2	0	0	0	0	0	2
A00151	0	2	0	0	2	2	2	2	2	2	2	2	0	0	2	0	2	2	2	0	1	0	0	2	2	2	2	0	2	0	0	0	0	2	0	2	2	0	0	2	2	2	2	0	2	0	0	2	1
A00154	0	2	0	0	2	2	2	2	2	2	2	2	0	0	2	0	2	2	2	0	2	0	0	2	1	1	2	0	2	0	0	0	0	2	0	2	2	0	0	2	2	2	2	0	2	0	0	2	2
A00166	2	0	2	1	1	1	1	1	1	1	2	1	1	1	1	1	1	0	0	0	1	1	1	1	0	2	0	1	1	1	2	0	0	0	2	0	0	2	2	0	0	0	0	0	0	2	2	0	0
A00181	1	0	2	2	1	1	1	1	1	1	2	1	1	1	1	0	2	1	1	1	0	1	1	1	0	2	0	1	1	1	2	0	0	0	2	0	0	1	2	1	1	1	0	0	0	2	2	1	1
A00187	0	2	1	2	1	1	0	0	0	2	0	2	0	0	2	1	1	2	2	2	0	2	0	2	0	2	2	0	2	2	2	2	0	2	0	2	2	0	0	2	2	2	2	0	2	0	0	2	2
A00198	0	2	1	2	1	1	0	0	0	2	0	2	0	0	2	1	1	2	2	2	0	2	0	2	0	2	2	0	2	2	2	2	0	2	0	2	2	0	0	2	2	2	2	0	2	0	0	2	2
A00212	0	2	0	0	2	2	2	2	2	2	2	2	0	0	2	0	2	2	2	0	2	2	2	0	0	2	2	0	2	2	2	0	2	2	0	1	1	0	0	2	2	2	2	2	2	0	0	2	2
A00228	0	2	0	0	1	1	2	2	2	2	2	2	0	0	2	0	2	2	2	0	2	2	2	0	0	2	1	0	2	2	2	0	2	2	0	2	2	0	0	2	2	2	2	2	2	0	0	2	2
A00229	0	2	0	0	2	2	2	0	2	1	2	2	0	0	2	0	2	2	2	0	2	2	0	0	0	1	2	0	2	0	0	0	0	2	0	2	2	0	0	2	2	2	2	0	2	0	1	2	1
A00248	0	2	0	0	2	2	2	2	2	2	2	2	0	0	2	0	2	2	2	0	2	2	2	0	0	2	2	0	2	2	2	0	2	1	1	2	2	0	0	1	1	1	2	2	2	0	0	2	2
A99105	0	2	1	2	2	2	2	2	2	2	2	2	0	0	2	1	1	2	2	0	2	2	1	0	0	2	2	0	2	2	1	0	0	2	0	2	2	0	0	2	2	2	2	1	2	0	1	2	2
A99138	0	2	0	0	2	2	2	2	2	2	1	2	0	0	2	0	2	2	2	0	2	2	2	0	0	2	2	0	2	2	2	2	0	2	0	2	2	0	0	2	2	2	2	0	2	0	1	2	2
A99165	0	2	1	1	2	2	1	1	1	2	1	1	1	1	1	0	2	2	2	2	1	2	1	1	0	2	2	0	2	2	2	1	2	1	1	2	2	1	0	2	2	2	2	2	2	0	0	2	2
AMBER	0	2	0	0	2	2	2	2	2	2	2	2	0	0	2	0	2	2	2	0	2	2	2	0	0	2	2	0	2	2	2	0	2	2	0	2	2	0	0	2	2	2	2	2	2	0	0	2	2
ARS00127	0	2	0	0	2	2	2	2	2	2	2	2	0	0	2	0	2	2	2	0	2	1	1	1	1	2	2	0	2	2	1	0	1	2	0	2	2	0	0	2	2	2	2	2	2	0	0	2	2
ARS00173	0	2	0	0	2	2	2	2	2	2	2	1	1	1	1	0	2	2	2	0	2	0	0	2	1	2	2	0	2	1	0	0	1	2	0	2	2	0	0	2	2	2	2	1	2	0	0	2	2
ARS00226	0	2	0	0	2	2	2	2	2	2	2	2	0	0	2	0	2	2	2	0	2	2	2	0	0	2	2	0	2	2	2	0	2	1	1	2	2	0	0	2	2	2	2	2	2	0	0	2	2
ARS00235	0	2	0	0	2	2	2	2	2	2	2	2	0	0	2	0	2	2	2	0	2	2	2	0	0	2	2	0	2	2	2	0	2	2	0	2	2	0	0	2	2	2	2	2	2	0	0	2	2
ARS00258	0	2	0	0	2	2	2	0	2	0	2	2	0	0	2	0	2	2	2	0	2	2	0	0	0	0	2	0	2	0	2	2	0	2	0	2	2	0	0	2	2	2	2	0	2	0	0	2	2
ARS010704-1L	0	2	0	0	2	2	2	2	2	2	2	2	0	0	2	0	2	1	1	0	1	0	0	2	0	2	2	0	2	0	0	0	0	2	0	2	2	0	0	2	2	2	2	0	1	0	0	2	2
ARS010719-4L	0	2	0	0	0	0	2	2	2	1	2	2	0	0	2	1	1	2	2	0	2	0	0	2	2	2	2	0	2	0	0	0	0	2	0	2	2	0	0	2	2	2	2	0	2	0	0	2	2
ARS010746-2C	0	2	0	0	1	1	2	2	2	2	2	2	0	0	2	0	2	2	2	0	2	0	0	2	2	2	2	0	2	0	0	0	0	2	0	2	2	0	0	2	2	2	2	0	2	0	0	2	2
ARS010762-2C	0	2	0	0	2	2	2	2	2	2	2	2	0	0	2	0	2	2	2	0	2	2	0	0	0	1	2	0	2	0	0	0	1	2	0	2	2	0	0	2	2	2	2	0	2	0	0	2	1
ARS010769-6C	0	2	0	0	2	2	2	2	2	2	2	2	0	0	2	0	2	2	2	0	2	2	2	0	0	2	2	0	2	2	2	0	2	2	0	2	2	0	0	2	2	2	2	2	2	0	0	2	2
ARS010780-1L	0	2	0	0	2	2	2	2	2	2	2	2	0	0	2	0	2	2	2	0	2	0	0	2	2	2	2	0	2	0	0	0	0	2	0	2	2	0	0	2	2	2	2	0	2	0	0	2	2
ARS010780-3C	0	2	0	0	2	2	2	2	2	2	2	2	0	0	2	0	2	2	2	0	2	2	2	0	0	2	2	0	2	2	2	0	2	2	0	2	2	0	0	2	2	2	2	2	2	0	0	2	2
ARS960277L-R	0	2	0	0	2	2	2	2	2	2	2	2	0	0	2	0	2	2	2	0	2	2	2	0	0	2	2	0	2	2	1	0	1	2	0	2	2	0	0	2	2	2	2	1	2	0	1	2	2
ARS96105	0	2	1	2	2	2	0	0	0	2	0	2	0	0	2	0	2	2	2	2	0	2	0	2	0	2	2	0	2	2	2	2	0	2	0	2	2	0	0	2	2	2	2	0	2	0	1	2	2
ARS96158	0	2	0	0	2	2	2	0	2	1	2	2	0	0	2	0	2	2	2	0	2	2	0	0	0	2	2	1	1	1	0	0	0	2	0	2	2	0	0	2	2	2	2	1	2	0	0	2	2
ARS96277	0	2	0	0	2	2	2	2	2	2	2	2	0	0	2	0	2	2	2	0	2	0	0	2	2	2	2	0	2	0	0	0	0	2	0	2	2	0	0	2	2	2	2	0	2	0	0	2	2
ARS970042-1C	2	0	2	1	1	1	1	1	1	1	2	0	2	2	0	0	2	1	1	0	1	1	1	1	0	2	0	1	1	2	2	0	0	2	0	0	0	2	2	0	0	0	2	0	0	0	0	0	0
ARS970071-3C	2	0	2	1	1	1	1	1	1	1	2	0	2	2	0	0	2	1	1	1	1	1	1	1	0	2	0	2	0	2	2	0	0	2	0	1	1	0	1	0	0	0	2	1	1	0	0	1	1
ARS970161-3L(Selbu)	1	0	1	0	2	2	2	1	1	2	2	0	2	2	0	0	2	0	0	0	2	2	2	0	0	2	1	0	2	2	2	0	1	2	0	1	1	0	0	2	2	2	2	2	2	0	0	2	2
ARS970168-2C	1	1	1	0	2	2	2	0	2	0	2	1	1	1	1	0	2	2	2	0	2	2	0	0	0	2	2	0	2	2	1	0	0	2	0	2	2	0	0	2	2	2	2	2	2	0	0	2	2
ARS970170-2L	0	2	0	1	2	2	0	0	0	2	0	2	0	0	2	0	2	2	2	1	1	2	0	2	0	2	2	0	2	2	2	1	1	2	0	2	2	0	0	2	2	2	2	1	2	0	0	2	2
ARS970184-1C	0	2	0	0	1	1	2	0	0	2	0	2	0	0	2	0	2	2	2	2	0	2	0	2	0	2	2	0	2	2	2	2	0	2	0	2	2	0	0	2	2	2	2	0	2	0	0	2	2
ARS9702782	0	2	0	0	2	2	2	2	2	2	2	2	0	0	2	1	1	2	2	0	2	2	2	0	0	2	2	0	2	2	2	0	2	2	0	2	2	0	0	2	2	2	2	2	2	1	0	2	2
ARS97173	0	2	1	2	2	2	0	0	0	2	0	2	0	0	2	0	2	2	2	2	0	2	0	2	0	2	2	0	2	2	2	0	2	2	0	2	2	0	0	2	2	2	2	2	2	0	0	2	2
ARS97173-16	0	2	0	0	2	2	2	0	0	2	0	1	1	1	1	0	2	2	2	2	0	2	0	2	0	2	2	0	2	2	2	2	0	2	0	2	2	0	0	2	2	2	2	0	2	0	0	2	2
ARS97230-6C	0	2	0	0	2	2	2	0	2	0	2	2	0	0	2	0	2	2	2	0	2	2	0	0	0	1	2	0	2	0	0	0	0	2	0	2	2	0	0	2	2	2	2	0	2	0	0	2	1
ARS98237	0	2	0	0	2	2	2	2	2	2	2	2	0	0	2	0	2	2	2	0	2	2	2	0	0	2	2	0	2	2	2	0	2	2	0	2	2	0	0	2	2	2	2	2	2	0	0	2	2
ARS98237-28	0	2	0	0	2	2	2	2	2	2	2	2	0	0	2	0	2	2	2	0	2	2	2	0	0	2	2	0	2	2	1	0	2	2	0	2	2	0	0	2	2	2	2	2	2	0	0	2	2
ARS98X402-1C	0	2	0	0	2	2	2	2	2	2	2	2	0	0	2	0	2	2	2	0	2	2	2	0	0	2	2	0	2	2	2	0	2	2	0	2	2	0	0	2	2	2	2	2	2	0	0	2	2
ARS990077-1C	1	0	0	0	2	2	2	2	2	2	2	2	0	0	2	0	2	1	1	0	1	1	1	1	0	2	1	0	2	2	2	0	0	2	0	2	1	0	0	0	0	0	2	1	0	0	0	1	2
ARS99123	0	2	0	0	2	2	2	2	2	2	2	1	1	1	1	0	2	2	2	0	2	2	2	0	0	2	2	0	2	2	2	0	2	2	0	2	2	0	0	2	2	2	2	2	2	0	0	2	2
ARS99137	0	2	0	0	2	2	2	2	2	2	2	1	1	1	1	0	2	2	2	0	2	2	2	0	0	2	2	0	2	2	2	0	2	2	0	2	2	0	0	2	2	2	2	2	2	0	0	2	2
ARSC96059-1	0	2	1	2	1	1	0	1	1	2	0	1	1	1	1	1	1	2	2	2	0	2	0	2	0	2	2	0	2	2	2	2	0	2	0	2	2	0	0	1	1	1	1	1	2	0	0	2	2
ARSC96059-2	0	2	1	2	1	1	0	0	0	2	0	1	1	1	1	0	2	2	2	2	0	2	0	2	0	2	2	0	2	2	2	2	0	2	0	2	2	0	0	2	2	2	2	0	2	0	0	2	2
BITTERROOT	0	2	0	0	2	2	1	0	0	2	1	2	0	0	2	0	2	2	2	0	1	2	1	1	0	2	2	0	2	2	2	0	1	2	0	1	1	0	0	1	1	1	2	1	2	0	0	2	2
BRUEHL	2	0	2	1	1	1	1	1	1	1	2	1	1	1	1	1	1	0	0	0	1	1	1	1	0	2	1	1	1	1	2	0	0	1	1	2	0	1	0	0	0	0	2	0	0	0	0	0	2
BRUNDAGE96	0	2	0	0	1	1	1	2	2	1	2	2	0	0	2	0	2	2	2	0	2	2	1	0	0	2	2	0	2	1	1	1	0	2	0	2	2	0	0	2	2	2	2	1	2	0	0	1	2
BRUNDAGECF	0	2	0	0	2	2	2	0	2	0	2	2	0	0	2	0	2	2	2	0	2	2	0	0	0	1	2	0	2	0	0	0	1	2	0	2	2	0	0	2	2	2	2	0	2	0	0	2	2
BRUNEAU	0	2	0	0	2	2	2	0	2	0	2	2	0	0	2	0	2	2	2	0	2	2	0	0	0	0	2	0	2	0	0	0	0	2	0	2	2	0	0	2	2	2	2	0	2	0	0	2	2
C960003	0	2	0	0	2	2	2	0	2	0	2	2	0	0	2	0	2	2	2	0	2	2	0	0	0	1	2	0	2	0	0	0	0	2	0	2	2	0	0	2	2	2	2	0	2	0	0	2	2
C960097	0	2	0	0	2	2	2	0	2	0	2	2	0	0	2	0	2	2	2	0	2	2	0	0	0	1	2	0	2	0	0	0	1	2	0	2	2	0	0	2	2	2	2	0	2	0	0	1	1
CARA	0	2	0	0	2	2	2	0	2	0	2	2	0	0	2	0	2	2	2	0	2	2	0	0	0	1	2	0	2	0	0	0	0	2	0	2	2	0	0	2	2	2	2	0	2	0	0	2	1
CHRYSTAL	0	2	0	0	2	2	2	0	2	0	2	2	0	0	2	0	2	2	2	0	2	2	0	0	0	1	2	0	2	0	0	0	0	2	0	2	2	0	0	2	2	2	2	0	2	0	0	2	1
CHUKAR	0	2	0	0	2	2	2	0	2	0	2	2	0	0	2	0	2	2	2	0	2	2	0	0	0	1	2	0	2	0	0	0	0	2	0	2	2	0	0	2	2	2	2	0	2	0	0	2	1
CODA	0	2	0	0	2	2	2	0	2	0	2	2	0	0	2	0	2	2	2	0	2	2	0	0	0	1	2	0	2	0	0	0	0	2	0	2	2	0	0	2	2	2	2	0	2	0	0	2	1
CONCEPT	0	2	0	0	2	2	2	0	2	0	2	2	0	0	2	0	2	2	2	0	2	2	0	0	0	1	2	0	2	0	0	0	0	2	0	2	2	0	0	2	2	2	2	0	2	0	1	2	1
CRESCENT	0	2	0	0	2	2	2	0	2	0	2	2	0	0	2	0	2	2	2	0	2	2	0	0	0	1	2	0	2	0	0	0	0	2	0	2	2	0	0	2	2	2	2	0	2	0	0	2	1
DUNE	0	2	0	0	2	2	2	0	2	0	2	2	0	0	2	0	2	2	2	0	2	2	0	0	0	1	2	0	2	0	0	0	0	2	0	2	2	0	0	2	2	2	2	0	2	0	0	2	1
EDWIN	0	2	0	0	1	1	2	2	2	1	2	2	0	0	2	0	2	2	2	0	2	2	2	0	0	2	2	0	2	2	2	0	0	2	0	2	2	0	0	2	2	2	2	1	2	0	1	2	2
F/E-39	0	2	0	0	2	2	2	2	2	2	2	1	1	1	1	0	2	2	2	0	2	2	2	0	0	2	1	0	2	2	2	0	2	2	0	2	2	0	0	1	1	1	2	2	2	0	0	2	2
F/E-4	0	2	0	0	2	2	2	2	2	2	2	2	0	0	2	0	2	1	1	0	2	2	2	0	0	2	2	0	2	2	2	0	2	2	0	2	2	0	0	2	2	2	2	2	2	0	0	2	2
FINCH	1	1	1	0	2	2	2	0	2	0	2	2	0	0	2	0	2	1	1	0	2	2	0	0	0	2	2	1	1	1	1	0	0	2	0	2	2	0	1	1	1	1	2	0	1	0	0	1	0
GOETZE	0	2	0	0	2	2	2	0	2	0	2	2	0	0	2	0	2	2	2	0	2	2	0	0	0	1	2	0	2	0	0	0	1	2	0	2	2	0	0	2	2	2	2	0	2	0	0	2	2
HILLER	0	2	0	0	2	2	2	2	2	1	2	2	0	0	2	0	2	1	1	0	2	2	2	0	0	2	2	0	2	2	2	0	2	1	1	1	1	0	0	2	2	2	2	2	2	0	0	2	2
ID00-475-2DH	0	2	1	2	1	1	0	0	0	2	1	2	0	0	2	1	1	2	2	2	0	2	0	2	0	2	2	0	2	2	2	0	2	2	0	2	2	0	0	2	2	2	2	2	2	0	0	2	2
ID581	0	2	0	0	2	2	2	1	2	1	2	2	0	0	2	0	2	2	2	0	2	2	1	0	0	1	2	0	2	1	1	0	0	2	0	2	2	0	0	2	2	2	2	1	2	0	0	2	1
ID587CF	0	2	0	0	2	2	2	0	2	0	2	2	0	0	2	0	2	2	2	0	2	2	0	0	0	1	2	0	2	0	0	0	0	2	0	2	2	0	0	2	2	2	2	0	2	0	0	2	2
ID589	0	2	0	0	2	2	2	0	2	0	2	2	0	0	2	0	2	2	2	0	2	2	0	0	0	1	2	0	2	0	0	0	0	2	0	2	2	0	0	2	2	2	2	0	2	0	0	2	2
ID654	0	2	0	0	2	2	2	0	2	1	2	2	0	0	2	0	2	1	1	0	2	2	0	0	0	1	2	0	2	0	0	0	0	2	0	2	2	0	0	2	2	2	2	0	2	0	0	2	2
ID655	0	2	0	0	2	2	2	2	2	2	0	2	0	0	2	0	2	1	1	1	2	2	0	0	0	2	2	1	1	1	0	0	0	2	0	2	2	0	0	2	2	2	2	0	2	0	0	2	2
ID663	0	2	0	0	1	1	2	0	2	0	2	2	0	0	2	0	2	2	2	0	2	2	1	0	0	1	2	0	2	0	0	0	0	2	0	2	2	0	0	2	2	2	2	0	2	0	0	2	2
ID859	0	2	0	0	1	1	2	0	2	0	2	2	0	0	2	0	2	2	2	0	2	2	0	0	0	0	2	0	2	0	0	0	1	2	0	2	2	0	0	2	2	2	2	0	2	0	0	2	1
ID96-16702A	0	2	0	0	2	2	2	1	1	0	1	2	0	0	2	0	2	2	2	0	2	2	0	0	0	1	2	0	2	0	0	0	0	1	1	2	2	0	0	2	2	2	2	0	2	0	0	2	1
ID99-419	0	2	0	0	1	1	2	2	2	2	2	2	0	0	2	0	2	2	2	0	2	2	2	0	0	2	2	0	2	2	2	0	2	2	0	2	2	0	0	2	2	2	2	2	2	0	0	2	2
J010038-4	0	2	0	0	2	2	2	2	2	2	2	2	0	0	2	0	2	2	2	0	2	2	2	0	0	2	2	0	2	2	2	0	2	2	0	2	2	0	0	2	2	2	2	2	2	0	0	2	2
J010039-1	0	2	0	0	2	2	2	2	2	2	2	2	0	0	2	0	2	2	2	0	2	2	2	0	0	2	2	0	2	2	2	0	2	2	0	2	2	0	0	2	2	2	2	2	2	0	0	2	2
J010049-1	0	2	1	2	1	1	0	0	0	2	0	1	1	1	1	1	1	2	2	2	0	2	0	2	0	2	2	0	2	2	2	0	2	2	0	1	1	0	0	2	2	2	2	2	2	0	0	2	2
J010049-2	0	2	0	0	2	2	2	2	2	2	2	2	0	0	2	0	2	2	2	0	2	2	2	0	0	2	1	0	2	2	2	0	2	2	0	2	2	0	0	2	2	2	2	2	2	0	0	2	2
J01C0009-11	0	2	0	0	2	2	2	2	2	2	2	2	0	0	2	0	2	2	2	0	2	2	2	0	0	2	2	0	2	2	2	0	2	2	0	2	2	0	0	2	2	2	2	2	2	0	0	2	2
J950048-001	0	2	0	0	1	1	2	2	2	2	2	2	0	0	2	0	2	2	2	0	2	2	2	0	0	2	2	0	2	2	2	0	2	2	0	2	2	0	0	1	1	1	2	2	2	0	0	2	2
J950052-001	0	2	1	2	1	1	0	0	0	2	0	2	0	0	2	1	1	2	2	2	0	2	0	2	0	2	2	0	2	2	2	2	0	2	0	2	2	0	0	2	2	2	2	0	2	0	0	2	2
J950056-004	0	2	0	0	2	2	2	2	2	2	2	2	0	0	2	0	2	2	2	1	2	2	2	0	0	2	2	0	2	2	2	0	2	1	1	2	2	0	1	2	2	2	2	2	2	0	0	2	2
J950060-001	2	0	2	1	1	1	1	1	1	1	2	0	2	2	0	1	1	0	0	0	1	1	1	1	0	2	1	1	1	1	2	0	0	0	2	2	0	1	0	0	0	0	2	0	0	0	0	0	2
J950077-003	0	2	0	0	2	2	2	2	2	0	2	2	0	0	2	0	2	2	2	0	2	2	1	0	0	2	2	0	2	2	2	1	0	2	0	1	1	0	0	1	1	1	2	2	2	0	0	2	2
J950077-004	0	2	0	0	1	1	2	0	2	0	2	2	0	0	2	0	2	2	2	0	2	2	0	0	0	1	2	0	2	0	2	2	0	2	0	2	2	0	0	2	2	2	2	0	2	0	0	2	2
J950081-001	0	2	0	0	2	2	2	2	2	2	2	2	0	0	2	0	2	2	2	0	2	0	0	2	2	2	2	0	2	0	0	0	0	2	0	2	2	0	0	2	2	2	2	0	2	0	0	2	1
J950086-002	0	2	1	2	2	2	0	0	0	2	0	2	0	0	2	0	2	2	2	2	0	2	0	2	0	2	2	0	2	2	2	2	0	2	0	2	2	0	0	2	2	2	2	0	2	0	0	2	2
J950087-001	0	2	0	0	2	2	2	2	2	2	2	2	0	0	2	0	2	2	2	1	2	2	2	0	0	2	2	0	2	2	2	0	2	2	0	1	1	0	0	2	2	2	2	2	2	0	0	2	2
J950114-001	0	2	0	1	2	2	1	0	0	2	0	1	1	1	1	0	2	2	2	0	1	2	0	2	0	2	2	0	2	2	2	2	2	2	0	2	2	0	0	2	2	2	2	0	2	0	0	2	2
J950114-002	1	2	1	0	2	2	2	0	0	2	0	1	1	1	1	0	2	2	2	1	0	2	0	2	0	2	2	0	2	2	2	2	0	2	0	2	2	0	0	2	2	2	2	0	2	0	0	1	2
J950274-001	0	2	1	2	2	2	0	1	1	2	0	1	1	1	1	0	2	2	2	2	0	2	0	2	0	2	2	0	2	2	2	2	0	2	0	2	2	0	0	2	2	2	2	0	2	1	0	2	2
J950276-001	0	2	0	0	2	2	2	2	2	2	2	2	0	0	2	0	2	2	2	0	2	2	2	0	0	2	2	0	2	2	2	0	2	1	1	2	2	0	0	2	2	2	2	2	2	0	0	2	2
J950285-001	0	2	0	0	2	2	2	2	2	2	2	2	0	0	2	0	2	2	2	0	2	2	2	0	0	2	2	0	2	2	2	0	2	1	1	2	2	0	0	2	2	2	2	2	2	0	0	2	2
J950285-002	0	2	1	0	2	2	2	2	2	2	2	2	0	0	2	0	2	2	2	0	2	2	2	0	0	2	2	0	2	2	2	0	2	2	0	1	1	0	0	2	2	2	2	2	2	0	0	2	2
J950289-001	0	2	0	0	2	2	2	2	2	2	2	2	0	0	2	0	2	2	2	0	2	2	2	0	0	2	2	0	2	2	2	0	2	2	0	2	2	0	0	1	1	1	2	2	2	0	0	2	2
J950297-003	2	0	2	1	1	1	1	1	1	1	2	0	2	2	0	1	1	0	0	0	1	1	1	1	0	2	1	1	1	1	2	0	0	0	2	2	0	1	0	0	0	0	2	0	0	0	0	0	2
J950297-004	0	2	0	0	2	2	2	2	2	2	2	2	0	0	2	0	2	2	2	0	2	2	2	0	0	2	2	0	2	2	2	0	2	2	0	2	2	0	0	2	2	2	2	2	2	0	0	2	2
J950297-005	0	2	0	0	2	2	2	2	2	2	2	2	0	0	2	0	2	2	2	0	1	2	2	0	0	2	2	0	2	2	2	0	2	2	0	2	2	0	0	2	2	2	2	2	2	0	0	2	2
J950298-006	0	2	0	0	2	2	2	2	2	2	2	2	0	0	2	0	2	2	2	0	2	2	2	0	0	2	2	0	2	2	2	0	2	2	0	2	2	0	0	2	2	2	2	2	2	0	0	2	2
J950315-001	0	2	0	0	2	2	2	1	2	0	2	2	0	0	2	0	2	2	2	0	2	1	1	1	0	2	1	1	1	1	0	0	0	2	0	2	2	0	0	2	2	2	2	0	2	0	0	2	2
J950346-01	0	2	0	0	1	1	2	1	1	2	2	2	0	0	2	0	2	2	2	0	2	0	0	2	2	2	2	1	1	1	0	0	0	2	0	1	1	0	0	2	2	2	2	0	2	0	0	2	2
J950370-02	0	2	0	0	2	2	2	2	2	2	2	2	0	0	2	0	2	2	2	0	2	0	0	2	1	2	2	0	2	0	0	0	0	2	0	2	1	0	0	2	2	2	2	0	2	0	0	2	1
J950409-10-2	0	2	0	0	2	2	2	2	2	2	2	2	0	0	2	0	2	2	2	0	2	0	0	2	2	2	2	0	2	0	0	0	0	2	0	2	2	0	0	2	2	2	2	0	2	0	1	2	1
J950409-10-3	0	2	0	0	2	2	2	2	2	2	2	2	0	0	2	0	2	2	2	0	2	2	2	0	0	2	2	0	2	2	2	0	2	2	0	2	2	0	0	2	2	2	2	2	2	0	0	2	2
J950409-10-4	0	2	0	0	2	2	2	2	2	2	2	2	0	0	2	0	2	2	2	0	2	2	2	0	0	2	2	0	2	2	2	0	2	2	0	2	2	0	0	1	1	1	2	2	2	0	0	2	2
J950409-10-5	0	2	0	0	2	2	2	2	2	2	2	1	1	1	1	0	2	2	2	0	2	2	2	0	0	2	2	0	2	2	2	0	2	1	1	2	2	0	0	2	2	2	2	2	2	0	0	2	2
J950411-02	2	0	2	1	1	1	1	1	1	1	2	1	1	1	1	2	0	0	0	1	1	1	1	1	0	2	1	2	0	2	2	2	0	2	0	1	1	0	0	0	0	0	2	0	2	0	0	1	2
J950411-03	2	0	2	1	1	1	1	1	1	1	2	1	1	1	1	1	1	0	0	0	1	1	1	1	0	2	1	1	1	1	2	0	0	0	2	2	0	1	0	0	0	0	2	0	0	0	0	0	2
J950411-05	2	0	2	1	2	2	1	1	1	1	2	1	1	1	1	1	1	0	0	0	1	1	1	1	0	2	0	1	1	1	2	0	0	0	2	0	0	1	2	0	0	0	0	0	0	2	0	0	1
J950412-01	2	0	2	1	2	2	1	1	1	1	2	1	1	1	1	1	1	0	0	0	1	1	1	1	0	2	0	1	1	1	2	0	0	0	2	0	0	2	1	0	0	0	0	0	0	2	2	0	0
J960670-1	1	1	1	0	2	2	2	0	2	0	1	1	1	1	1	0	2	1	1	1	1	2	0	1	0	2	2	0	2	1	2	1	0	2	0	1	1	0	0	2	2	2	1	0	1	1	0	2	1
J960678-5	1	0	2	1	2	2	1	1	1	1	2	1	1	1	1	1	1	0	0	0	2	1	1	1	0	2	0	2	0	2	2	0	0	2	0	1	1	1	1	1	1	1	1	0	0	1	0	0	0
J960793-1	1	0	2	1	2	2	1	1	1	1	2	1	1	1	1	1	1	0	0	0	2	1	1	1	0	2	0	2	0	2	2	0	0	2	0	0	0	1	1	0	0	0	1	0	0	1	1	0	0
J960793-3	2	0	2	1	2	2	1	1	1	1	2	1	1	1	1	1	1	0	0	0	1	1	1	1	0	2	0	1	1	1	2	0	0	0	2	0	0	2	1	0	0	0	0	0	0	2	2	0	0
J960793-4	0	2	0	0	2	2	2	1	2	2	2	2	0	0	2	0	2	2	2	0	2	0	0	2	1	2	2	0	2	0	0	0	0	2	0	2	2	0	0	2	2	2	2	0	2	0	0	2	2
J960794-2	2	0	2	1	2	2	1	1	1	1	2	1	1	1	1	1	1	0	0	0	1	1	1	1	0	2	0	1	1	1	2	0	0	0	2	0	0	1	2	0	0	0	0	0	0	2	1	0	0
J960805-2	2	0	2	1	1	1	1	1	1	1	2	1	1	1	1	2	0	0	0	0	1	1	1	1	0	2	1	1	1	1	2	0	0	0	2	2	0	1	0	0	0	0	2	0	0	0	0	0	2
J960805-4	0	2	0	0	2	2	2	2	2	2	2	2	0	0	2	0	2	2	2	0	2	0	0	2	2	2	2	0	2	0	0	0	0	1	1	1	1	0	0	2	2	2	2	0	2	0	0	2	1
J961024-1	2	0	2	1	2	2	1	1	1	1	2	1	1	1	1	1	1	0	0	0	1	1	1	1	0	2	0	1	1	1	2	0	0	0	2	0	0	1	1	0	0	0	0	0	0	2	2	0	0
J961024-2	2	0	2	1	2	2	1	1	1	1	2	1	1	1	1	1	1	0	0	0	1	1	1	1	0	2	0	1	1	1	2	0	0	1	1	0	0	1	2	0	0	0	0	0	0	2	2	0	0
J961042-2	0	2	0	0	2	2	2	2	2	2	2	2	0	0	2	0	2	2	2	0	2	0	0	2	2	2	2	0	2	0	0	0	0	2	0	2	2	0	0	2	2	2	2	0	2	1	1	2	1
J961101-1	0	2	0	0	2	2	2	0	2	0	2	2	0	0	2	0	2	2	2	0	2	2	0	0	0	0	2	1	1	1	0	0	0	2	0	2	2	0	0	2	2	2	2	0	2	0	0	2	1
J961167-1	0	2	1	2	1	1	0	0	0	2	0	2	0	0	2	1	1	2	2	2	0	2	0	2	0	2	2	0	2	2	2	2	0	2	0	2	2	0	0	2	2	2	2	0	2	0	0	2	2
J961273-1	0	2	1	2	1	1	0	0	0	2	0	2	0	0	2	1	1	2	2	2	0	2	0	2	0	2	2	0	2	2	2	2	0	2	0	2	2	0	0	2	2	2	2	0	2	0	0	2	2
J970041-5	0	2	1	2	1	1	0	0	0	2	0	2	0	0	2	0	2	2	2	2	0	2	0	2	0	2	2	0	2	2	2	2	0	2	0	2	2	0	0	2	2	2	2	0	2	0	0	2	2
J970055-4	0	2	1	2	0	0	0	0	0	2	0	2	0	0	2	0	2	2	2	2	0	2	0	2	0	2	1	0	2	2	2	2	0	2	0	2	2	0	0	2	2	2	2	0	2	0	0	2	2
J970057-1	0	2	1	2	1	1	0	0	0	2	0	1	1	1	1	1	1	2	2	1	0	2	0	2	0	2	2	0	2	2	2	2	0	2	0	1	1	0	0	2	2	2	2	0	2	0	0	2	2
J970057-2	0	2	1	2	1	1	0	0	0	2	0	1	1	1	1	0	2	2	2	2	0	2	0	2	0	2	2	0	2	2	2	2	1	2	0	2	2	0	0	2	2	2	2	0	2	0	0	2	2
J970057-3	2	0	2	1	1	1	1	1	1	1	2	1	1	1	1	2	0	0	0	0	1	1	1	1	0	2	1	1	1	1	2	0	0	0	2	2	0	1	0	0	0	0	2	0	0	0	0	0	2
J970057-5	0	2	1	2	1	1	0	0	0	2	0	2	0	0	2	1	1	2	2	2	0	2	0	2	0	2	1	0	2	2	2	2	0	2	0	1	1	0	1	2	2	2	2	0	2	0	1	2	2
J970057-9	0	2	1	2	1	1	0	0	0	2	0	1	1	1	1	0	2	2	2	2	0	2	0	2	0	2	2	0	2	2	2	2	0	2	0	1	1	0	0	2	2	2	2	0	2	0	0	2	2
J970062-6	0	2	1	2	0	0	0	0	0	2	0	2	0	0	2	1	1	2	2	2	0	2	0	2	0	2	2	0	2	2	2	2	0	2	0	2	2	0	0	1	1	1	2	0	2	0	0	1	2
J970067-1	0	2	1	2	0	0	0	0	0	2	0	2	0	0	2	1	1	2	2	2	0	2	0	2	0	2	2	0	2	2	2	2	0	2	0	2	2	0	0	2	2	2	2	0	2	0	1	2	2
J970067-9	0	2	1	2	1	1	0	0	0	2	0	2	0	0	2	0	2	2	2	2	0	2	0	2	0	2	2	0	2	2	2	2	0	2	0	2	2	0	0	2	2	2	2	0	2	0	0	2	2
J970092-3	0	2	1	2	1	1	0	0	0	2	0	2	0	0	2	1	1	2	2	2	0	2	0	2	0	2	1	0	2	2	1	2	1	2	0	2	2	0	1	2	2	2	2	0	2	0	1	2	2
J970157-2	0	2	1	2	1	1	0	0	0	2	0	1	1	1	1	1	1	2	2	1	0	2	0	2	0	2	2	0	2	2	2	2	0	2	0	2	2	0	0	2	2	2	2	0	2	0	0	2	2
J970284-2	0	2	1	2	1	1	0	0	0	2	0	2	0	0	2	1	1	2	2	1	0	2	0	2	0	2	2	0	2	2	2	2	0	2	0	2	2	0	0	2	2	2	2	0	2	0	0	2	2
J970536-1	0	2	1	2	1	1	0	0	0	2	0	2	0	0	2	1	1	2	2	2	0	2	0	2	0	2	2	0	2	2	2	2	0	2	0	2	2	0	0	2	2	2	2	0	2	0	0	2	2
J970611-1	0	2	1	2	0	0	0	0	0	2	0	2	0	0	2	1	1	2	2	2	0	2	0	2	0	2	2	0	2	2	2	2	0	2	0	2	2	0	0	1	1	1	1	1	2	0	0	2	2
J970812-6	0	2	1	2	2	2	0	0	0	2	0	1	1	1	1	0	2	2	2	1	0	2	0	2	0	2	2	0	2	2	2	2	0	2	0	1	1	0	0	2	2	2	2	0	2	0	0	1	2
J970984-2	0	2	1	2	1	1	0	0	0	2	0	2	0	0	2	0	2	2	2	2	0	2	0	2	0	2	2	0	2	2	2	2	0	2	0	2	2	0	0	2	2	2	2	0	2	0	0	2	2
J971058-2	0	2	1	2	1	1	0	0	0	2	0	2	0	0	2	0	2	2	2	2	0	2	0	2	0	2	1	0	2	2	2	2	0	2	0	2	2	0	0	2	2	2	2	0	2	0	0	2	2
J971186-1	1	1	1	2	1	1	0	0	0	2	2	1	1	1	1	0	2	1	1	0	1	2	2	0	1	2	1	1	1	1	2	0	1	0	2	2	2	0	1	1	1	1	2	0	1	0	1	1	2
J971221-1	0	2	0	0	2	2	2	2	2	2	2	2	0	0	2	0	2	2	2	0	2	2	2	0	0	2	2	0	2	2	1	0	1	2	0	2	2	0	0	2	2	2	2	2	2	0	0	2	2
J971236-1	0	2	1	2	1	1	0	0	0	2	1	1	1	1	1	1	1	2	2	2	0	2	0	2	0	2	2	0	2	2	2	2	0	2	0	2	2	0	0	2	2	2	2	0	2	0	0	2	2
J971249-1	0	2	1	2	1	1	0	0	0	2	0	2	0	0	2	1	1	2	2	2	0	2	0	2	0	2	2	0	2	2	2	2	0	2	0	2	2	0	0	2	2	2	2	0	2	0	0	2	1
J980032-3	0	2	1	2	2	2	0	0	0	2	0	1	1	1	1	0	2	2	2	1	0	1	1	1	0	2	1	0	2	2	2	2	1	2	0	1	1	0	0	2	2	2	2	0	2	0	1	2	1
J980032-5	0	2	0	0	1	1	2	2	2	2	2	2	0	0	2	0	2	2	2	0	2	0	0	2	2	2	2	0	2	0	0	0	0	2	0	2	2	0	0	2	2	2	2	0	2	0	0	2	2
J980042-1	0	2	0	1	1	1	1	0	1	0	1	2	0	0	2	0	2	2	2	0	1	2	1	1	0	2	1	1	1	1	1	1	0	1	1	2	2	0	0	2	2	2	2	0	2	0	1	2	1
J980042-2	0	1	1	0	2	2	2	0	2	0	2	2	0	0	2	0	2	1	1	0	1	2	2	0	0	2	1	1	1	1	1	0	0	0	2	1	1	0	0	2	2	2	0	0	1	1	0	1	1
J980407-1	0	2	0	1	2	2	2	1	1	2	2	1	1	1	1	1	1	2	2	0	1	2	2	0	0	2	2	0	2	2	2	1	2	2	0	2	2	0	0	2	2	2	2	2	2	0	0	2	2
J980408-2	0	2	1	0	2	2	2	2	2	2	2	2	0	0	2	1	1	2	2	0	2	2	2	0	0	2	2	0	2	2	2	0	2	2	0	2	1	0	0	1	1	1	2	2	2	0	0	1	2
J980409-3	0	2	0	1	2	2	2	1	1	2	1	2	0	0	2	1	1	2	2	0	2	2	1	1	0	2	2	0	2	2	2	0	2	2	0	2	2	1	0	2	2	2	2	1	2	0	1	2	2
J980498-4	0	2	0	0	1	1	2	0	2	0	2	2	0	0	2	0	2	2	2	0	2	2	2	0	0	2	1	1	1	1	0	0	0	1	1	2	2	0	0	2	2	2	2	0	2	0	0	2	1
J981358-2	0	2	1	2	1	1	0	0	0	2	0	2	0	0	2	1	1	2	2	2	0	2	0	2	0	2	2	0	2	2	2	2	0	2	0	2	2	0	0	2	2	2	2	0	2	0	0	2	2
J98407-1	0	2	1	2	1	1	0	0	0	2	0	2	0	0	2	1	1	2	2	2	0	2	0	2	0	2	2	0	2	2	2	2	0	2	0	2	2	0	0	2	2	2	2	0	2	0	0	2	2
J98408-2	0	2	1	2	1	1	0	0	0	2	0	2	0	0	2	1	1	2	2	2	0	2	0	2	0	2	2	0	2	2	2	2	0	2	0	2	2	0	0	2	2	2	2	0	2	0	0	2	2
J98C0002	0	2	1	2	1	1	0	0	0	2	0	2	0	0	2	1	1	2	2	1	0	2	0	2	0	2	2	0	2	2	2	2	0	2	0	2	2	0	0	2	2	2	2	1	2	0	0	2	2
JSDM034	0	2	1	1	1	1	0	0	0	2	0	2	0	0	2	1	1	2	2	1	0	2	0	2	0	2	2	0	2	2	2	2	0	2	0	2	2	0	0	2	2	2	2	0	2	0	1	2	2
JSDM036	0	2	1	1	1	1	0	0	0	2	0	2	0	0	2	1	1	2	2	2	0	2	0	2	0	2	2	0	2	2	2	2	0	2	0	2	2	0	0	2	2	2	2	0	2	0	0	2	2
LAMBERTCF	2	0	2	1	1	1	1	1	1	1	2	1	1	1	1	2	0	0	0	0	2	1	1	1	0	2	1	1	1	1	2	0	0	0	2	2	0	1	0	0	0	0	2	0	0	0	1	0	2
LEWJAIN	2	0	2	1	1	1	1	1	1	1	2	1	1	1	1	2	0	0	0	0	1	1	1	1	1	1	1	1	1	1	2	0	0	0	2	2	0	1	0	1	1	1	2	0	0	0	0	0	2
MARY	2	0	2	1	1	1	1	1	1	1	2	1	1	1	1	2	0	0	0	0	1	1	1	1	0	2	1	1	1	1	2	0	0	0	2	1	1	1	0	0	0	0	2	0	0	0	0	0	2
MASAMI	0	2	1	2	0	0	2	0	2	0	2	2	0	0	2	1	1	2	2	0	2	2	2	0	0	2	1	1	1	1	2	2	0	2	0	2	2	0	0	2	2	2	2	0	2	0	0	2	2
MOHLER	0	2	1	2	1	1	0	0	0	2	0	2	0	0	2	1	1	2	2	2	0	2	0	2	0	2	2	0	2	2	2	2	0	2	0	2	2	0	0	2	2	2	2	0	2	0	1	2	2
MORO	0	2	1	2	1	1	0	0	0	1	2	2	0	0	2	1	1	2	2	1	0	2	0	1	0	2	2	0	2	2	2	1	0	2	0	2	2	0	0	2	2	2	2	0	2	0	0	2	2
N92163-1	1	2	1	2	1	1	0	0	0	2	0	2	0	0	2	0	2	2	2	2	0	2	0	2	0	2	1	0	2	2	2	2	0	1	1	2	2	0	0	2	2	2	2	0	2	0	0	2	2
N92172-7	0	2	1	2	1	1	0	0	0	2	0	2	0	0	2	0	2	2	2	2	0	2	0	2	0	2	1	0	2	2	2	2	0	1	1	2	2	0	0	1	1	1	2	0	2	0	0	2	2
OR2010239	0	2	1	2	1	1	0	0	0	2	0	2	0	0	2	1	1	2	2	2	0	2	0	2	0	2	2	0	2	2	2	2	0	2	0	2	2	0	0	2	2	2	2	0	2	0	0	2	2
OR2020787	0	2	1	2	1	1	1	0	1	1	2	2	0	0	2	1	1	2	2	0	1	2	0	2	1	2	2	0	2	2	1	0	0	2	0	2	2	0	0	2	2	2	2	0	2	0	0	2	2
OR2030238	0	2	1	2	1	1	0	0	0	2	0	2	0	0	2	1	1	2	2	1	0	2	0	2	0	2	2	0	2	2	2	2	1	2	0	1	1	0	0	2	2	2	2	0	2	0	0	2	2
OR2030239	0	2	1	2	1	1	0	0	0	2	0	2	0	0	2	1	1	2	2	2	0	2	0	2	0	2	1	0	2	2	2	2	0	2	0	2	2	0	0	1	1	1	2	0	2	0	0	2	2
OR2030411	0	2	1	2	1	1	0	0	0	2	0	2	0	0	2	1	1	2	2	1	0	2	0	2	0	2	2	0	2	2	2	2	1	2	0	1	1	0	0	2	2	2	2	0	2	0	1	1	2
OR2030554	0	2	1	2	1	1	0	0	0	2	0	2	0	0	2	1	1	2	2	2	0	2	0	2	0	2	2	0	2	2	2	2	0	2	0	2	2	0	0	2	2	2	2	0	2	0	0	2	2
OR2040728	0	2	1	2	1	1	0	0	0	2	0	2	0	0	2	1	1	2	2	2	1	2	0	2	0	2	2	0	2	2	2	2	0	2	0	2	2	0	0	2	2	2	1	1	2	0	0	2	2
OR2050293	2	0	2	1	1	1	1	1	1	1	2	1	1	1	1	2	0	0	0	0	1	1	1	1	0	2	1	1	1	1	2	0	1	0	2	1	1	1	0	0	0	0	2	0	0	0	0	0	2
OR2050299	2	0	1	1	0	0	1	1	1	1	2	1	1	1	1	1	1	0	0	0	1	1	1	1	0	2	0	1	1	1	2	0	0	0	2	0	0	2	1	0	0	0	0	0	0	2	2	0	0
OR2050301	1	1	1	0	1	1	2	1	1	0	2	2	0	0	2	0	2	0	0	0	2	2	2	0	0	2	0	1	1	1	2	0	1	2	0	0	0	0	0	1	1	1	1	0	1	1	1	2	1
OR2050853	0	2	1	1	1	1	2	0	2	0	2	1	1	1	1	0	2	2	2	0	2	2	0	2	0	2	2	0	2	2	2	2	1	2	0	2	2	0	0	2	2	2	2	1	2	0	0	2	2
OR2050910	0	2	1	2	1	1	0	0	0	2	0	2	0	0	2	1	1	2	2	2	0	2	0	2	0	2	2	0	2	2	2	2	1	1	1	2	2	0	0	2	2	2	2	0	2	0	0	2	2
OR2050913	0	2	0	0	1	1	2	2	2	2	2	2	0	0	2	0	2	2	2	0	2	2	2	0	0	2	1	0	2	2	2	0	2	2	0	2	2	0	0	2	2	2	2	2	2	0	0	2	2
OR2050914	0	2	2	2	1	1	2	0	2	0	2	0	2	2	0	1	1	2	2	0	1	2	0	2	0	2	2	0	2	2	2	1	0	2	0	1	1	0	0	1	1	1	2	0	2	0	0	1	2
OR2060323	1	1	2	2	1	1	1	1	1	0	2	2	0	0	2	1	1	1	1	1	2	2	0	2	0	2	2	0	2	2	2	2	1	2	0	2	0	0	0	2	2	2	2	0	1	0	0	2	2
OR2060324	0	2	0	0	1	1	2	2	2	2	2	2	0	0	2	0	2	2	2	0	2	0	0	2	1	2	2	0	2	0	0	0	1	2	0	1	1	0	0	2	2	2	2	0	2	0	0	2	1
OR2060395	0	2	1	2	2	2	0	0	0	2	0	2	0	0	2	0	2	2	2	1	0	2	0	2	0	2	2	0	2	2	2	2	0	2	0	2	2	0	0	2	2	2	2	0	2	0	0	2	2
OR2060431	0	2	0	0	2	2	2	2	2	2	2	2	0	0	2	0	2	2	2	0	2	0	0	2	1	2	2	0	2	0	0	0	0	2	0	2	2	1	0	1	1	1	2	0	2	0	0	2	1
OR2060926	0	2	1	2	2	2	0	0	0	2	0	2	0	0	2	0	2	2	2	2	0	2	0	2	0	2	2	0	2	2	2	2	1	2	0	2	2	0	0	2	2	2	2	0	2	0	0	2	2
OR2070011	0	2	1	1	1	1	0	0	0	2	0	2	0	0	2	1	1	2	2	2	0	2	0	2	0	2	2	1	1	1	2	2	0	1	1	2	2	0	0	2	2	2	2	0	2	0	0	2	2
OR2070385	0	2	1	2	1	1	0	0	0	2	0	1	1	1	1	1	1	2	2	2	0	2	0	2	0	2	2	0	2	2	2	2	0	2	0	2	2	0	0	2	2	2	2	0	2	0	0	2	2
OR2070453	0	2	1	2	1	1	0	0	0	2	0	2	0	0	2	1	1	2	2	1	0	2	0	2	0	2	2	0	2	2	2	2	0	2	0	2	2	0	0	2	2	2	2	0	2	0	1	2	2
OR2070608	0	2	1	2	1	1	0	0	0	2	0	2	0	0	2	0	2	2	2	1	0	2	0	2	0	2	2	0	2	2	2	2	0	2	0	2	2	0	0	2	2	2	2	0	2	0	0	2	2
OR2070870	0	2	1	1	1	1	1	1	1	2	1	2	0	0	2	0	2	2	2	1	1	1	0	2	1	2	2	0	2	1	1	1	0	2	0	2	2	0	0	2	2	2	2	0	2	0	0	2	2
OR2071029	0	2	1	2	1	1	0	0	0	2	0	1	1	1	1	1	1	2	2	2	0	2	0	2	0	2	2	0	2	2	2	2	0	2	0	2	2	1	0	2	2	2	2	0	2	0	1	2	2
OR2071071	0	2	1	2	1	1	0	0	0	2	0	2	0	0	2	1	1	2	2	1	0	2	0	2	0	2	2	0	2	2	2	2	1	2	0	2	2	1	0	2	2	2	2	0	2	0	0	2	2
OR2071073	0	2	1	2	1	1	0	0	0	2	0	2	0	0	2	1	1	2	2	2	0	2	0	2	0	2	2	0	2	2	1	2	0	2	0	2	2	0	0	2	2	2	2	0	2	0	0	2	1
OR2071628	0	2	1	2	0	0	0	0	0	2	0	2	0	0	2	1	1	2	2	2	0	2	0	2	0	2	2	0	2	2	2	2	0	2	0	1	1	0	0	1	1	1	2	0	2	0	0	2	2
OR2071681	0	2	0	1	1	1	0	1	1	2	0	2	0	0	2	1	1	2	2	1	0	1	0	2	0	2	2	0	2	2	1	2	0	2	0	2	2	0	0	2	2	2	2	0	2	0	0	2	2
OR208047P94	2	0	2	1	1	1	1	1	1	1	2	0	2	2	0	1	1	0	0	0	2	1	1	1	0	2	1	1	1	1	2	0	0	0	2	0	0	2	1	0	0	0	0	0	0	2	2	0	0
OR2080641	0	2	1	2	1	1	0	0	0	2	0	2	0	0	2	1	1	2	2	2	0	2	0	2	0	2	2	0	2	2	2	2	0	2	0	2	2	0	0	2	2	2	2	0	2	0	0	2	2
OR9900553	0	2	1	2	1	1	0	0	0	2	0	2	0	0	2	1	1	2	2	2	0	2	0	2	0	2	2	0	2	2	2	2	0	2	0	2	2	0	0	2	2	2	2	0	2	0	0	2	2
OR9901619	0	2	0	0	2	2	2	2	2	2	2	2	0	0	2	0	2	2	2	0	2	2	2	0	0	2	2	0	2	2	2	0	1	2	0	1	1	0	0	2	2	2	2	2	2	0	0	2	2
ORCF101	1	1	1	2	1	1	0	0	0	2	1	2	0	0	2	1	1	2	2	0	0	2	0	2	0	2	1	0	2	2	2	1	0	1	1	2	0	0	0	1	1	1	2	0	2	0	0	2	2
ORCF102	0	2	1	2	2	2	0	0	0	2	0	1	1	1	1	0	2	2	2	2	0	2	0	2	0	2	2	0	2	2	2	2	0	2	0	2	2	0	0	2	2	2	2	0	2	0	0	2	2
ORCF103	0	2	1	2	1	1	0	0	0	2	0	2	0	0	2	0	2	2	2	2	0	2	0	2	0	2	2	0	2	2	2	2	0	2	0	2	2	0	0	2	2	2	2	0	1	0	0	2	2
ORF2267-03	0	2	1	2	1	1	0	1	1	2	0	2	0	0	2	1	1	2	2	1	0	2	0	2	0	2	1	0	2	2	2	2	1	1	1	1	1	0	0	2	2	2	2	0	2	0	0	2	2
ORH010083	0	2	1	2	1	1	0	0	0	2	0	2	0	0	2	0	2	2	2	2	0	2	0	2	0	2	2	0	2	2	2	2	0	2	0	2	2	0	0	2	2	2	2	0	2	0	0	2	2
ORH010837	2	0	2	1	1	1	1	1	1	1	2	1	1	1	1	2	0	0	0	0	1	1	1	1	0	2	1	1	1	1	2	0	0	0	2	2	0	1	0	0	0	0	2	0	0	0	0	0	2
ORH010918	0	2	1	2	1	1	0	0	0	2	0	2	0	0	2	1	1	2	2	2	0	2	0	2	0	2	2	0	2	2	2	2	0	1	1	2	2	0	0	2	2	2	2	0	2	0	1	2	2
ORI2060306	0	2	1	2	1	1	0	0	0	2	0	2	0	0	2	1	1	2	2	2	0	2	0	2	0	2	2	0	2	2	2	2	0	2	0	2	2	0	0	2	2	2	2	0	2	0	0	2	2
ORI2101835	0	2	1	2	0	0	0	1	1	2	0	2	0	0	2	1	1	2	2	1	0	2	0	2	0	2	2	0	2	2	2	2	0	2	0	2	2	0	0	2	2	2	2	0	2	0	0	2	2
ORI2101839	0	2	1	2	0	0	0	0	0	2	0	1	1	1	1	1	1	2	2	2	0	2	0	2	0	2	2	0	2	2	2	2	0	2	0	2	2	0	0	2	2	2	2	0	2	0	1	2	2
ORSS1757	1	1	2	2	1	1	0	0	0	1	1	2	0	0	2	1	1	1	1	1	0	2	0	2	1	1	2	0	2	2	2	1	1	0	2	2	2	0	0	1	1	1	2	0	1	0	0	2	2
SALUTE	0	2	1	2	2	2	0	1	1	2	0	2	0	0	2	1	1	2	2	2	0	2	0	2	0	2	1	0	2	2	2	2	0	2	0	2	2	0	0	2	2	2	2	0	2	0	0	2	2
SIMON	0	2	1	2	1	1	0	1	1	2	0	2	0	0	2	1	1	2	2	2	0	2	0	2	0	2	2	0	2	2	2	2	0	2	0	2	2	0	0	2	2	2	2	0	2	0	0	2	2
SKILES	2	0	2	1	1	1	1	1	1	1	2	1	1	1	1	2	0	0	0	0	2	1	1	1	0	2	1	1	1	1	2	0	0	0	2	2	0	1	0	0	0	0	2	0	0	0	0	0	2
SSD01089	0	2	1	2	1	1	0	0	0	2	0	2	0	0	2	1	1	2	2	2	0	2	0	2	0	2	2	0	2	2	2	2	0	2	0	2	2	0	0	1	1	1	2	0	2	0	0	2	2
SSD01096	0	2	1	2	1	1	0	0	0	2	0	2	0	0	2	1	1	2	2	2	0	2	0	2	0	2	2	0	2	2	2	2	0	2	0	2	2	0	1	2	2	2	2	0	2	0	0	2	2
SSD02046	0	2	1	2	1	1	0	0	0	2	0	2	0	0	2	1	1	2	2	2	1	2	0	2	0	2	2	0	2	2	2	2	1	2	0	2	2	0	0	2	2	2	2	0	2	0	0	1	1
SSD02047	2	0	2	1	1	1	1	1	1	1	2	1	1	1	1	2	0	0	0	0	2	1	1	1	0	2	1	1	1	1	2	0	1	0	2	2	0	1	0	1	1	1	2	0	0	1	0	0	2
SSD02053	0	2	1	2	1	1	0	0	0	2	0	2	0	0	2	1	1	2	2	2	0	2	0	2	0	2	2	0	2	2	2	2	1	1	1	2	2	0	0	2	2	2	2	0	2	0	0	2	2
SSD02065	0	1	1	2	1	1	0	1	1	2	1	2	0	0	2	2	0	1	1	1	0	2	0	2	0	2	1	0	2	2	2	1	1	1	1	2	0	0	0	1	1	1	2	0	1	0	0	1	1
SSD02069	0	2	1	2	1	1	0	0	0	2	0	2	0	0	2	1	1	2	2	2	0	2	0	2	0	2	2	0	2	2	2	2	1	2	0	1	1	0	0	1	1	1	2	0	2	0	0	2	2
SSD02071	0	2	1	2	1	1	0	0	0	2	0	1	1	1	1	1	1	2	2	2	0	2	0	2	0	2	1	0	2	2	2	2	0	2	0	2	2	0	1	1	1	1	2	0	2	0	0	2	2
SSD02072	2	0	2	1	1	1	1	1	1	1	2	1	1	1	1	2	0	0	0	0	1	1	1	1	0	2	1	1	1	1	2	0	0	1	1	2	0	1	0	0	0	0	2	0	0	0	0	0	2
SSD060015	0	2	1	2	1	1	0	0	0	1	0	2	0	0	2	1	1	2	2	2	0	2	0	2	0	2	2	0	2	2	2	2	1	2	0	2	2	0	0	2	2	2	2	0	2	0	0	2	2
SSD060040	0	2	1	2	0	0	0	0	0	2	0	2	0	0	2	1	1	2	2	2	0	2	0	2	0	2	2	0	2	2	2	2	0	1	1	2	2	0	0	2	2	2	2	0	2	0	0	2	2
SSD060061	0	2	1	2	1	1	0	0	0	2	0	2	0	0	2	1	1	2	2	1	0	2	0	2	0	2	2	0	2	2	2	2	0	2	0	1	1	0	0	2	2	2	2	0	2	0	0	2	2
SSD060252	0	2	0	1	0	0	1	1	1	2	1	2	0	0	2	1	1	2	2	1	0	1	0	2	0	2	2	0	2	1	2	1	0	2	0	2	2	0	0	2	2	2	2	0	2	0	0	2	2
SSD060256	0	2	1	2	1	1	0	0	0	2	0	2	0	0	2	1	1	2	2	2	0	2	0	2	0	2	2	0	2	2	2	2	0	2	0	2	2	0	0	2	2	2	2	0	2	0	0	1	2
SSD060443	0	2	1	2	1	1	0	0	0	1	0	2	0	0	2	0	2	2	2	2	0	2	0	2	0	2	2	0	2	2	2	2	0	2	0	2	2	1	0	2	2	2	2	0	2	0	0	2	2
SSD060530	0	2	1	2	1	1	0	0	0	2	1	2	0	0	2	0	2	2	2	2	0	2	0	2	0	2	2	0	2	2	2	2	0	2	0	2	2	0	0	2	2	2	2	0	2	0	0	2	2
SSD060535	0	2	1	2	1	1	0	0	0	2	0	2	0	0	2	0	2	2	2	2	0	2	0	2	0	2	2	0	2	2	2	2	0	2	0	2	2	0	0	2	2	2	2	0	2	0	0	2	2
STEPHENS	2	0	2	1	1	1	1	1	1	1	2	1	1	1	1	2	0	0	0	0	1	1	1	1	0	2	1	1	1	1	2	0	0	0	2	1	1	1	0	0	0	0	2	0	0	0	0	0	2
TUBBS	1	0	2	0	0	0	2	2	2	2	2	2	0	0	2	0	2	2	2	0	2	0	0	2	0	2	2	1	1	1	1	0	0	0	2	1	1	0	0	1	1	1	2	0	1	0	0	0	2
TUBBS06	2	0	2	1	1	1	1	1	1	1	2	1	1	1	1	1	1	0	0	0	1	1	1	1	0	2	1	1	1	1	2	0	0	0	2	1	1	1	0	0	0	0	2	0	0	0	0	0	2
V/W-29	0	2	1	2	1	1	0	0	0	2	0	2	0	0	2	1	1	2	2	2	0	2	0	2	0	2	2	0	2	2	2	2	0	1	1	1	1	0	0	2	2	2	2	0	2	0	0	2	2
V/W-30	0	2	1	2	1	1	0	0	0	2	0	2	0	0	2	0	2	2	2	2	0	2	0	2	0	2	2	0	2	2	2	2	0	2	0	2	2	0	0	2	2	2	2	0	2	0	0	2	2
V/W-32	0	2	1	2	1	1	0	0	0	2	0	2	0	0	2	1	1	2	2	2	0	2	0	2	0	2	2	0	2	2	2	2	0	2	0	2	2	0	0	1	1	1	2	0	2	0	1	2	2
V/W-46	0	2	1	2	1	1	0	0	0	2	0	2	0	0	2	1	1	2	2	2	0	2	0	2	0	2	2	0	2	2	2	2	0	2	0	2	2	0	0	2	2	2	2	0	2	0	0	2	2
V/W-51	0	2	1	1	1	1	1	0	0	1	0	2	0	0	2	1	1	2	2	1	0	2	0	2	0	2	2	0	2	2	2	2	0	2	0	2	2	1	0	1	1	1	2	0	2	0	0	2	2
V096408	0	2	1	2	1	1	0	0	0	2	0	2	0	0	2	1	1	2	2	1	0	2	0	2	0	2	2	0	2	2	2	2	0	1	1	1	1	0	0	2	2	2	2	0	2	0	0	2	2
VO95010	0	2	1	2	1	1	0	0	0	2	0	1	1	1	1	1	1	2	2	2	0	2	0	2	0	2	2	0	2	2	2	2	0	2	0	2	2	0	0	2	2	2	2	0	2	0	0	2	2
VO96406	0	2	1	2	1	1	0	0	0	2	0	1	1	1	1	1	1	2	2	2	0	2	0	2	0	2	2	0	2	2	2	2	0	2	0	1	1	0	0	1	1	1	2	0	2	0	0	2	2
VO96410	0	1	2	2	1	1	0	0	0	2	0	1	1	1	1	1	1	2	2	2	0	2	0	2	0	2	1	0	2	2	2	2	0	2	0	2	2	0	0	2	2	2	2	0	1	1	0	2	2
VO96511	0	2	0	0	1	1	2	2	2	2	2	2	0	0	2	0	2	2	2	0	2	2	2	0	0	2	2	0	2	2	2	0	2	2	0	2	2	0	0	2	2	2	2	2	2	0	0	2	2
WA7918	0	2	0	0	1	1	1	2	2	1	2	2	0	0	2	0	2	2	2	0	2	2	2	0	0	2	2	1	1	1	2	0	2	1	1	2	2	0	0	2	2	2	2	2	2	0	0	2	2
WA7932	0	1	1	0	2	2	2	2	2	2	2	2	0	0	2	0	2	2	2	0	2	2	2	0	0	2	1	2	0	2	2	0	0	2	0	1	1	0	0	1	1	1	2	1	1	0	1	1	2
WA7933	0	2	0	0	0	0	1	2	2	2	1	2	0	0	2	0	2	2	2	1	1	0	0	2	1	2	2	0	2	1	1	0	0	1	1	2	2	0	0	2	2	2	2	0	2	0	0	2	2
WA7934	0	2	0	0	2	2	2	2	2	2	2	2	0	0	2	0	2	2	2	0	2	0	0	2	2	2	2	0	2	0	0	0	0	2	0	1	1	0	0	2	2	2	2	0	2	0	0	2	1
WA7935	0	2	1	0	1	1	2	0	2	0	2	2	0	0	2	0	2	2	2	0	2	2	0	0	0	1	2	0	2	0	0	0	0	1	1	2	2	0	0	2	2	2	2	0	2	0	0	2	2
WA7935C	0	2	0	0	2	2	2	2	2	2	2	2	0	0	2	0	2	2	2	0	2	0	0	2	1	2	2	0	2	0	0	0	0	2	0	2	2	0	0	2	2	2	2	0	2	0	1	2	1
WA7965	0	2	0	0	1	1	2	1	2	2	2	2	0	0	2	0	2	2	2	0	2	1	1	1	1	2	2	0	2	0	0	0	0	2	0	2	2	0	0	2	2	2	2	0	2	0	0	1	1
WA7970	0	1	1	2	2	2	0	1	1	2	0	2	0	0	2	0	2	2	2	2	0	2	0	2	0	2	2	0	2	2	2	2	0	2	0	2	2	0	0	2	2	2	2	0	2	0	0	2	2
WA7971	0	2	1	2	2	2	0	0	0	2	0	2	0	0	2	0	2	2	2	2	0	2	0	2	0	2	2	0	2	2	2	2	0	2	0	2	2	0	0	2	2	2	2	0	2	0	0	2	2
WA8000	0	2	0	0	2	2	2	2	2	2	2	2	0	0	2	0	2	2	2	0	2	2	2	0	0	2	2	0	2	2	2	0	2	2	0	2	2	0	0	2	2	2	2	2	2	0	0	2	2
WA8020	0	2	1	2	1	1	0	0	0	2	0	2	0	0	2	0	2	2	2	2	0	2	0	2	0	2	2	0	2	2	2	2	0	2	0	2	2	0	0	2	2	2	2	0	2	0	0	2	2
WA8021	0	2	1	2	1	1	0	1	1	2	0	1	1	1	1	1	1	2	2	2	0	2	0	2	0	2	2	0	2	2	2	2	0	2	0	2	2	0	0	2	2	2	2	0	2	0	0	2	2
WA8063	0	2	1	2	1	1	0	0	0	2	0	2	0	0	2	0	2	2	2	2	0	2	0	2	0	2	2	0	2	2	2	2	1	2	0	2	2	0	0	2	2	2	2	0	2	0	1	2	2
WA8064	2	0	2	1	0	0	1	1	1	1	2	1	1	1	1	2	0	0	0	0	1	1	1	1	0	2	0	1	1	1	2	0	0	0	2	1	1	1	1	0	0	0	0	0	0	2	1	0	0
WA8064-55	2	1	2	2	0	0	1	1	1	1	2	2	0	0	2	1	1	1	1	1	0	2	0	2	0	2	1	1	1	1	2	1	0	0	2	0	0	2	2	1	1	1	1	0	0	2	1	1	0
WA8065	0	2	1	2	1	1	0	0	0	2	0	1	1	1	1	1	1	2	2	2	0	2	0	2	0	2	2	0	2	2	1	2	1	2	0	1	1	0	0	2	2	2	2	0	2	0	0	2	2
WA8066	0	2	1	2	1	1	0	0	0	2	0	2	0	0	2	0	2	2	2	2	0	2	0	2	0	2	2	0	2	2	2	2	0	2	0	2	2	0	0	2	2	2	2	0	2	0	1	2	2
WA8092	0	2	1	2	2	2	0	0	0	2	0	2	0	0	2	0	2	2	2	2	0	2	0	2	0	2	2	0	2	2	2	2	0	2	0	1	1	0	0	2	2	2	2	0	2	0	0	2	2
WA8093	0	2	1	2	1	1	0	0	0	2	0	1	1	1	1	0	2	2	2	2	0	2	0	2	0	2	2	0	2	2	2	2	0	2	0	2	2	0	0	2	2	2	2	0	2	0	0	2	2
WA8094	1	1	2	2	1	1	0	1	1	2	2	1	1	1	1	1	1	2	2	1	0	2	0	2	0	2	1	0	2	2	2	1	1	2	0	2	2	0	0	1	1	1	2	0	1	0	0	1	2
WA8114	0	2	0	0	2	2	2	2	2	2	2	2	0	0	2	0	2	2	2	0	2	0	0	2	2	2	2	0	2	0	0	0	0	2	0	2	2	0	0	2	2	2	2	0	2	0	0	2	1
WA8115	0	2	0	0	2	2	2	1	1	0	2	1	1	1	1	0	2	2	2	0	2	2	0	0	0	1	2	1	1	1	2	2	0	2	0	2	2	0	1	2	2	2	2	0	2	0	0	2	2
WA8116	0	2	1	2	2	2	2	0	2	0	2	1	1	1	1	0	2	2	2	0	2	2	0	2	0	1	2	0	2	0	2	0	2	2	0	2	2	0	0	2	2	2	2	0	2	0	1	2	2
WA8117	0	2	1	2	2	2	0	1	1	2	0	2	0	0	2	0	2	2	2	2	0	2	0	2	0	2	2	0	2	2	2	2	0	2	0	2	2	0	0	2	2	2	2	0	2	0	0	2	2
WA8134	2	1	2	1	1	1	2	1	1	2	2	2	0	0	2	0	2	0	0	0	2	2	2	0	0	2	0	0	2	2	2	0	0	1	1	0	0	1	2	0	0	0	0	0	1	2	2	0	0
WA8137	0	2	1	1	2	2	1	2	2	2	1	1	1	1	1	1	1	2	2	0	1	2	2	0	0	2	2	0	2	2	2	1	1	2	0	1	1	0	0	2	2	2	2	1	2	0	0	2	2
WA8138	0	2	0	0	1	1	2	2	2	2	2	2	0	0	2	0	2	1	1	0	2	2	2	0	0	2	2	0	2	2	2	0	2	2	0	2	2	0	0	2	2	2	2	2	2	0	0	2	2
WA8142	2	1	0	0	0	0	2	2	2	2	2	2	0	0	2	0	2	1	1	0	2	0	0	2	1	2	1	1	1	1	1	0	0	1	1	1	1	0	0	1	1	1	2	0	1	0	0	0	2
WA8143	0	2	1	2	1	1	0	0	0	2	0	2	0	0	2	1	1	2	2	2	0	2	0	2	0	2	2	0	2	2	2	2	0	1	1	2	2	0	0	2	2	2	2	0	2	0	0	2	2
WA8144	0	2	1	2	1	1	0	0	0	2	0	2	0	0	2	1	1	2	2	2	0	2	0	2	0	2	2	0	2	2	2	2	0	2	0	2	2	0	0	2	2	2	2	0	2	1	0	2	2
WA8151	0	2	1	2	1	1	0	0	0	2	0	2	0	0	2	1	1	2	2	2	0	2	0	2	0	2	2	0	2	2	2	2	1	2	0	2	2	0	0	1	1	1	2	0	2	0	1	2	2
WA8152	0	2	1	2	1	1	0	0	0	2	0	2	0	0	2	1	1	2	2	2	0	2	0	2	0	2	2	0	2	2	2	2	0	2	0	2	2	0	0	2	2	2	2	0	2	0	0	2	2
WA8153	0	2	1	2	1	1	0	0	0	2	0	2	0	0	2	1	1	2	2	2	0	2	0	2	0	2	2	0	2	2	2	2	0	1	1	2	2	0	0	2	2	2	2	0	2	1	0	2	2
WA8154	2	0	2	1	2	2	1	1	1	1	2	0	2	2	0	0	2	0	0	0	1	1	1	1	0	2	0	1	1	1	2	0	0	0	2	0	0	1	1	0	0	0	0	0	0	2	2	0	0
WEATHERFORD	0	2	0	2	1	1	1	0	0	2	1	2	0	0	2	1	1	2	2	1	0	1	0	2	1	2	2	0	2	2	2	1	0	2	0	2	2	0	0	2	2	2	2	0	2	0	0	2	2
X00270-6L	0	2	1	2	1	1	0	0	0	2	0	2	0	0	2	1	1	2	2	1	0	2	0	2	0	2	2	0	2	2	2	2	0	2	0	1	1	0	0	2	2	2	2	0	2	0	0	1	2
X00277-4L	0	2	1	2	2	2	0	0	0	2	0	2	0	0	2	0	2	2	2	2	0	2	0	2	0	2	2	0	2	2	2	2	0	2	0	2	2	0	0	2	2	2	2	0	2	0	0	2	2
X00290-4L	0	2	0	0	2	2	2	2	2	2	2	2	0	0	2	0	2	2	2	0	2	1	1	1	1	2	2	0	2	1	2	0	1	1	1	2	2	0	0	2	2	2	2	1	2	0	0	2	1
X00295-14C	0	2	0	0	1	1	2	0	2	0	2	2	0	0	2	1	1	2	2	0	2	2	0	0	0	0	2	0	2	0	0	0	1	2	0	1	1	0	0	2	2	2	2	0	2	0	0	2	2
X010251-3C	2	0	2	1	0	0	1	1	1	1	2	0	2	2	0	0	2	0	0	0	1	1	1	1	0	2	1	1	1	1	2	0	0	0	2	1	1	1	0	1	1	1	2	0	0	0	0	0	2
X010251-4C	0	2	1	2	0	0	0	0	0	2	0	1	1	1	1	1	1	2	2	1	0	2	0	2	0	2	2	0	2	2	2	2	0	2	0	2	2	0	0	2	2	2	2	0	2	0	0	2	2
X010251-5C	0	2	1	2	1	1	0	0	0	2	0	2	0	0	2	1	1	2	2	2	0	2	0	2	0	2	2	0	2	2	2	2	0	1	1	2	2	0	0	2	2	2	2	0	2	0	0	2	2
X010251-7C	0	2	1	2	1	1	0	0	0	2	0	2	0	0	2	1	1	2	2	2	0	2	0	2	0	2	2	0	2	2	2	2	1	2	0	2	2	0	0	2	2	2	2	0	2	0	0	2	2
X010253-4C	0	2	1	2	1	1	0	0	0	2	0	2	0	0	2	1	1	2	2	1	0	2	0	2	0	2	2	0	2	2	2	2	0	2	0	2	2	0	0	2	2	2	2	0	2	0	0	2	2
X010259-2C	0	2	1	2	2	2	0	0	0	2	0	1	1	1	1	0	2	2	2	2	0	2	0	2	0	2	2	0	2	2	2	2	1	2	0	1	1	0	0	2	2	2	2	0	2	0	0	2	2
X010260-6C	0	2	0	0	1	1	2	0	2	0	2	2	0	0	2	0	2	2	2	0	2	2	2	0	0	2	1	1	1	1	0	0	0	2	0	2	2	0	0	2	2	2	2	0	2	0	0	2	2
X010262-1C	0	2	0	0	1	1	2	0	2	0	2	2	0	0	2	1	1	2	2	0	2	2	2	0	0	2	1	1	1	1	0	0	0	2	0	2	2	0	0	2	2	2	2	0	2	0	0	2	2
X010262-5C	0	1	0	0	2	2	2	2	2	2	2	2	0	0	2	0	2	2	2	0	2	0	0	2	1	2	1	0	2	0	0	0	1	1	1	0	0	0	0	1	1	1	2	0	1	0	1	2	2
X010263-3C	0	2	0	0	2	2	2	0	2	0	2	2	0	0	2	0	2	1	1	0	2	2	2	0	0	2	1	1	1	1	1	0	1	1	1	2	2	0	0	1	1	1	1	1	2	0	0	2	2
X010264-1C	0	2	0	0	2	2	2	2	2	2	2	2	0	0	2	0	2	1	1	0	2	2	2	0	0	2	2	0	2	2	2	0	2	2	0	2	2	0	0	2	2	2	2	2	1	0	0	2	2
X010283-3C	0	2	1	0	0	0	2	0	2	0	2	2	0	0	2	1	1	2	2	0	2	2	0	0	0	1	2	0	2	0	0	0	0	2	0	2	2	0	0	2	2	2	2	0	2	0	1	2	1
X010283-5C	0	2	1	1	1	1	2	0	2	1	2	2	0	0	2	0	2	2	2	0	2	2	1	1	0	1	2	0	2	0	2	0	2	2	0	2	2	0	0	2	2	2	2	0	2	0	0	2	1
X010290-2C	0	2	0	0	2	2	2	2	2	2	2	2	0	0	2	0	2	2	2	0	2	2	2	0	0	2	2	0	2	2	2	0	2	2	0	2	2	0	0	2	2	2	2	0	2	0	0	2	2
X010290-8C	0	2	0	0	2	2	2	2	2	2	2	2	0	0	2	0	2	2	2	0	2	2	2	0	0	2	2	0	2	2	2	0	2	2	0	2	2	0	0	2	2	2	2	2	2	0	0	2	2
X010291-4C	2	0	2	1	1	1	1	1	1	1	2	0	2	2	0	1	1	0	0	0	1	1	1	1	0	2	1	1	1	1	2	0	0	0	2	1	1	1	0	0	0	0	2	0	0	0	1	0	2
X010293-6C	2	0	2	1	1	1	1	1	1	1	2	0	2	2	0	1	1	1	1	0	1	1	1	1	0	2	1	1	1	1	2	1	1	0	2	2	0	1	0	0	0	0	2	0	0	1	0	0	2
X010298-5C	1	1	2	2	1	1	1	0	0	2	2	1	1	1	1	1	1	2	2	0	0	2	0	2	0	2	1	0	2	2	2	1	0	0	2	2	1	0	0	0	0	0	2	0	1	0	0	1	2
X010300-2C	0	2	1	2	1	1	0	0	0	2	0	2	0	0	2	1	1	2	2	2	0	2	0	2	0	2	2	0	2	2	2	2	0	1	1	2	2	0	0	2	2	2	2	0	2	0	0	2	2
X010302-1C	0	2	0	0	0	0	2	0	2	0	2	2	0	0	2	0	2	2	2	0	2	0	0	2	2	2	2	0	2	0	1	0	0	1	1	2	2	0	0	2	2	2	2	0	2	0	0	2	2
X010302-2C	0	2	1	2	1	1	0	0	0	2	0	2	0	0	2	1	1	2	2	2	0	2	0	2	0	2	2	0	2	2	2	2	0	2	0	2	2	0	0	2	2	2	2	0	2	0	0	2	2
X010302-5C	0	0	2	0	2	2	2	1	1	2	2	2	0	0	2	0	2	1	1	0	2	0	0	2	1	2	0	0	2	0	2	1	1	1	1	1	1	1	1	0	0	0	0	0	1	1	1	0	1
X010455-2C	1	1	2	1	1	1	0	1	1	2	1	2	0	0	2	0	2	1	1	1	0	1	1	1	0	2	0	1	1	1	2	1	0	1	1	0	0	1	0	0	0	0	1	0	0	1	1	1	0
X010463-4C	0	2	0	0	2	2	2	0	2	0	2	2	0	0	2	0	2	2	2	0	2	2	0	0	0	1	2	0	2	0	0	0	0	2	0	2	2	0	0	2	2	2	2	0	2	0	0	2	2
X010463-9C	0	2	1	0	2	2	2	1	1	1	2	2	0	0	2	0	2	2	2	0	2	0	0	2	2	2	2	1	1	1	0	0	0	2	0	2	2	0	0	2	2	2	2	0	2	0	0	2	1
X010662-2C	2	0	2	1	0	0	1	1	1	1	2	1	1	1	1	1	1	0	0	0	1	1	1	1	0	2	1	1	1	1	2	0	0	0	2	2	0	1	0	0	0	0	2	0	0	0	0	0	2
X010669-2C	0	2	1	2	0	0	0	0	0	2	0	2	0	0	2	1	1	2	2	2	0	2	0	2	0	2	2	0	2	2	2	2	0	2	0	2	2	0	0	2	2	2	2	0	2	0	0	2	2
X010678-8C	0	2	0	0	2	2	1	2	2	2	2	2	0	0	2	0	2	2	2	0	2	0	0	2	1	1	2	0	2	0	0	0	0	1	1	2	2	0	0	2	2	2	2	0	2	0	0	2	1
X010679-1C	0	2	0	0	0	0	2	0	2	0	2	2	0	0	2	0	2	2	2	0	2	2	0	0	0	0	2	0	2	0	2	2	0	2	0	2	2	0	0	2	2	2	2	0	2	0	0	2	2
X010679-3C	2	0	2	1	1	1	1	1	1	1	2	1	1	1	1	1	1	0	0	0	1	1	1	1	0	2	1	1	1	1	2	0	0	1	1	0	0	1	1	0	0	0	0	0	0	2	2	0	1
X010704-3C	0	2	0	0	2	2	2	2	2	2	2	2	0	0	2	0	2	2	2	0	2	2	2	0	0	2	2	0	2	2	2	0	2	2	0	2	2	0	0	2	2	2	2	0	2	0	0	2	2
X010726-2C	2	0	2	1	2	2	1	1	1	1	2	1	1	1	1	1	1	0	0	0	2	2	2	0	0	2	0	1	1	1	2	0	0	0	2	0	0	2	2	0	0	0	0	0	0	2	2	0	0
X010729-1L	0	2	0	0	1	1	2	0	2	0	2	2	0	0	2	0	2	2	2	0	2	2	0	0	0	1	2	0	2	0	2	2	1	2	0	2	2	0	0	2	2	2	2	0	2	0	0	2	2
X010730-6L	1	2	1	0	2	2	2	0	2	0	2	2	0	0	2	0	2	1	1	0	2	1	1	1	0	2	0	1	1	1	2	0	0	1	1	0	0	0	0	1	1	1	1	0	1	1	2	1	0
X010741-3C	0	2	1	0	0	0	2	2	2	2	2	2	0	0	2	0	2	2	2	0	2	2	2	0	0	2	2	0	2	2	2	0	1	2	0	2	2	0	0	2	2	2	2	0	2	0	0	2	1
X010742-2C	0	2	0	0	1	1	2	2	2	2	2	2	0	0	2	0	2	2	2	0	2	0	0	2	2	2	2	0	2	0	0	0	0	2	0	2	2	0	0	2	2	2	2	0	2	0	0	2	2
X010744-3C	0	2	1	2	2	2	0	0	0	2	0	2	0	0	2	0	2	2	2	2	0	2	0	2	0	2	2	0	2	2	2	2	0	2	0	2	2	0	0	2	2	2	2	0	2	0	0	1	2
X010746-4C	0	2	0	0	2	2	2	2	2	2	2	2	0	0	2	0	2	2	2	0	2	2	2	0	0	2	2	0	2	2	2	0	2	2	0	1	1	0	0	2	2	2	2	2	2	0	0	2	2
X010746-5C	2	0	2	1	2	2	1	1	1	1	2	1	1	1	1	0	2	0	0	1	2	1	1	1	0	2	0	1	1	1	2	0	0	1	1	0	0	2	2	0	0	0	0	0	0	2	2	0	1
X010746-8C	0	2	0	0	2	2	2	2	2	2	2	2	0	0	2	0	2	2	2	0	2	2	2	0	0	2	2	0	2	2	2	0	2	2	0	2	2	0	0	2	2	2	2	2	2	0	1	2	2
X010780-5C	2	0	2	1	1	1	1	1	1	1	2	1	1	1	1	1	1	0	0	0	1	1	1	1	0	2	1	1	1	1	2	0	0	0	2	2	0	1	0	0	0	0	2	0	0	0	0	0	2
X010782-3C	1	2	0	1	1	1	2	2	2	1	2	1	1	1	1	0	2	1	1	0	2	2	0	0	0	2	1	2	0	2	1	0	1	2	0	1	1	0	0	2	2	2	2	1	2	0	1	2	1
X010787-1C	2	0	2	1	2	2	1	1	1	1	2	1	1	1	1	1	1	0	0	0	2	1	1	1	0	2	0	1	1	1	2	0	0	0	2	0	0	1	1	1	1	1	0	0	0	2	2	0	0
X010817-4L	0	2	0	0	0	0	2	1	2	1	2	2	0	0	2	0	2	2	2	0	2	2	0	0	0	1	2	0	2	1	1	0	0	2	0	2	2	0	0	2	2	2	2	0	2	0	0	2	2
X010830-2C	0	2	0	0	0	0	2	1	2	2	2	2	0	0	2	0	2	2	2	0	2	2	2	0	0	1	2	0	2	1	1	0	0	2	0	2	2	0	0	2	2	2	2	1	2	0	0	2	2
X950424-1	2	0	1	0	1	1	2	1	1	0	2	2	0	0	2	1	1	0	0	0	2	2	2	0	0	2	1	0	2	2	2	0	0	0	2	1	1	0	1	1	1	1	1	1	0	1	1	0	1
X950424-2	2	0	2	1	2	2	1	1	1	1	2	1	1	1	1	1	1	0	0	0	2	1	1	1	0	2	1	1	1	1	2	0	0	0	2	0	0	1	1	1	1	1	0	0	0	2	2	0	1
X950851	2	0	1	1	2	2	1	1	1	1	2	1	1	1	1	1	1	0	0	0	1	1	1	1	0	2	0	1	1	1	2	0	0	0	2	1	1	2	2	0	0	0	0	0	0	2	2	0	0
X960011C	0	2	0	0	1	1	2	2	2	2	2	2	0	0	2	0	2	2	2	0	1	2	2	0	0	2	2	0	2	2	2	0	2	1	1	2	2	0	0	2	2	2	2	2	2	0	0	2	2
X9602044-2C	0	2	0	0	1	1	2	2	2	2	2	2	0	0	2	0	2	2	2	0	2	2	2	0	0	2	2	0	2	2	2	0	1	1	1	2	2	0	0	2	2	2	2	2	2	0	0	1	2
X960407	0	2	0	0	0	0	2	2	2	2	2	2	0	0	2	0	2	2	2	0	2	2	2	0	0	2	2	0	2	2	2	0	2	2	0	2	2	0	1	2	2	2	2	2	2	0	0	2	2
X960409-1	1	1	1	0	1	1	2	1	1	2	2	2	0	0	2	0	2	2	2	0	1	2	2	0	0	2	1	0	2	2	2	0	1	0	2	1	1	0	0	0	0	0	1	1	1	1	0	1	2
X960411-1	2	0	2	1	2	2	1	1	1	1	2	1	1	1	1	1	1	0	0	0	2	1	1	1	0	2	0	1	1	1	2	0	0	1	1	1	1	1	2	0	0	0	0	0	0	2	2	0	0
X960411-2	0	2	0	0	2	2	2	1	2	2	2	2	0	0	2	0	2	2	2	0	2	1	1	1	0	2	2	0	2	1	2	0	2	2	0	2	2	0	0	2	2	2	2	1	2	0	0	2	2
X960414-1	2	0	2	1	2	2	1	1	1	1	2	1	1	1	1	1	1	0	0	0	1	1	1	1	0	2	0	1	1	1	2	0	0	0	2	0	0	2	1	0	0	0	0	0	0	2	2	0	0
X960414-2	0	2	0	0	0	0	2	0	2	0	2	2	0	0	2	0	2	2	2	0	2	2	0	0	0	1	2	0	2	0	0	0	0	2	0	2	2	0	0	2	2	2	2	0	2	0	0	2	1
X960418	0	2	0	0	2	2	2	0	2	0	2	2	0	0	2	0	2	2	2	0	2	2	0	0	0	1	2	0	2	0	0	0	0	2	0	1	1	0	0	2	2	2	2	0	2	0	0	2	2
X960427	0	2	0	0	1	1	2	0	2	0	2	2	0	0	2	0	2	2	2	0	2	2	0	0	0	1	2	0	2	0	0	0	0	2	0	2	2	0	0	2	2	2	2	0	2	0	0	2	2
X960491	0	2	0	0	0	0	2	2	2	2	2	2	0	0	2	0	2	2	2	0	2	2	2	0	0	2	2	0	2	2	2	0	2	2	0	2	2	0	0	2	2	2	2	2	2	0	0	2	2
X960499	0	2	0	0	0	0	2	2	2	2	2	2	0	0	2	0	2	2	2	0	2	2	2	0	0	2	2	0	2	2	2	0	2	2	0	2	2	0	0	2	2	2	2	2	2	0	0	2	2
X960503	0	2	0	0	2	2	2	1	1	2	2	2	0	0	2	0	2	1	1	0	2	2	2	0	0	2	2	0	2	2	2	0	2	2	0	2	2	0	0	2	2	2	2	2	2	0	0	2	2
X960538C	0	2	0	0	1	1	2	2	2	2	2	2	0	0	2	0	2	2	2	0	2	2	2	0	0	2	2	0	2	2	2	0	2	1	1	2	2	0	0	2	2	2	2	2	2	0	0	2	2
X960731	0	2	0	0	2	2	2	0	2	0	2	2	0	0	2	0	2	2	2	0	2	2	2	0	0	2	1	1	1	1	0	0	0	2	0	2	2	0	0	2	2	2	2	0	2	0	0	2	2
X960749-1	2	0	2	1	1	1	1	1	1	1	2	1	1	1	1	1	1	0	0	0	1	1	1	1	0	2	1	1	1	1	2	0	1	0	2	2	0	1	0	0	0	0	2	0	0	0	0	0	2
X960749-2	0	2	0	0	1	1	1	2	2	2	2	2	0	0	2	0	2	2	2	0	2	2	2	0	0	2	2	0	2	2	2	0	2	2	0	1	1	0	0	2	2	2	2	2	2	0	0	2	2
X96312t313C	2	0	2	1	1	1	1	1	1	1	2	1	1	1	1	1	1	0	0	0	2	1	1	1	0	2	1	1	1	1	2	0	0	0	2	2	0	1	0	0	0	0	1	1	0	0	0	0	2
X970005-1	0	2	0	0	2	2	2	2	2	2	2	2	0	0	2	0	2	2	2	0	2	0	0	2	1	2	2	0	2	0	0	0	0	2	0	2	2	0	0	2	2	2	2	0	2	0	0	2	2
X970005-2	0	2	0	0	1	1	2	2	2	2	2	2	0	0	2	0	2	2	2	0	2	2	2	0	0	2	2	0	2	2	2	0	1	2	0	2	2	0	0	2	2	2	2	2	2	0	0	2	2
X970008-2	0	2	0	1	0	0	2	0	2	0	2	2	0	0	2	0	2	2	2	0	2	2	0	0	0	1	2	0	2	0	1	0	0	2	0	2	2	0	0	2	2	2	2	0	2	0	0	2	2
X970008-3	0	2	0	0	1	1	2	2	2	2	2	2	0	0	2	0	2	2	2	0	2	2	2	0	0	2	2	0	2	2	2	0	2	2	0	2	2	0	0	2	2	2	2	2	2	0	0	1	2
X970012-3C	0	2	0	0	2	2	2	0	2	0	2	2	0	0	2	0	2	2	2	0	2	2	2	0	0	2	1	1	1	1	0	0	0	2	0	2	2	0	0	2	2	2	2	0	2	0	0	2	2
X970024-4	0	2	0	0	1	1	2	2	2	1	2	2	0	0	2	0	2	2	2	0	2	2	2	0	0	2	2	0	2	2	2	0	0	2	0	2	2	0	0	2	2	2	2	2	2	0	0	2	2
X970026-1	0	2	0	0	2	2	2	2	2	2	2	2	0	0	2	0	2	1	1	0	2	2	2	0	0	2	2	0	2	2	2	0	2	2	0	2	2	0	0	2	2	2	2	2	2	0	0	2	1
X970027-1	0	2	0	0	2	2	2	0	2	0	2	2	0	0	2	0	2	2	2	0	2	2	2	0	0	2	2	0	2	2	1	0	1	2	0	2	2	0	0	2	2	2	2	1	2	0	0	2	2
X970027-2	0	2	0	0	2	2	2	2	2	2	2	2	0	0	2	0	2	2	2	0	2	2	2	0	0	2	1	0	2	2	2	0	2	2	0	2	2	0	0	1	1	1	2	2	2	0	0	2	2
X970038-1C	0	2	0	2	1	1	1	0	2	2	1	2	0	0	2	0	2	2	2	0	2	2	1	0	0	2	2	1	1	1	2	0	1	2	0	2	2	1	1	2	2	2	1	1	2	0	0	2	2
X970038-2C	0	2	1	0	2	2	2	1	1	2	2	1	1	1	1	0	2	2	2	0	2	2	2	0	0	2	2	1	1	1	2	0	2	2	0	2	2	0	0	2	2	2	2	2	2	0	0	2	2
X970042-2C	0	2	1	0	2	2	2	2	2	2	2	2	0	0	2	0	2	2	2	0	2	0	0	2	1	2	2	0	2	0	0	0	0	2	0	2	2	0	0	2	2	2	2	0	2	0	0	2	1
X970042C	2	0	2	1	1	1	1	1	1	1	2	1	1	1	1	1	1	0	0	0	1	1	1	1	0	2	1	1	1	1	2	0	0	1	1	1	1	1	0	0	0	0	2	0	0	0	0	0	2
X970048-1C	2	1	2	1	1	1	1	2	2	1	2	2	0	0	2	0	2	0	0	0	2	2	2	0	0	2	2	1	1	1	2	0	0	0	2	2	1	1	0	1	1	1	2	0	1	0	0	1	2
X970048-2C	0	2	0	0	2	2	2	0	2	1	2	2	0	0	2	0	2	2	2	0	2	2	2	0	0	2	1	1	1	1	0	0	1	2	0	2	2	0	0	2	2	2	2	0	2	0	0	2	2
X970048C	0	2	0	0	2	2	2	2	2	2	2	2	0	0	2	0	2	2	2	0	2	2	2	0	0	2	2	0	2	2	2	0	2	2	0	2	2	0	0	2	2	2	2	2	2	0	0	2	2
X970054-2	0	2	1	0	2	2	2	1	2	0	2	2	0	0	2	0	2	1	1	0	2	2	2	0	0	2	2	0	2	2	1	0	1	2	0	2	2	0	0	2	2	2	2	2	2	0	0	2	2
X970055-2	0	2	0	0	1	1	2	0	2	0	2	2	0	0	2	0	2	2	2	0	2	2	0	0	0	1	2	0	2	0	0	0	0	2	0	2	2	0	0	2	2	2	2	0	2	0	0	2	2
X970057-2	2	0	2	1	2	2	1	1	1	1	2	1	1	1	1	1	1	0	0	0	1	1	1	1	0	2	0	1	1	1	2	0	0	0	2	0	0	1	2	0	0	0	0	0	0	2	2	0	0
X970057-4	0	2	0	1	2	2	2	2	2	2	1	1	1	1	1	0	2	2	2	0	2	2	2	0	0	2	2	1	1	1	2	0	2	2	0	2	2	0	0	2	2	2	2	2	2	0	0	2	2
X970071-1	0	2	0	0	2	2	2	2	2	2	2	2	0	0	2	0	2	2	2	0	2	0	0	2	0	2	2	0	2	0	0	0	0	2	0	2	2	0	0	1	1	1	2	0	2	0	0	2	2
X970108-1C	2	0	2	1	2	2	1	1	1	1	2	1	1	1	1	1	1	0	0	0	1	1	1	1	0	2	0	1	1	1	2	0	0	0	2	0	0	1	2	0	0	0	0	0	0	2	2	0	0
X970108-2	0	2	0	0	2	2	2	1	2	2	2	2	0	0	2	0	2	2	2	0	2	2	2	0	0	2	2	0	2	2	2	0	1	2	0	2	2	0	0	2	2	2	2	0	2	0	0	2	2
X970108-2C	2	0	2	1	2	2	1	1	1	1	2	1	1	1	1	1	1	0	0	0	1	1	1	1	0	2	0	1	1	1	2	0	0	0	2	0	0	1	1	0	0	0	0	0	0	1	2	0	0
X970108-3	2	0	2	1	2	2	1	1	1	1	2	1	1	1	1	1	1	0	0	0	1	1	1	1	0	2	0	1	1	1	2	0	0	0	2	1	1	2	2	0	0	0	0	0	0	2	2	0	0
X970149-1L	0	2	0	0	1	1	2	0	2	0	2	2	0	0	2	0	2	2	2	0	2	0	0	2	2	2	2	0	2	0	2	0	2	2	0	2	2	0	0	1	1	1	2	2	2	0	0	2	2
X970149-7L	0	2	0	0	2	2	2	0	2	0	2	2	0	0	2	0	2	2	2	0	2	2	0	0	0	1	2	0	2	0	0	0	0	2	0	2	2	0	0	2	2	2	2	0	2	0	0	2	2
X970161-2L	0	2	1	0	2	2	2	0	2	0	2	2	0	0	2	0	2	2	2	0	2	2	0	0	0	1	1	0	2	0	0	0	0	2	0	2	2	0	0	2	2	2	1	0	2	1	0	1	1
X970163-3	0	2	0	0	1	1	2	0	2	0	2	2	0	0	2	0	2	1	1	0	2	2	0	0	0	1	2	0	2	0	0	0	0	2	0	2	2	0	0	2	2	2	2	0	2	0	0	2	2
X970167-1	0	2	0	0	2	2	2	2	2	2	2	2	0	0	2	0	2	2	2	0	2	2	2	0	0	2	2	0	2	2	2	0	2	2	0	2	2	0	1	2	2	2	2	2	2	0	0	2	2
X970167-2L	0	2	0	0	2	2	2	2	2	2	2	2	0	0	2	0	2	2	2	0	2	2	2	0	0	2	2	0	2	2	2	0	2	2	0	2	2	0	0	2	2	2	2	2	2	0	0	2	2
X970167-3L	0	2	0	0	1	1	2	0	0	2	0	1	1	1	1	0	2	2	2	2	0	2	0	2	0	2	1	0	2	2	2	2	0	2	0	2	2	0	0	2	2	2	2	0	2	0	0	2	2
X970167-5L	0	2	1	2	1	1	0	0	0	2	0	2	0	0	2	1	1	2	2	2	0	2	0	2	0	2	2	0	2	2	2	2	0	2	0	1	1	0	0	2	2	2	2	0	2	0	0	2	2
X970168-1L	0	2	0	0	2	2	2	2	2	2	2	2	0	0	2	0	2	2	2	0	2	2	2	0	0	2	2	0	2	2	2	0	2	2	0	2	2	0	0	2	2	2	2	2	2	0	0	2	2
X970168-2L	0	2	0	0	1	1	2	2	2	2	2	2	0	0	2	0	2	2	2	0	2	2	2	0	0	2	1	0	2	2	2	0	2	2	0	2	2	0	0	2	2	2	2	2	2	0	0	2	2
X970170-2	0	2	1	0	2	2	2	2	2	2	2	2	0	0	2	0	2	2	2	0	2	2	2	0	0	2	2	0	2	2	2	0	2	2	0	2	2	0	0	2	2	2	2	2	2	0	0	2	2
X970170L	2	0	2	1	1	1	1	1	1	1	2	1	1	1	1	1	1	0	0	0	1	1	1	1	0	2	0	2	0	2	2	0	0	2	0	0	0	1	2	0	0	0	2	0	0	0	0	0	0
X970175-1L	2	0	2	1	2	2	1	1	1	1	2	1	1	1	1	1	1	0	0	0	1	1	1	1	0	2	0	2	0	2	2	0	0	2	0	0	0	2	2	0	0	0	1	0	0	0	0	0	0
X970175-3C	1	1	1	0	2	2	2	1	1	2	2	1	1	1	1	0	2	0	0	0	2	1	1	1	0	2	1	1	1	1	2	0	0	1	1	0	0	1	1	1	1	1	0	0	0	2	1	0	0
X970175-4C	0	2	0	0	2	2	2	2	2	2	2	2	0	0	2	0	2	2	2	0	2	0	0	2	2	2	2	0	2	0	0	0	0	2	0	2	2	0	0	2	2	2	2	0	2	0	0	2	1
X970175-6C	0	2	1	0	2	2	2	0	2	1	2	2	0	0	2	0	2	2	2	0	2	2	0	0	0	0	2	0	2	0	0	0	0	2	0	2	2	0	0	2	2	2	2	0	2	1	0	2	1
X970185-1C	2	0	2	1	2	2	1	1	1	1	2	1	1	1	1	1	1	0	0	0	1	1	1	1	0	2	1	1	1	1	2	0	0	0	2	0	0	1	2	0	0	0	0	0	0	2	2	0	0
X970229	0	2	0	0	2	2	2	1	1	2	2	2	0	0	2	0	2	2	2	0	2	1	0	1	1	2	2	0	2	0	0	0	0	1	1	1	1	0	0	2	2	2	2	0	2	0	0	2	1
X970235	2	0	2	1	1	1	1	1	1	1	2	1	1	1	1	1	1	0	0	1	1	1	1	1	0	2	0	2	0	2	2	0	0	2	0	0	0	2	2	0	0	0	2	0	0	0	0	0	0
X970281	2	0	2	1	2	2	1	1	1	1	2	1	1	1	1	1	1	0	0	0	1	1	1	1	0	2	0	2	0	2	2	0	0	2	0	0	0	1	2	0	0	0	2	0	0	0	0	0	0
X980302-8C	0	2	1	0	2	2	2	1	2	0	2	2	0	0	2	0	2	1	1	0	2	1	0	1	0	0	2	2	0	2	0	0	0	2	0	2	2	0	1	2	2	2	2	0	2	0	0	1	1
X980336-5L	0	2	0	0	2	2	2	0	2	0	2	2	0	0	2	0	2	2	2	0	2	0	0	2	0	0	2	0	2	0	0	0	0	2	0	2	2	0	0	2	2	2	2	0	2	0	0	2	1
X980421-1C	0	2	0	0	2	2	2	2	2	2	2	2	0	0	2	0	2	1	1	0	2	2	2	0	0	2	2	0	2	2	2	0	2	2	0	2	2	0	0	2	2	2	2	2	2	0	1	2	2
X980434-1L	0	2	0	0	2	2	2	1	1	2	1	2	0	0	2	0	2	2	2	0	2	2	2	0	0	2	2	0	2	2	2	0	2	2	0	2	2	0	0	2	2	2	2	2	2	0	0	2	2
X980437-3L	0	2	0	0	2	2	2	0	2	0	2	2	0	0	2	0	2	2	2	0	2	2	0	0	0	1	2	0	2	0	0	0	0	2	0	2	2	0	0	2	2	2	2	0	2	0	1	2	1
X980451-4C	0	2	0	0	2	2	2	0	2	0	2	2	0	0	2	0	2	2	2	0	2	2	0	0	0	1	2	0	2	0	0	0	0	2	0	1	1	0	0	2	2	2	2	0	2	0	0	2	2
X990070-C	0	1	1	2	2	2	1	0	0	2	0	1	1	1	1	0	2	2	2	2	0	2	0	2	0	2	1	0	2	2	2	2	0	2	0	2	2	0	0	2	2	2	2	0	2	0	0	2	2
XERPHA	2	0	2	1	2	2	1	1	1	1	2	1	1	1	1	1	1	0	0	0	1	1	1	1	0	2	0	1	1	1	2	0	0	0	2	0	0	1	1	0	0	0	0	0	0	2	2	0	0
[truncated: 5,000 more columns]
