# Supplementary material for: Gains through selection for grain yield in a winter wheat breeding program
Source: PLoS One. 2020 Apr 28;15(4):e0221603. doi: 10.1371/journal.pone.0221603 (PMC7188280; doi:10.1371/journal.pone.0221603)
Supplement: S2 File — This panel is a subset of the 16,233 markers used for the AMP (S1 File). (XLSX) [file pone.0221603.s013.xlsx]

## Sheet: Sheet1
S2 File. Genotype data (11,089 SNP markers) for the winter wheat breeding lines used for genomic predictions for grain yield. This panel is a subset of the 16,233 markers used for the AMP (File S1).
Breeding line	Population	S1A_1158055	S1A_1238021	S1A_3452684	S1A_3469197	S1A_3793383	S1A_3978918	S1A_3978937	S1A_4159194	S1A_4206812	S1A_4811615	S1A_4811616	S1A_4811617	S1A_4811644	S1A_5172190	S1A_5172197	S1A_5491785	S1A_6341260	S1A_6341267	S1A_6341276	S1A_6370156	S1A_6370170	S1A_6424350	S1A_6634504	S1A_6634505	S1A_6634507	S1A_7214024	S1A_7274964	S1A_7277935	S1A_7281142	S1A_7281145	S1A_7285418	S1A_7285426	S1A_7285648	S1A_7285672	S1A_7285675	S1A_7285692	S1A_7293946	S1A_7293976	S1A_7315187	S1A_7524345	S1A_7658855	S1A_8118239	S1A_8118289	S1A_8295817	S1A_8295838	S1A_8435431	S1A_8437148	S1A_8575021
MASBC10038S_1001U	LND17_F5	0	0	0	0	0	0	0	0	0	0	0	0	0	0	0	0	2	0	2	2	0	0	0	0	2	2	0	0	0	0	0	0	0	0	0	0	0	0	0	0	0	0	0	1	0	0	1	0
MASBC10056S_3001	LND17_F5	0	0	0	0	0	0	0	0	0	0	0	0	0	0	0	0	0	2	0	0	0	0	0	0	0	0	0	2	0	0	0	0	0	0	0	0	0	2	0	0	0	0	0	0	0	0	2	2
MASBC10056S_3003	LND17_F5	2	2	2	0	0	0	0	0	0	0	0	0	0	2	2	0	0	0	0	0	0	0	0	0	0	0	0	0	2	2	0	2	0	2	2	2	0	0	2	0	2	0	0	2	0	0	2	0
MASBC10056S_3004U	LND17_F5	0	0	0	0	0	2	0	2	0	0	0	0	0	0	0	0	2	0	2	1	0	0	0	0	2	0	0	2	0	0	0	0	0	0	0	0	0	2	0	0	0	0	0	0	0	0	0	0
MASBC10056S_3005	LND17_F5	0	0	0	0	0	0	0	0	0	0	0	0	0	0	0	0	2	0	2	1	0	0	0	0	2	2	0	0	0	0	0	0	0	0	0	0	0	0	0	0	0	0	0	2	0	0	2	0
MASBC10056S_3006	LND17_F5	0	0	0	0	0	0	0	0	0	0	0	0	0	0	0	0	2	0	2	2	0	0	0	0	2	2	0	0	0	0	0	0	0	0	0	0	0	0	0	0	0	0	0	2	0	0	2	0
MASBC10056S_3007	LND17_F5	0	0	0	0	0	0	0	0	0	0	0	0	0	0	0	0	2	0	2	1	0	0	0	0	2	2	0	0	0	0	0	0	0	0	0	0	0	0	0	0	0	0	0	2	0	0	2	0
MASBC10056S_3008	LND17_F5	0	0	0	0	0	0	0	0	0	0	0	0	0	0	0	0	2	0	2	2	0	0	0	0	2	2	0	0	0	0	0	0	0	0	0	0	0	0	0	0	0	0	0	2	0	0	2	0
MASBC10063S_5001U	LND17_F5	0	0	0	1	2	2	2	0	2	0	0	0	0	0	0	2	0	0	2	0	0	0	0	0	0	0	2	0	0	0	0	0	0	0	0	0	0	0	0	0	0	0	0	0	0	0	0	0
MASBC10063S_5003U	LND17_F5	0	0	0	0	0	0	0	0	0	1	1	1	1	0	0	0	1	1	1	0	0	0	0	0	1	0	0	1	0	0	0	0	0	0	0	0	0	1	0	0	0	0	0	0	0	0	1	0
MASBC10063S_5004	LND17_F5	0	0	0	0	0	0	0	0	0	0	0	0	0	0	0	0	0	2	0	0	0	0	0	0	0	0	0	2	0	0	0	0	0	0	0	0	0	2	0	0	0	0	0	0	0	0	0	0
MASBC10063S_5005U	LND17_F5	0	0	0	0	0	0	0	0	0	0	0	0	0	0	0	0	0	2	0	0	0	0	0	0	0	0	0	0	2	2	2	2	0	2	2	2	2	0	2	0	0	2	2	0	2	2	0	0
MASBC10063S_5006U	LND17_F5	0	0	0	0	0	0	0	1	0	0	0	0	0	0	0	0	0	1	0	0	0	0	0	0	0	1	0	1	0	0	0	0	0	0	0	0	0	1	0	0	0	0	0	1	0	0	1	0
MASBC10063S_5007U	LND17_F5	0	0	0	2	2	2	2	0	2	0	0	0	0	0	0	2	0	0	2	0	0	0	0	0	0	0	2	0	0	0	0	0	0	0	0	0	0	0	0	0	0	0	0	0	0	0	0	0
MASBC10063S_5008U	LND17_F5	1	2	2	0	0	0	0	0	0	0	0	0	0	1	1	0	2	0	2	1	0	0	0	0	2	1	0	0	2	2	1	1	0	1	1	1	1	0	0	0	0	0	0	1	1	1	2	0
MASBC10063S_5009U	LND17_F5	2	2	2	0	0	0	0	0	0	0	0	0	0	2	2	0	0	0	0	0	0	2	2	2	0	0	0	0	0	0	2	2	2	2	2	2	0	0	2	0	2	2	0	0	0	2	0	0
MASBC10065S_3001	LND17_F5	0	0	0	0	0	2	0	2	0	0	0	0	0	0	0	0	2	0	2	1	0	0	0	0	2	0	0	1	0	0	0	0	0	0	0	0	0	2	0	0	0	0	0	0	0	0	0	0
MASBC10066S_4001U	LND17_F5	0	0	0	0	0	0	0	0	0	0	0	0	0	0	0	0	0	2	0	0	0	0	0	0	0	0	0	0	0	0	0	0	0	0	0	0	0	2	0	0	0	0	0	0	0	0	0	0
SWW11019B001U	LND17_F5	0	0	0	0	0	2	0	2	0	0	0	0	0	0	0	0	0	0	0	0	2	0	0	0	2	2	0	0	0	0	0	0	0	0	0	0	0	0	0	0	0	0	0	2	0	0	2	0
SWW11035B001	LND17_F5	2	2	2	0	0	0	0	0	0	0	0	0	0	2	2	0	0	0	0	0	0	0	2	2	0	0	0	0	0	0	2	2	2	2	2	2	0	0	2	0	2	2	0	0	0	2	0	0
SWW11035B003	LND17_F5	0	0	0	0	0	2	0	2	0	0	0	0	0	0	0	0	0	1	0	0	2	0	0	0	2	2	0	0	0	0	0	0	0	0	0	0	0	0	0	0	0	0	0	2	0	0	2	0
SWW11035B004	LND17_F5	0	0	0	0	0	0	0	0	0	0	0	0	0	0	0	0	0	2	0	0	0	0	0	0	0	0	0	2	0	0	0	0	0	0	0	0	0	2	0	0	0	0	0	0	0	0	0	0
SWW11036B001	LND17_F5	0	0	0	2	2	2	2	0	2	0	0	0	0	0	0	2	0	0	2	0	0	0	0	0	0	0	2	0	0	0	0	0	0	0	0	0	0	0	0	0	0	0	0	0	0	0	0	0
SWW11041B001U	LND17_F5	0	0	0	0	0	0	0	0	0	0	0	0	0	0	0	0	0	2	0	0	0	0	0	0	0	0	0	2	0	0	0	0	0	0	0	0	0	2	0	0	0	0	0	0	0	0	0	0
SWW11041B003	LND17_F5	2	2	2	0	0	0	0	0	0	0	0	0	0	2	2	0	0	0	0	0	0	2	2	2	0	0	0	0	0	0	2	2	2	2	2	2	0	0	2	0	2	2	0	0	0	2	0	0
SWW11041B004U	LND17_F5	0	1	0	0	0	0	0	0	0	0	0	0	0	0	0	0	2	0	2	2	0	0	0	0	2	2	0	0	0	0	0	0	0	0	0	0	0	0	0	0	0	0	0	2	0	0	2	0
SWW11049B001	LND17_F5	1	1	2	2	2	0	0	0	1	0	0	0	0	1	1	2	0	0	2	0	0	1	1	1	0	0	1	0	0	0	2	2	1	2	2	2	0	0	1	0	0	1	0	0	0	1	0	0
SWW11058B001E	LND17_F5	2	2	2	0	0	0	0	0	0	0	0	0	0	2	2	0	0	0	0	0	0	2	2	2	0	0	0	0	2	2	2	2	0	2	2	2	0	0	2	0	0	2	1	0	0	2	0	0
SWW11058B003	LND17_F5	0	0	0	2	2	2	2	0	2	1	1	1	1	0	0	2	0	0	2	0	0	0	0	0	0	0	2	0	0	0	0	0	0	0	0	0	0	0	0	0	0	0	0	0	0	0	0	0
SWW11061B001U	LND17_F5	0	0	0	0	0	0	0	0	0	1	1	1	1	0	0	0	0	2	0	0	0	0	0	0	0	0	0	2	0	0	0	0	0	0	0	0	0	2	0	0	0	0	0	0	0	0	0	0
SWW11081B001	LND17_F5	2	0	2	0	0	0	0	0	0	0	0	0	0	2	2	0	0	0	0	0	0	2	2	2	0	0	0	0	0	0	2	2	2	2	2	2	0	0	2	0	2	2	0	0	0	2	0	0
SWW11085B001	LND17_F5	0	0	0	0	0	0	0	0	0	0	0	0	0	0	0	0	0	2	0	0	0	0	0	0	0	0	0	2	0	0	0	0	0	0	0	0	0	2	0	0	0	0	0	0	0	0	0	0
SWW11085B003E	LND17_F5	0	0	0	0	0	0	0	0	0	0	0	0	0	0	0	0	2	0	2	2	0	0	0	0	2	2	0	0	0	0	0	0	0	0	0	0	0	0	0	0	0	0	0	2	0	0	2	0
SWW11085B004	LND17_F5	0	0	0	0	0	2	0	2	0	0	0	0	0	0	0	0	2	0	2	2	0	0	0	0	2	0	0	2	0	0	0	0	0	0	0	0	0	2	0	0	0	0	0	0	0	0	0	0
SWW11085B005	LND17_F5	0	0	0	0	0	0	0	0	0	1	1	1	1	0	0	0	0	2	0	0	0	0	0	0	0	0	0	2	0	0	0	0	0	0	0	0	0	2	0	0	0	0	0	0	0	0	0	0
SWW11088B001	LND17_F5	0	0	0	0	0	1	0	2	0	0	0	0	0	0	0	0	1	0	1	0	2	0	0	0	0	2	0	0	0	0	0	0	0	0	0	0	0	0	0	0	0	0	0	2	0	0	2	0
SWW11091B001	LND17_F5	0	0	0	0	0	0	0	0	0	0	0	0	0	0	0	0	0	2	0	0	0	0	0	0	0	0	0	0	0	0	0	0	0	0	0	0	0	2	0	0	0	0	0	0	0	0	0	0
SWW11091B003E	LND17_F5	0	0	0	2	2	2	2	0	2	0	0	0	0	0	0	2	0	0	2	0	0	0	0	0	0	0	2	0	0	0	0	0	0	0	0	0	0	0	0	0	0	0	0	0	0	0	0	0
SWW11103B001R	LND17_F5	0	0	0	2	2	2	2	0	2	0	0	0	0	0	0	2	0	0	2	0	0	0	0	0	0	0	2	0	0	0	0	0	0	0	0	0	0	0	0	0	0	0	0	0	0	0	0	0
SWW11108B001	LND17_F5	2	2	2	0	0	0	0	0	0	0	0	0	0	2	2	0	0	0	0	0	0	0	2	2	0	0	0	0	0	0	0	0	0	2	2	2	0	0	2	0	2	2	0	0	0	2	0	0
SWW11108B003	LND17_F5	0	0	0	0	0	0	0	0	0	0	0	0	0	0	0	0	0	2	0	0	0	0	0	0	0	0	0	2	0	0	0	0	0	0	0	0	0	2	0	0	0	0	0	0	0	0	0	0
SWW11110B001	LND17_F5	0	0	0	0	0	0	0	0	0	1	1	1	1	0	0	0	2	0	2	1	0	0	0	0	0	0	0	2	0	0	0	0	0	0	0	0	0	2	0	0	0	0	0	0	0	0	0	0
SWW11144B001	LND17_F5	0	0	0	0	0	1	0	1	0	0	0	0	0	0	0	0	1	0	1	1	1	0	0	0	2	2	0	0	0	0	0	0	0	0	0	0	0	0	0	0	0	0	0	2	0	0	2	0
SWW11163B001	LND17_F5	0	0	0	0	0	2	0	2	0	0	0	0	0	0	0	0	0	0	0	0	1	0	0	0	2	2	0	0	0	0	0	0	0	0	0	0	0	0	0	0	0	0	0	2	0	0	2	0
SWW11181B001U	LND17_F5	2	2	2	0	0	0	0	0	0	0	0	0	0	2	2	0	0	0	0	0	0	2	0	0	0	0	0	0	2	2	2	2	2	2	2	2	2	0	2	2	2	2	2	0	0	2	0	0
SWW11183B001	LND17_F5	0	0	0	0	0	0	0	0	0	0	0	0	0	0	0	0	0	2	0	0	0	0	0	0	0	0	0	2	0	0	0	0	0	0	0	0	0	2	0	0	0	0	0	0	0	0	2	2
SWW11183B003U	LND17_F5	0	0	0	0	0	0	0	0	0	0	0	0	0	0	0	0	2	0	2	2	0	0	0	0	2	2	0	0	0	0	0	0	0	0	0	0	0	0	0	0	0	0	0	2	0	0	2	0
SWW11190B001E	LND17_F5	0	0	0	0	0	2	0	2	0	0	0	0	0	0	0	0	0	0	0	0	1	0	0	0	2	2	0	0	0	0	0	0	0	0	0	0	0	0	0	0	0	0	0	2	0	0	2	0
SWW11307B001	LND17_F5	0	0	0	0	0	0	0	0	0	0	0	0	0	0	0	0	0	2	0	0	0	0	0	0	0	0	0	0	0	0	0	0	0	0	0	0	0	2	0	0	0	0	0	0	0	0	0	0
SWW11316B001E	LND17_F5	0	0	0	0	0	2	0	2	0	0	0	0	0	0	0	0	0	2	0	0	0	0	0	0	0	2	0	0	0	0	0	0	0	0	0	0	0	0	0	0	0	0	0	2	0	0	2	0
SWW11317B001U	LND17_F5	0	0	0	2	2	2	2	0	2	0	0	0	0	0	0	2	0	0	2	0	0	0	0	0	0	0	0	2	0	0	0	0	0	0	0	0	0	1	0	0	0	0	0	0	0	0	0	0
SWW11317B003	LND17_F5	0	0	0	0	0	2	0	2	0	0	0	0	0	0	0	0	2	0	2	2	0	0	0	0	2	0	0	2	0	0	0	0	0	0	0	0	0	2	0	0	0	0	0	0	0	0	0	0
SWW11317B004U	LND17_F5	2	2	2	0	0	0	0	0	0	0	0	0	0	2	2	0	0	0	0	0	0	0	2	2	0	0	0	0	0	0	2	2	2	2	2	2	0	0	2	0	2	2	0	0	0	2	0	0
SWW11317B005U	LND17_F5	0	0	0	0	0	2	0	2	0	0	0	0	0	0	0	0	0	0	0	0	0	0	0	0	0	2	0	0	0	0	0	0	0	0	0	0	0	0	0	0	0	0	0	2	0	0	2	0
SWW11317B006	LND17_F5	0	0	0	0	0	0	0	0	0	0	0	0	0	0	0	0	2	0	2	1	0	0	0	0	2	2	0	0	0	0	0	0	0	0	0	0	0	0	0	0	0	0	0	2	0	0	2	0
SWW11317B007U	LND17_F5	0	1	0	0	0	2	0	2	0	0	0	0	0	0	0	0	0	0	0	0	2	0	0	0	2	2	0	0	0	0	0	0	0	0	0	0	0	0	0	0	0	0	0	0	0	0	2	0
SWW11317B008U	LND17_F5	0	0	0	2	2	2	2	0	2	0	0	0	0	0	0	2	0	0	2	0	0	0	0	0	0	0	2	0	0	0	0	0	0	0	0	0	0	0	0	0	0	0	0	0	0	0	0	0
SWW11318B001	LND17_F5	0	0	0	0	0	0	0	0	0	0	0	0	0	0	0	0	2	0	2	0	0	0	0	0	2	2	0	0	0	0	0	0	0	0	0	0	0	0	0	0	0	0	0	2	0	0	2	0
SWW11318B003	LND17_F5	0	0	0	1	0	0	0	0	0	0	0	0	0	0	0	1	0	1	1	0	0	0	0	0	0	0	0	0	0	0	0	0	0	0	0	0	0	2	0	0	0	0	0	0	0	0	0	0
SWW11333B001U	LND17_F5	0	0	0	0	0	2	0	0	0	0	0	0	0	0	0	0	0	0	0	0	2	0	0	0	2	2	0	0	0	0	0	0	0	0	0	0	0	0	0	0	0	0	0	0	0	0	2	2
SWW11348B001U	LND17_F5	0	0	0	0	0	0	0	0	0	0	0	0	0	0	0	0	0	2	0	0	0	0	0	0	0	0	0	0	0	0	0	0	0	0	0	0	0	2	0	0	0	0	0	0	0	0	0	0
SWW14007DH1	LND18_DH	2	2	2	2	2	2	2	2	0	2	2	2	2	0	0	2	2	0	2	2	1	0	0	0	2	0	2	2	2	2	0	2	0	0	0	0	0	2	0	0	2	0	0	0	0	0	2	2
SWW14007DH10	LND18_DH	2	2	2	2	2	0	2	0	0	2	2	2	2	0	0	2	0	0	0	0	2	0	0	0	2	0	2	2	2	2	0	2	0	0	0	0	0	2	0	0	2	0	2	0	0	0	2	2
SWW14007DH13	LND18_DH	2	2	2	2	2	1	2	0	0	2	2	2	2	0	0	2	0	0	0	1	1	0	0	0	2	0	2	2	2	2	0	2	0	0	0	0	0	2	0	0	2	0	0	0	0	0	2	2
SWW14007DH15	LND18_DH	2	2	2	2	2	0	2	0	0	2	2	2	2	0	0	2	0	0	0	0	2	0	0	0	2	0	2	2	2	2	0	2	0	0	0	0	0	2	0	0	2	0	0	0	0	0	2	2
SWW14007DH16	LND18_DH	2	2	2	2	2	2	2	2	0	2	2	2	2	0	0	2	2	0	2	2	0	0	0	0	2	0	2	2	2	2	0	2	0	0	0	0	0	2	0	0	2	0	0	0	0	0	2	2
SWW14007DH17	LND18_DH	2	2	2	2	2	0	2	0	0	2	2	2	2	0	0	2	0	0	0	2	2	2	0	0	2	0	2	2	2	2	0	2	0	0	0	0	0	2	0	0	2	0	0	0	0	0	2	2
SWW14007DH18	LND18_DH	2	2	2	2	2	2	2	2	0	2	2	2	2	0	0	2	2	0	2	2	1	0	0	0	2	0	2	2	2	2	0	2	0	0	0	0	0	2	0	2	2	0	0	0	0	0	2	2
SWW14007DH19	LND18_DH	2	2	2	2	2	0	2	0	0	2	2	2	2	0	0	2	0	0	0	0	2	0	0	0	2	0	2	2	2	2	0	2	0	0	0	0	0	2	0	0	2	0	0	0	0	0	2	2
SWW14007DH2	LND18_DH	2	2	2	2	2	0	2	0	0	2	2	2	2	0	0	2	0	0	0	0	2	0	0	0	2	0	2	2	2	2	0	2	0	0	0	0	0	2	0	0	2	0	0	0	0	0	2	2
SWW14007DH20	LND18_DH	2	2	2	2	2	2	2	2	0	2	2	2	2	0	0	2	2	0	2	2	0	0	0	0	2	0	2	2	2	2	0	2	0	0	0	0	0	2	0	0	2	0	2	0	0	0	2	2
SWW14007DH21	LND18_DH	2	2	2	2	2	0	2	0	0	2	2	2	2	0	0	2	0	0	0	0	2	0	0	0	2	0	2	2	2	2	0	2	0	0	0	0	0	2	0	0	2	0	0	0	0	0	2	2
SWW14007DH22	LND18_DH	2	2	2	2	2	2	2	2	0	2	2	2	2	0	0	2	2	0	2	2	1	0	0	0	2	0	2	2	2	2	0	2	0	0	0	0	0	2	0	0	2	0	0	0	0	0	2	2
SWW14007DH23	LND18_DH	2	2	2	2	2	0	2	0	0	2	2	2	2	0	0	2	0	0	0	1	2	0	0	0	2	0	2	2	2	2	0	2	0	0	0	0	0	2	0	0	2	0	0	0	0	0	2	2
SWW14007DH24	LND18_DH	2	2	2	2	2	2	2	0	0	2	2	2	2	0	0	2	2	0	2	2	0	0	0	0	2	0	2	2	2	2	0	2	0	0	0	0	0	2	0	0	2	0	0	0	0	0	2	2
SWW14007DH25	LND18_DH	2	2	2	2	2	2	2	2	0	2	2	2	2	0	0	2	2	0	2	2	0	0	0	0	2	0	2	2	2	2	0	2	0	0	0	0	0	2	0	0	2	0	0	0	0	0	2	2
SWW14007DH26	LND18_DH	2	2	2	2	2	1	2	1	0	2	2	2	2	0	0	2	1	1	1	1	1	0	0	0	1	1	2	1	2	2	0	2	1	0	0	0	0	2	0	1	2	1	1	0	0	1	2	2
SWW14007DH27	LND18_DH	2	2	2	2	2	2	2	2	0	2	2	2	2	0	0	2	2	0	2	2	0	0	0	0	2	0	2	2	2	2	0	2	0	0	0	0	0	2	0	0	2	0	2	0	2	0	2	2
SWW14007DH28	LND18_DH	2	2	2	2	2	2	2	2	0	2	2	2	2	0	0	2	2	0	2	2	2	0	0	0	2	0	2	2	2	2	0	2	0	0	0	0	0	2	0	0	2	0	0	0	0	0	2	2
SWW14007DH29	LND18_DH	2	2	2	2	2	2	2	2	0	2	2	2	2	0	0	2	0	0	2	2	1	0	0	0	2	0	2	2	2	2	0	2	0	0	0	0	0	2	0	0	2	0	0	0	0	0	2	2
SWW14007DH3	LND18_DH	2	2	2	2	2	2	2	2	0	2	2	2	2	0	0	2	2	0	2	2	0	0	0	0	2	0	2	2	2	2	0	2	0	0	0	0	0	2	0	0	2	0	0	0	0	0	2	2
SWW14007DH30	LND18_DH	2	2	2	2	2	2	2	2	0	2	2	2	2	0	0	2	2	0	2	2	1	0	0	0	2	0	2	2	2	2	0	2	0	0	0	0	0	2	0	0	2	0	0	0	0	0	2	2
SWW14007DH31	LND18_DH	2	2	2	2	2	0	2	0	0	2	2	2	2	0	0	2	0	0	0	1	2	0	0	0	2	0	2	2	2	2	0	2	0	0	0	0	0	2	0	0	2	0	0	0	0	0	2	2
SWW14007DH32	LND18_DH	2	2	2	2	2	0	2	0	0	2	2	2	2	0	0	2	0	0	0	1	2	0	0	0	2	0	2	2	2	2	0	2	0	0	0	0	0	2	0	0	2	0	0	0	0	0	2	2
SWW14007DH33	LND18_DH	2	2	2	2	2	2	2	2	0	2	2	2	2	0	0	2	2	0	2	2	0	0	0	0	2	0	2	2	2	2	0	2	0	0	0	0	0	2	0	0	2	0	0	0	0	0	2	2
SWW14007DH34	LND18_DH	2	2	2	2	2	0	2	0	0	2	2	2	2	0	0	2	0	0	0	0	2	0	0	0	2	0	2	2	2	2	0	2	0	0	0	0	0	2	0	0	2	0	0	0	0	0	2	2
SWW14007DH35	LND18_DH	2	2	2	2	2	0	2	0	0	2	2	2	2	0	0	2	0	0	0	0	2	0	0	0	2	0	2	2	2	2	0	2	0	0	0	0	0	2	0	0	2	0	0	0	0	0	2	2
SWW14007DH36	LND18_DH	2	2	2	2	2	2	2	2	0	2	2	2	2	0	0	2	2	0	2	2	0	0	0	0	2	0	2	2	2	2	0	2	0	0	0	0	0	2	0	0	2	0	2	0	0	0	2	2
SWW14007DH37	LND18_DH	2	2	2	2	2	0	2	0	0	2	2	2	2	0	0	2	0	0	0	0	2	0	0	0	2	0	2	2	2	2	0	2	0	0	0	0	0	2	0	0	2	0	0	0	0	0	2	2
SWW14007DH38	LND18_DH	2	2	2	2	2	0	2	0	0	2	2	2	2	0	0	2	0	0	0	0	2	0	0	0	2	0	2	2	2	2	0	2	0	0	0	0	0	2	0	0	2	0	2	0	0	0	2	2
SWW14007DH39	LND18_DH	2	2	2	2	2	0	2	0	0	2	2	2	2	0	0	2	0	0	0	0	2	0	0	0	2	0	2	2	2	2	0	2	0	0	0	0	0	2	0	0	2	0	0	0	0	0	2	2
SWW14007DH4	LND18_DH	2	2	2	2	2	2	2	2	0	2	2	2	2	0	0	2	2	0	2	2	0	0	0	0	2	0	2	2	2	2	0	2	0	0	0	0	0	2	0	2	2	0	0	0	0	0	2	2
SWW14007DH40	LND18_DH	2	2	2	2	2	2	2	2	0	2	2	2	2	0	0	2	2	0	2	2	0	0	0	0	2	0	2	2	2	2	0	2	0	0	0	0	0	2	0	0	2	0	0	0	0	0	2	2
SWW14007DH41	LND18_DH	2	2	2	2	2	2	2	2	0	2	2	2	2	0	0	2	2	0	2	2	0	0	0	0	2	0	2	2	2	2	0	2	0	0	0	0	0	2	0	0	2	0	0	0	0	0	2	2
SWW14007DH5	LND18_DH	2	2	2	2	2	2	2	2	0	2	2	2	2	0	0	2	2	0	2	2	0	0	0	0	2	0	2	2	2	2	0	2	0	0	0	0	0	2	0	0	2	0	0	0	0	0	2	2
SWW14007DH6	LND18_DH	2	2	2	2	2	2	2	2	0	2	2	2	2	0	0	2	2	0	2	2	0	0	0	0	2	0	2	2	2	2	0	2	0	0	0	0	0	2	0	0	2	0	0	0	0	0	2	2
SWW14007DH7	LND18_DH	2	2	2	2	2	2	2	2	2	2	2	2	2	0	0	2	2	0	2	2	0	0	0	0	2	0	2	2	2	2	0	2	0	0	0	0	0	2	0	0	2	0	0	0	0	0	2	2
SWW14007DH8	LND18_DH	2	2	2	2	2	2	2	2	0	2	2	2	2	0	0	2	2	0	2	2	0	0	0	0	2	0	2	2	2	2	0	2	0	0	0	0	0	2	0	0	2	0	0	0	0	0	2	2
SWW14007DH9	LND18_DH	2	2	2	2	2	2	2	2	0	2	2	2	2	0	0	2	2	0	2	2	0	0	0	0	2	0	2	2	2	2	0	2	0	0	0	0	0	2	0	0	2	0	0	0	0	0	2	2
SWW14008DH1	LND18_DH	2	2	2	0	0	2	0	0	2	2	2	2	2	0	0	0	2	0	0	2	2	0	0	0	0	2	0	2	2	2	0	2	0	0	0	0	0	2	0	2	2	0	0	2	0	0	0	2
SWW14008DH10	LND18_DH	2	2	2	1	0	2	0	0	2	2	2	2	2	0	0	0	2	0	0	2	2	0	0	0	0	2	0	2	2	2	0	2	0	0	0	0	0	2	0	2	2	0	0	2	0	0	0	2
SWW14008DH2	LND18_DH	2	2	2	0	0	2	0	0	2	2	2	2	2	0	0	0	2	0	0	2	2	0	0	0	0	2	0	2	2	2	0	2	0	0	0	0	0	2	0	2	2	0	0	2	0	0	0	2
SWW14008DH3	LND18_DH	2	2	2	2	2	2	2	2	0	0	0	0	0	0	0	2	2	0	2	2	1	0	0	0	2	0	2	2	2	2	0	2	0	0	0	0	0	2	0	0	2	0	0	0	0	0	2	2
SWW14008DH4	LND18_DH	2	2	2	0	0	2	0	0	2	2	2	2	2	0	0	0	2	0	0	2	2	0	0	0	0	2	0	2	2	2	0	2	0	0	0	0	0	2	0	2	2	0	0	2	0	0	0	2
SWW14008DH5	LND18_DH	2	2	2	0	0	2	0	0	2	2	2	2	2	0	0	0	2	0	0	2	2	0	0	0	0	2	0	2	2	2	0	2	0	0	0	0	0	2	0	0	2	0	0	2	2	0	0	2
SWW14008DH6	LND18_DH	2	2	2	0	0	2	0	0	2	2	2	2	2	0	0	0	2	0	0	2	2	0	0	0	0	2	0	2	2	2	0	2	0	0	0	0	0	2	0	0	2	0	0	2	0	0	0	2
SWW14008DH7	LND18_DH	2	2	2	0	0	2	0	0	2	2	2	2	2	0	0	0	2	0	0	2	2	0	0	0	0	2	0	2	2	2	0	2	0	0	0	0	0	2	0	0	2	0	0	2	0	0	0	2
SWW14008DH8	LND18_DH	2	2	2	0	0	2	0	0	2	2	2	2	2	0	0	0	2	0	0	2	2	0	0	0	0	2	0	2	2	2	0	2	0	0	0	0	0	2	0	0	2	0	0	2	0	0	0	2
SWW14008DH9	LND18_DH	2	2	2	0	0	2	0	0	2	2	2	2	2	0	0	0	2	0	0	2	2	0	0	0	0	2	0	2	2	2	0	2	0	0	0	0	0	2	0	0	2	0	0	2	0	0	0	2
SWW14019DH1	LND18_DH	2	2	2	2	2	0	2	0	0	2	2	2	2	0	0	2	2	2	2	2	2	0	0	0	0	2	2	0	2	2	0	2	0	0	0	0	0	2	0	2	2	0	0	0	0	0	2	2
SWW14019DH2	LND18_DH	2	2	2	2	2	0	2	0	0	2	2	2	2	0	0	2	2	0	0	2	2	0	0	0	2	2	2	0	2	2	0	2	0	0	0	0	0	0	0	0	2	0	0	0	0	0	2	2
SWW14046DH1	LND18_DH	0	0	0	2	2	2	2	2	0	2	2	2	2	2	2	2	2	0	2	2	2	2	2	2	0	2	2	2	2	2	2	2	2	2	2	2	0	2	2	0	0	2	0	2	0	2	2	0
SWW14046DH10	LND18_DH	2	2	2	0	0	2	0	0	2	1	1	1	1	0	0	0	2	0	0	2	2	0	0	0	0	2	0	2	2	2	0	2	0	0	0	0	0	2	0	0	2	0	0	2	0	0	0	2
SWW14046DH11	LND18_DH	2	2	2	0	0	2	0	0	2	1	1	1	1	0	0	0	2	0	0	2	2	0	0	0	0	2	0	2	2	2	0	2	0	0	0	0	0	2	0	0	2	0	0	2	0	0	0	2
SWW14046DH12	LND18_DH	0	0	0	2	2	2	2	2	0	2	2	2	2	2	2	2	2	0	2	2	2	2	2	2	0	2	2	2	2	2	2	0	2	2	2	2	0	2	2	0	0	2	0	2	0	2	2	0
SWW14046DH14	LND18_DH	0	0	0	2	2	2	2	2	0	0	0	0	0	2	2	2	2	0	2	2	2	2	2	2	0	2	2	2	2	2	2	0	2	2	2	2	0	2	2	0	0	2	0	2	0	2	2	0
SWW14046DH15	LND18_DH	2	2	2	0	0	2	0	0	2	1	1	1	1	0	0	0	2	0	0	2	2	0	0	0	0	2	0	2	2	2	0	2	0	0	0	0	0	2	0	0	2	0	0	2	0	0	0	2
SWW14046DH16	LND18_DH	0	0	0	2	2	2	2	2	0	0	0	0	0	2	2	2	2	0	2	2	2	2	2	2	0	2	2	2	2	2	2	0	2	2	2	2	0	2	2	0	0	2	0	2	0	2	2	0
SWW14046DH17	LND18_DH	0	0	0	2	2	2	2	2	0	0	0	0	0	2	2	2	2	0	2	2	2	2	2	2	0	2	2	2	2	2	2	0	2	2	2	2	0	2	2	0	0	2	0	2	0	2	2	0
SWW14046DH2	LND18_DH	0	0	0	2	2	2	2	2	0	0	0	0	0	2	2	2	2	0	2	2	2	2	2	2	0	2	2	2	2	2	2	0	2	2	2	2	0	2	2	0	0	2	0	2	0	2	2	0
SWW14046DH3	LND18_DH	2	2	2	0	0	2	0	0	2	1	1	1	1	0	0	0	2	0	0	2	2	0	0	0	0	2	0	2	2	2	0	2	0	0	0	0	0	2	0	0	2	0	0	2	0	0	0	2
SWW14046DH4	LND18_DH	2	2	2	0	0	2	0	0	2	2	2	2	2	0	0	0	2	0	0	2	2	0	0	0	0	2	0	2	2	2	0	2	0	0	0	0	0	2	0	0	2	0	0	2	2	0	0	2
SWW14046DH5	LND18_DH	0	0	0	2	2	2	2	2	0	0	0	0	0	2	2	2	2	0	2	2	2	2	2	2	0	2	2	2	2	2	2	0	2	2	2	2	0	2	2	0	0	2	0	2	0	2	2	0
SWW14046DH6	LND18_DH	0	0	0	2	2	2	2	2	0	0	0	0	0	2	2	2	2	0	2	2	2	2	2	2	0	2	2	2	2	2	2	0	2	2	2	2	0	2	2	0	0	2	0	2	0	2	2	0
SWW14046DH8	LND18_DH	0	0	0	2	2	2	2	2	0	2	2	2	2	2	2	2	2	0	2	2	2	2	2	2	0	2	2	2	2	2	2	0	2	2	2	2	0	2	2	0	0	2	0	2	0	2	2	0
SWW14046DH9	LND18_DH	0	0	0	2	2	2	2	2	0	2	2	2	2	2	2	2	2	0	2	2	2	2	2	2	0	2	2	2	2	2	2	0	2	2	2	2	0	2	2	2	0	2	0	2	0	2	2	0
SWW14062DH1	LND18_DH	2	2	2	2	2	0	2	0	0	2	2	2	2	0	0	2	2	2	2	2	2	0	0	0	0	2	2	0	2	2	0	2	0	0	0	0	0	0	0	0	2	0	0	2	0	0	0	2
SWW14062DH10	LND18_DH	2	2	2	0	0	2	0	0	2	2	2	2	2	0	0	0	2	0	0	2	2	0	0	0	0	2	0	2	2	2	0	2	0	0	0	0	0	2	0	0	2	0	0	2	0	0	0	2
SWW14062DH11	LND18_DH	2	2	2	0	0	2	0	0	2	2	2	2	2	0	0	0	2	0	0	2	2	0	0	0	0	2	0	2	2	2	0	2	0	0	0	0	0	2	0	0	2	0	0	2	0	0	0	2
SWW14062DH12	LND18_DH	2	2	2	0	0	2	0	0	2	2	2	2	2	0	0	0	2	0	0	2	2	0	0	0	0	2	0	2	2	2	0	2	0	0	0	0	0	2	0	0	2	0	0	2	0	0	0	2
SWW14062DH13	LND18_DH	2	2	2	2	2	0	2	0	0	2	2	2	2	0	0	2	2	2	2	2	2	0	0	0	0	2	2	0	2	2	0	2	0	0	0	0	0	0	0	0	2	0	0	2	0	0	0	2
SWW14062DH14	LND18_DH	2	2	2	0	0	2	0	0	2	2	2	2	2	0	0	0	2	0	0	2	2	0	0	0	0	2	0	2	2	2	0	2	0	0	0	0	0	2	0	0	2	0	0	2	0	0	0	2
SWW14062DH15	LND18_DH	2	2	2	0	0	2	0	0	2	2	2	2	2	0	0	0	2	0	0	2	2	0	0	0	0	2	0	2	2	2	0	2	0	0	0	0	0	2	0	0	2	0	0	2	0	0	0	2
SWW14062DH16	LND18_DH	2	2	2	0	0	2	0	0	2	2	2	2	2	0	0	0	2	0	0	2	2	0	0	0	0	2	0	2	2	2	0	2	0	0	0	0	0	2	0	2	2	0	0	2	0	0	0	2
SWW14062DH17	LND18_DH	2	2	2	2	2	0	2	0	0	2	2	2	2	0	0	2	2	2	2	2	2	0	0	0	0	2	2	0	2	2	0	2	0	0	0	0	0	0	0	0	2	0	0	2	0	0	0	2
SWW14062DH18	LND18_DH	2	2	2	2	2	0	2	0	0	2	2	2	2	0	0	2	2	2	2	2	2	0	0	0	0	2	2	0	2	2	0	2	0	0	0	0	0	0	0	0	2	0	0	2	0	0	0	2
SWW14062DH19	LND18_DH	2	2	2	0	0	2	0	0	2	2	2	2	2	0	0	0	2	0	0	2	2	0	0	0	0	2	0	2	2	2	0	2	0	0	0	0	0	2	0	0	2	0	0	2	0	0	0	2
SWW14062DH2	LND18_DH	2	2	2	2	2	0	2	0	0	2	2	2	2	0	0	2	2	2	2	2	2	0	0	0	0	2	2	0	2	2	0	2	0	0	0	0	0	0	0	0	2	0	0	2	0	0	0	2
SWW14062DH20	LND18_DH	2	2	2	0	0	2	0	0	2	0	0	0	0	0	0	0	2	0	0	2	2	0	0	0	0	2	0	2	2	2	0	2	0	0	0	0	0	2	0	0	2	0	0	2	0	0	0	2
SWW14062DH21	LND18_DH	2	2	2	2	2	0	2	0	0	2	2	2	2	0	0	2	2	2	2	2	2	0	0	0	0	2	2	0	2	2	0	2	0	0	0	0	0	0	0	0	2	0	0	2	2	0	0	2
SWW14062DH22	LND18_DH	2	2	2	0	0	2	0	0	2	0	0	0	0	0	0	0	2	0	0	2	2	0	0	0	0	2	0	2	2	2	0	2	0	0	0	0	0	2	0	0	2	0	0	2	0	0	0	2
SWW14062DH23	LND18_DH	2	2	2	0	0	2	0	0	2	2	2	2	2	0	0	0	2	0	0	2	2	0	0	0	0	2	0	2	2	2	0	2	0	0	0	0	0	2	0	0	2	0	0	2	0	0	0	2
SWW14062DH24	LND18_DH	2	2	2	0	0	2	0	0	2	2	2	2	2	0	0	0	2	0	0	2	2	0	0	0	0	2	0	2	2	2	0	2	0	0	0	0	0	2	0	0	2	0	0	2	0	0	0	2
SWW14062DH25	LND18_DH	2	2	2	0	0	2	0	0	2	2	2	2	2	0	0	0	2	0	0	2	2	0	0	0	0	2	0	2	2	2	0	2	0	0	0	0	0	2	0	0	2	0	0	2	0	0	0	2
SWW14062DH26	LND18_DH	2	2	2	2	2	0	2	0	0	2	2	2	2	0	0	2	2	2	2	2	2	0	0	0	0	2	2	0	2	2	0	2	0	0	0	0	0	0	0	0	2	0	0	2	0	0	0	2
SWW14062DH27	LND18_DH	2	2	2	2	2	0	2	0	0	2	2	2	2	0	0	2	2	2	2	2	2	0	0	0	0	2	2	0	2	2	0	2	0	0	0	0	0	0	0	0	2	0	0	2	0	0	0	2
SWW14062DH28	LND18_DH	2	2	2	2	1	0	2	0	0	2	2	2	2	0	0	2	2	2	2	2	2	0	0	0	0	2	2	0	2	2	0	2	0	0	0	0	0	0	0	0	2	0	0	2	0	0	0	2
SWW14062DH29	LND18_DH	2	2	2	0	0	2	0	0	2	2	2	2	2	0	0	0	2	0	0	2	2	0	0	0	0	2	0	2	2	2	0	2	0	0	0	0	0	2	0	0	2	0	0	2	0	0	0	2
SWW14062DH30	LND18_DH	2	2	2	2	2	0	2	0	0	2	2	2	2	0	0	2	2	2	2	2	2	0	0	0	0	2	2	0	2	2	0	2	0	0	0	0	0	0	0	0	2	0	0	2	0	0	0	2
SWW14062DH31	LND18_DH	2	2	2	0	0	2	0	0	2	2	2	2	2	0	0	0	2	0	0	2	2	0	0	0	0	2	0	2	2	2	0	2	0	0	0	0	0	2	0	0	2	0	0	2	0	0	0	2
SWW14062DH4	LND18_DH	2	2	2	2	2	0	2	0	0	2	2	2	2	0	0	2	2	2	2	2	2	0	0	0	0	2	2	0	2	2	0	2	0	0	0	0	0	0	0	0	2	0	0	2	0	0	0	2
SWW14062DH5	LND18_DH	2	2	2	2	2	0	2	0	0	2	2	2	2	0	0	2	2	2	2	2	2	0	0	0	0	2	2	0	2	2	0	2	0	0	0	0	0	0	0	0	2	0	0	2	0	0	0	2
SWW14062DH6	LND18_DH	2	2	2	2	2	0	2	0	0	2	2	2	2	0	0	2	2	2	2	2	2	0	0	0	0	2	2	0	2	2	0	2	0	0	0	0	0	0	0	2	2	0	0	2	0	0	0	2
SWW14062DH8	LND18_DH	2	2	2	0	0	2	0	0	2	2	2	2	2	0	0	0	2	0	0	2	2	0	0	0	0	2	0	2	2	2	0	2	0	0	0	0	0	2	0	0	2	0	0	2	0	0	0	2
SWW14062DH9	LND18_DH	2	2	2	0	0	2	0	0	2	2	2	2	2	0	0	0	2	0	0	2	2	0	0	0	0	2	0	2	2	2	0	2	0	0	0	0	0	2	0	0	2	0	0	2	0	0	0	2
SWW14063DH1	LND18_DH	2	2	2	2	2	0	2	0	0	2	2	2	2	0	0	2	2	2	2	2	2	0	0	0	0	2	2	0	2	2	0	2	0	0	0	0	0	0	0	0	2	0	0	2	0	0	0	2
SWW14063DH10	LND18_DH	2	2	2	0	0	2	0	0	2	1	1	1	1	0	0	0	2	0	0	2	2	0	0	0	0	2	0	2	2	2	0	2	0	0	0	0	0	2	0	0	2	0	0	2	2	0	0	2
SWW14063DH11	LND18_DH	2	2	2	2	2	0	2	0	0	2	2	2	2	0	0	2	2	2	2	2	2	0	0	0	0	2	2	0	2	2	0	2	0	0	0	0	0	0	0	0	2	0	0	2	0	0	0	2
SWW14063DH12	LND18_DH	2	2	2	0	0	2	0	0	2	2	2	2	2	0	0	0	2	0	0	2	2	0	0	0	0	2	0	2	2	2	0	2	0	0	0	0	0	2	0	0	2	0	0	2	0	0	0	2
SWW14063DH13	LND18_DH	2	2	2	2	2	0	2	0	0	2	2	2	2	0	0	2	2	2	2	2	2	0	0	0	0	2	2	0	2	2	0	2	0	0	0	0	0	0	0	0	2	0	0	2	0	0	0	2
SWW14063DH14	LND18_DH	2	2	2	1	0	1	1	0	2	1	1	1	1	0	0	1	2	0	0	2	2	0	0	0	0	2	0	1	2	2	0	2	0	0	0	0	0	0	0	0	2	0	0	2	0	0	0	2
SWW14063DH2	LND18_DH	2	2	2	0	0	2	0	0	2	2	2	2	2	0	0	0	2	0	0	2	2	0	0	0	0	2	0	2	2	2	0	2	0	0	0	0	0	2	0	0	2	0	0	2	0	0	0	2
SWW14063DH3	LND18_DH	2	2	2	1	0	2	0	0	2	1	1	1	1	0	0	0	2	0	0	2	2	0	0	0	0	2	0	2	2	2	0	2	0	0	0	0	0	2	0	0	2	0	0	2	0	0	0	2
SWW14063DH4	LND18_DH	2	2	2	0	0	2	0	0	2	2	2	2	2	0	0	0	2	0	0	2	2	0	0	0	0	2	0	2	2	2	0	2	0	0	0	0	0	2	0	0	2	0	0	2	0	0	0	2
SWW14063DH5	LND18_DH	2	2	2	2	2	0	2	0	0	1	1	1	1	0	0	2	2	2	2	2	2	0	0	0	0	2	2	0	2	2	0	2	0	0	0	0	0	0	0	0	2	0	0	2	0	0	0	2
SWW14063DH6	LND18_DH	2	2	2	0	2	0	2	0	0	1	1	1	1	0	0	2	2	2	2	2	2	0	0	0	0	2	2	0	2	2	0	2	0	0	0	0	0	0	0	2	2	0	0	2	0	0	0	2
SWW14063DH7	LND18_DH	2	2	2	2	2	0	2	0	0	1	1	1	1	0	0	2	2	2	2	2	2	0	0	0	0	2	2	0	2	2	0	2	0	0	0	0	0	0	0	0	2	0	0	2	0	0	0	2
SWW14063DH8	LND18_DH	2	2	2	2	2	0	2	0	0	2	2	2	2	0	0	2	2	2	2	2	2	0	0	0	0	2	2	0	2	2	0	2	0	0	0	0	0	0	0	2	2	0	0	2	0	0	0	2
SWW14063DH9	LND18_DH	2	2	2	0	0	2	0	0	2	2	2	2	2	0	0	0	2	0	0	2	2	0	0	0	0	2	2	0	2	2	0	2	0	0	0	0	0	0	0	2	2	0	0	2	0	0	0	2
SWW14064DH1	LND18_DH	2	2	2	2	2	0	2	0	0	2	2	2	2	0	0	2	2	2	2	2	2	0	0	0	0	2	2	0	2	2	0	2	0	0	0	0	0	0	0	0	2	0	0	2	0	0	0	2
SWW14064DH2	LND18_DH	2	2	2	2	2	0	2	0	0	2	2	2	2	0	0	2	2	2	2	2	2	0	0	0	0	2	2	0	2	2	0	2	0	0	0	0	0	0	0	0	2	0	0	2	2	0	0	2
SWW14064DH3	LND18_DH	2	2	2	2	2	0	2	0	0	2	2	2	2	0	0	2	2	2	2	2	2	0	0	0	0	2	2	0	2	2	0	2	0	0	0	0	0	0	0	0	2	0	0	2	0	0	0	2
SWW14064DH4	LND18_DH	2	2	2	2	2	0	2	0	0	2	2	2	2	0	0	2	2	2	2	2	2	0	0	0	0	2	2	0	2	2	0	2	0	0	0	0	0	0	0	0	2	0	0	2	0	0	0	2
SWW14064DH5	LND18_DH	2	2	2	2	2	0	2	0	0	2	2	2	2	0	0	2	2	2	2	2	2	0	0	0	0	2	2	0	2	2	0	2	0	0	0	0	0	0	0	0	2	0	0	2	0	0	0	2
SWW14087DH1	LND18_DH	2	2	2	2	2	0	2	0	0	1	1	1	1	0	0	2	2	2	2	2	2	0	0	0	0	2	2	0	2	2	0	2	0	0	0	0	0	0	0	2	2	0	0	2	2	0	0	2
SWW14087DH10	LND18_DH	2	2	2	2	2	0	2	0	0	2	2	2	2	0	0	2	2	2	2	2	2	0	0	0	0	2	2	0	2	2	0	2	0	0	0	0	0	0	0	0	2	0	0	2	0	0	0	2
SWW14087DH11	LND18_DH	0	0	0	2	2	0	2	0	0	0	0	0	0	2	2	2	0	0	2	2	2	2	0	0	2	0	2	2	0	0	0	0	0	2	2	2	0	2	2	0	0	0	0	0	0	0	2	2
SWW14087DH12	LND18_DH	0	0	0	2	2	2	2	0	0	2	2	2	2	2	2	2	2	0	2	2	2	2	0	0	0	2	2	2	0	0	0	0	0	2	2	2	0	2	2	0	0	0	0	0	0	0	2	2
SWW14087DH13	LND18_DH	0	0	0	2	2	0	2	0	0	2	2	2	2	0	0	2	2	0	0	2	2	0	0	0	0	1	2	2	0	0	0	2	0	0	0	0	0	2	0	0	2	0	0	0	0	0	2	2
SWW14087DH14	LND18_DH	2	2	2	2	2	0	2	0	0	2	2	2	2	0	0	2	2	2	2	2	2	0	0	0	0	2	2	0	2	2	0	2	0	0	0	0	2	0	0	2	2	0	0	2	2	0	0	2
SWW14087DH15	LND18_DH	1	1	1	2	2	1	2	0	0	1	1	1	1	1	1	2	1	1	2	2	2	1	0	0	0	1	2	2	1	1	0	1	0	1	1	1	1	1	2	0	1	0	0	1	1	0	2	2
SWW14087DH16	LND18_DH	1	1	1	2	1	1	1	0	0	0	0	0	0	1	1	1	1	2	2	2	2	1	1	1	0	2	1	0	1	1	1	1	1	1	1	1	0	1	1	0	1	1	0	1	1	1	0	1
SWW14087DH17	LND18_DH	2	2	2	2	2	0	2	0	0	1	1	1	1	0	0	2	2	2	2	2	2	0	0	0	0	2	2	0	2	2	0	2	0	0	0	0	0	0	0	0	2	0	0	2	0	0	0	2
SWW14087DH18	LND18_DH	2	2	2	2	2	0	2	0	0	1	1	1	1	0	0	2	2	2	2	2	2	0	0	0	0	2	2	0	2	2	0	2	0	0	0	0	0	0	0	2	2	0	0	2	0	0	0	2
SWW14087DH19	LND18_DH	0	0	0	2	2	0	2	0	0	2	2	2	2	2	2	2	2	0	0	2	2	2	0	0	0	2	2	2	0	0	0	0	0	2	2	2	0	2	2	0	0	0	0	0	0	0	2	2
SWW14087DH2	LND18_DH	0	0	0	2	2	2	2	0	0	2	2	2	2	2	2	2	2	2	2	2	2	2	0	0	0	2	2	2	0	0	0	0	0	2	2	2	0	2	2	2	0	0	0	0	0	0	2	2
SWW14087DH21	LND18_DH	2	2	2	2	2	0	2	0	0	1	1	1	1	0	0	2	2	2	2	2	2	0	0	0	0	2	2	0	2	2	0	2	0	0	0	0	0	0	0	0	2	0	0	2	0	0	0	2
SWW14087DH22	LND18_DH	2	2	2	2	2	0	2	0	0	2	2	2	2	0	0	2	2	2	2	2	2	0	0	0	0	2	2	0	2	2	0	2	0	0	0	0	0	0	0	2	2	0	0	2	0	0	0	2
SWW14087DH23	LND18_DH	2	2	2	2	2	0	2	0	0	1	1	1	1	0	0	2	2	2	2	2	2	0	0	0	0	2	2	0	2	2	0	2	0	0	0	0	0	0	0	0	2	0	0	2	0	0	0	2
SWW14087DH24	LND18_DH	0	0	0	2	2	2	2	0	0	0	0	0	0	2	2	2	2	2	2	2	2	2	0	0	0	2	2	2	0	0	0	0	0	2	2	2	0	2	2	0	0	0	0	0	0	0	2	2
SWW14087DH26	LND18_DH	2	2	2	2	2	0	2	0	0	1	1	1	1	0	0	2	2	2	2	2	2	0	0	0	0	2	2	0	2	2	0	2	0	0	0	0	0	0	0	0	2	0	0	2	0	0	0	2
SWW14087DH27	LND18_DH	0	0	0	2	2	2	2	0	0	0	0	0	0	2	2	2	2	2	2	2	2	2	0	0	0	2	2	2	0	0	0	0	0	2	2	2	0	2	2	0	2	0	0	0	0	0	2	2
SWW14087DH28	LND18_DH	0	0	0	2	2	2	2	0	0	0	0	0	0	2	2	2	2	0	2	2	2	2	0	0	0	2	2	2	0	0	0	0	0	2	2	2	0	2	2	0	0	0	0	0	0	0	2	2
SWW14087DH29	LND18_DH	2	2	2	2	2	0	2	0	0	1	1	1	1	0	0	2	2	2	2	2	2	0	0	0	0	2	2	0	2	2	0	2	0	0	0	0	0	1	0	0	2	0	0	2	0	0	0	2
SWW14087DH3	LND18_DH	2	2	2	2	2	0	2	0	0	2	2	2	2	0	0	2	2	2	2	2	2	0	0	0	0	2	2	0	2	2	0	2	0	0	0	0	0	0	0	0	2	0	0	2	0	0	0	2
SWW14087DH30	LND18_DH	0	0	0	2	2	2	2	0	0	2	2	2	2	2	2	2	2	0	0	2	2	2	0	0	0	2	2	2	0	0	0	0	0	2	2	2	0	2	2	0	0	0	0	0	0	0	2	2
SWW14087DH31	LND18_DH	2	2	2	2	2	0	2	0	0	2	2	2	2	0	0	2	2	2	2	2	2	0	0	0	0	2	2	0	2	2	0	2	0	0	0	0	0	0	0	0	2	0	0	2	0	0	0	2
SWW14087DH33	LND18_DH	0	0	0	2	2	2	2	0	0	2	2	2	2	2	2	2	2	0	0	2	2	2	0	0	0	2	2	2	0	0	0	0	0	2	2	2	0	2	2	0	0	0	0	0	0	0	2	2
SWW14087DH34	LND18_DH	2	2	2	2	2	0	2	0	0	2	2	2	2	0	0	2	2	2	2	2	2	0	0	0	0	2	2	0	2	2	0	2	0	0	0	0	0	0	0	0	2	0	0	2	0	0	0	2
SWW14087DH36	LND18_DH	0	0	0	2	2	2	2	0	0	0	0	0	0	2	2	2	2	2	2	2	2	2	0	0	0	2	2	2	0	0	0	0	0	2	2	2	0	2	2	0	0	0	0	0	0	0	2	2
SWW14087DH37	LND18_DH	0	0	0	2	2	2	2	0	0	0	0	0	0	2	2	2	2	0	0	2	2	2	0	0	0	2	2	2	0	0	0	0	0	2	2	2	0	2	2	2	0	0	0	0	0	0	2	2
SWW14087DH38	LND18_DH	0	0	0	2	2	0	2	0	0	2	2	2	2	2	2	2	2	2	2	2	2	2	0	0	0	2	2	2	0	0	0	0	0	2	2	2	0	2	2	0	0	0	0	0	0	0	2	2
SWW14087DH39	LND18_DH	2	2	2	2	2	0	2	0	0	1	1	1	1	0	0	2	2	2	2	2	2	0	0	0	0	2	2	0	2	2	0	2	0	0	0	0	0	0	0	0	2	0	0	2	0	0	0	2
SWW14087DH41	LND18_DH	2	2	2	2	2	0	2	0	0	2	2	2	2	0	0	2	2	2	2	2	2	0	0	0	0	2	2	0	2	2	0	2	0	0	0	0	0	0	0	0	2	0	0	2	0	0	0	2
SWW14087DH42	LND18_DH	0	0	0	2	2	2	2	0	0	2	2	2	2	2	2	2	2	0	2	2	2	2	0	0	0	2	2	2	0	0	0	0	0	2	2	2	0	2	2	0	0	0	0	0	0	0	2	2
SWW14087DH43	LND18_DH	2	2	2	2	2	0	2	0	0	2	2	2	2	0	0	2	2	2	2	2	2	0	0	0	0	2	2	0	2	2	0	2	0	0	0	0	0	0	0	0	2	0	0	2	0	0	0	2
SWW14087DH44	LND18_DH	2	2	2	2	2	0	2	0	0	2	2	2	2	0	0	2	2	2	2	2	2	0	0	0	0	2	2	0	2	2	0	2	0	0	0	0	0	0	0	0	2	0	0	2	0	0	0	2
SWW14087DH45	LND18_DH	0	0	0	2	2	2	2	0	0	2	2	2	2	2	2	2	2	0	2	2	2	2	0	0	0	2	2	2	0	0	0	0	0	2	2	2	0	2	2	0	0	0	0	1	0	0	2	2
SWW14087DH46	LND18_DH	2	2	2	2	2	0	2	0	0	1	1	1	1	0	0	2	2	2	2	2	2	0	0	0	0	2	2	0	2	2	0	2	0	0	0	0	0	0	0	0	2	0	0	2	0	0	0	2
SWW14087DH47	LND18_DH	2	2	2	2	2	0	2	0	0	2	2	2	2	0	0	2	2	2	2	2	2	0	0	0	0	2	2	0	2	2	0	2	0	0	0	0	0	0	0	2	2	0	0	2	0	0	0	2
SWW14087DH48	LND18_DH	0	0	0	2	2	2	2	0	0	0	0	0	0	2	2	2	2	0	0	2	2	2	0	0	0	2	2	2	0	0	0	0	0	2	2	2	0	2	2	0	0	0	0	0	0	0	2	2
SWW14087DH49	LND18_DH	0	0	0	2	2	2	2	0	0	0	0	0	0	2	2	2	2	2	2	2	2	2	0	0	0	2	2	2	0	0	0	0	0	2	2	2	0	2	2	0	0	0	0	0	0	0	2	2
SWW14087DH5	LND18_DH	0	2	0	2	2	0	2	0	0	2	2	2	2	2	2	2	2	2	2	2	2	2	0	0	0	2	2	0	0	0	0	0	0	2	2	2	0	0	2	0	0	0	0	0	0	0	2	2
SWW14087DH50	LND18_DH	0	0	0	2	2	2	2	0	0	0	0	0	0	2	2	2	2	0	2	2	2	2	0	0	0	2	2	2	0	0	0	0	0	2	2	2	0	2	2	0	0	0	0	0	0	0	2	2
SWW14087DH51	LND18_DH	2	2	2	2	2	0	2	0	0	1	1	1	1	0	0	2	2	2	2	2	2	0	0	0	0	2	2	0	2	2	0	2	0	0	0	0	0	0	0	0	2	0	0	2	0	0	0	2
SWW14087DH52	LND18_DH	2	2	2	2	2	0	2	0	0	2	2	2	2	0	0	2	2	2	2	2	2	0	0	0	0	2	2	0	2	2	0	2	0	0	0	0	0	0	0	0	2	0	0	2	0	0	0	2
SWW14087DH54	LND18_DH	0	0	0	2	2	2	2	0	0	2	2	2	2	2	2	2	2	0	2	2	2	2	0	0	0	2	2	2	0	0	0	0	0	2	2	2	2	2	2	0	0	0	0	0	0	0	2	2
SWW14087DH55	LND18_DH	0	0	0	2	2	2	2	0	0	2	2	2	2	2	2	2	2	0	2	2	2	2	0	0	0	2	2	2	0	0	0	0	0	2	2	2	0	2	2	0	0	0	0	0	0	0	2	2
SWW14087DH56	LND18_DH	0	0	0	2	2	2	2	0	0	0	0	0	0	2	2	2	2	0	2	2	2	2	0	0	0	2	2	2	0	0	0	0	0	2	2	2	0	2	2	0	0	0	0	0	0	0	2	2
SWW14087DH58	LND18_DH	2	2	2	2	2	0	2	0	0	1	1	1	1	0	0	2	2	2	2	2	2	0	0	0	0	2	2	0	2	2	0	2	0	0	0	0	0	0	0	0	2	0	0	2	0	0	0	2
SWW14087DH59	LND18_DH	2	2	2	2	2	0	2	0	0	2	2	2	2	0	0	2	2	2	2	2	2	0	0	0	0	2	2	0	2	2	0	2	0	0	0	0	0	0	0	0	2	0	0	2	2	0	0	2
SWW14087DH6	LND18_DH	2	2	2	2	2	0	2	0	0	1	1	1	1	0	0	2	2	2	2	2	1	0	0	0	0	2	2	0	2	2	0	2	0	0	0	0	0	0	0	0	2	0	0	2	0	0	0	2
SWW14087DH61	LND18_DH	0	0	0	2	2	2	2	0	0	2	2	2	2	2	2	2	2	0	0	2	2	2	0	0	0	2	2	2	0	0	0	0	0	2	2	2	0	2	2	0	0	0	0	0	0	0	2	2
SWW14087DH62	LND18_DH	0	0	0	2	2	2	2	0	0	0	0	0	0	2	2	2	2	0	0	2	2	2	0	0	0	2	2	2	0	0	0	0	0	2	2	2	0	2	2	0	0	0	0	0	0	0	2	2
SWW14087DH7	LND18_DH	2	2	2	2	2	0	2	0	0	1	1	1	1	0	0	2	2	2	2	2	2	0	0	0	0	2	2	0	2	2	0	2	0	0	0	0	0	0	0	0	2	0	0	2	0	0	0	2
SWW14087DH8	LND18_DH	2	2	2	0	2	0	2	0	0	2	2	2	2	0	0	2	2	2	2	2	2	0	0	0	0	2	2	0	2	2	0	2	0	0	0	0	0	0	0	0	2	0	0	2	0	0	0	2
SWW14087DH9	LND18_DH	0	0	0	2	2	2	2	0	0	0	0	0	0	2	2	2	2	2	2	2	2	2	0	0	0	2	2	2	0	0	0	0	0	2	2	2	0	2	2	0	0	0	0	0	0	0	2	2
SWW14111DH1	LND18_DH	0	0	0	2	2	2	2	0	0	2	2	2	2	2	2	2	2	0	0	2	2	2	0	0	0	2	2	2	0	0	0	0	0	2	2	2	0	2	2	0	0	0	0	2	0	0	2	0
SWW14111DH11	LND18_DH	0	0	0	2	2	2	2	2	0	2	2	2	2	2	2	2	2	0	0	2	2	2	0	0	0	2	2	2	0	0	0	0	0	2	2	2	0	2	2	2	0	0	0	2	0	0	2	0
SWW14111DH12	LND18_DH	2	2	0	0	0	2	0	0	2	2	2	2	2	0	0	0	2	0	0	2	2	0	0	0	0	2	0	2	2	2	0	2	0	0	0	0	0	2	0	0	2	0	0	2	0	0	0	2
SWW14111DH13	LND18_DH	2	2	2	0	0	2	0	0	2	2	2	2	2	0	0	0	2	0	0	2	2	0	0	0	0	2	0	2	2	2	0	2	0	0	0	0	0	2	0	0	2	0	0	2	0	0	0	2
SWW14111DH15	LND18_DH	2	2	2	0	0	2	0	0	2	2	2	2	2	0	0	0	2	0	0	2	2	0	0	0	0	2	0	2	2	2	0	2	0	0	0	0	0	2	0	0	2	0	0	2	0	0	0	2
SWW14111DH16	LND18_DH	0	0	0	2	2	2	2	0	0	2	2	2	2	2	2	2	0	0	0	2	2	2	2	2	0	2	2	2	0	0	0	0	0	2	2	2	0	2	2	0	0	0	0	2	0	0	2	0
SWW14111DH17	LND18_DH	0	0	0	2	2	2	1	0	0	2	2	2	2	2	2	1	2	0	0	2	2	2	2	2	0	2	2	2	0	0	0	0	0	2	2	2	0	2	2	0	0	0	0	2	0	0	2	0
SWW14111DH18	LND18_DH	2	2	2	0	0	2	0	0	2	2	2	2	2	0	0	0	2	0	0	2	2	0	0	0	0	2	0	2	2	2	0	2	0	0	0	0	0	2	0	0	2	0	0	2	2	0	0	2
SWW14111DH19	LND18_DH	0	0	0	2	2	2	2	0	0	2	2	2	2	2	2	2	2	0	2	2	2	2	2	2	0	2	2	2	0	0	0	0	0	2	2	2	0	2	2	0	0	0	0	2	0	0	2	0
SWW14111DH2	LND18_DH	0	0	0	2	2	2	2	0	0	2	2	2	2	2	2	2	2	0	2	2	2	2	2	2	0	2	2	2	0	0	0	0	0	2	2	2	0	2	2	0	0	0	0	2	0	0	2	0
SWW14111DH20	LND18_DH	0	0	0	2	2	2	1	1	0	2	2	2	2	2	2	1	2	0	2	2	2	2	2	2	0	2	2	2	0	0	0	0	0	2	2	2	0	2	2	0	0	0	0	2	2	0	2	0
SWW14111DH21	LND18_DH	2	2	2	0	0	2	0	0	2	2	2	2	2	0	0	0	2	0	0	2	2	0	0	0	0	2	0	2	2	2	0	2	0	0	0	0	0	2	0	0	2	0	0	2	0	0	0	2
SWW14111DH22	LND18_DH	0	0	0	2	2	2	2	0	0	2	2	2	2	2	2	2	2	0	0	2	2	2	2	2	0	2	2	2	0	0	0	0	0	2	2	2	0	2	2	2	0	0	0	2	0	0	2	0
SWW14111DH24	LND18_DH	2	2	2	0	0	2	0	0	2	2	2	2	2	0	0	0	2	0	0	2	2	0	0	0	0	2	0	2	2	2	0	2	0	0	0	0	0	2	0	0	2	0	0	2	0	0	2	0
SWW14111DH25	LND18_DH	0	0	0	2	1	2	1	0	0	2	2	2	2	2	2	1	2	0	0	2	2	2	2	2	0	2	2	2	0	0	0	0	0	2	2	2	0	2	2	0	0	0	0	2	0	0	2	0
SWW14111DH26	LND18_DH	2	2	2	0	0	2	0	0	2	2	2	2	2	0	0	0	2	0	0	2	2	0	0	0	0	2	0	2	2	2	0	2	0	0	0	0	0	2	0	0	2	0	0	2	0	0	0	2
SWW14111DH29	LND18_DH	0	0	0	2	1	2	1	0	0	2	2	2	2	2	2	1	2	0	0	2	2	2	2	2	0	2	2	2	0	0	0	0	0	2	2	2	0	2	2	0	0	0	0	2	0	0	2	0
SWW14111DH3	LND18_DH	0	0	0	2	2	2	1	2	0	2	2	2	2	2	2	2	2	0	0	2	2	2	0	0	0	2	2	2	0	0	0	0	0	2	2	2	0	2	2	0	0	0	0	2	0	0	2	0
SWW14111DH30	LND18_DH	0	0	0	0	0	2	0	0	0	2	2	2	2	2	2	0	2	0	0	2	2	2	0	0	0	2	0	2	2	2	0	2	0	0	0	0	0	2	2	0	2	0	0	2	0	0	0	2
SWW14111DH31	LND18_DH	0	0	0	2	2	2	2	2	0	2	2	2	2	2	2	2	2	0	0	2	2	2	2	2	0	2	2	2	0	0	0	0	0	2	2	2	0	2	2	0	0	0	0	2	0	0	2	0
SWW14111DH32	LND18_DH	0	0	0	2	1	2	1	1	0	2	2	2	2	2	2	1	2	0	0	2	2	2	2	2	0	1	2	2	0	0	0	0	0	2	2	2	0	2	2	0	0	0	0	2	0	0	2	0
SWW14111DH35	LND18_DH	2	2	2	0	0	2	0	0	2	2	2	2	2	0	0	0	2	0	0	2	2	0	0	0	0	2	0	2	2	2	0	2	0	0	0	0	2	2	0	0	2	0	0	2	0	0	0	2
SWW14111DH36	LND18_DH	0	0	0	2	2	2	2	1	0	2	2	2	2	2	2	2	2	0	0	2	2	2	2	2	0	2	2	2	0	0	0	0	0	2	2	2	0	2	2	0	2	0	0	2	0	0	2	0
SWW14111DH37	LND18_DH	2	2	2	0	0	2	0	0	2	2	2	2	2	0	0	0	2	0	0	2	2	0	0	0	0	2	0	2	2	2	0	2	0	0	0	0	2	2	0	0	2	0	0	2	0	0	0	2
SWW14111DH38	LND18_DH	0	0	0	1	1	1	1	1	0	0	0	0	0	2	2	1	2	0	0	2	2	2	1	1	0	2	1	2	0	0	1	0	1	2	2	2	1	1	2	1	0	1	0	2	0	0	2	0
SWW14111DH39	LND18_DH	2	2	2	0	0	2	0	0	2	2	2	2	2	0	0	0	2	0	0	2	2	0	0	0	0	2	0	2	2	2	0	2	0	0	0	0	0	0	0	0	2	0	0	2	0	0	0	2
SWW14111DH4	LND18_DH	1	2	0	0	0	2	0	0	2	2	2	2	2	0	0	0	2	0	0	2	2	0	0	0	0	2	0	2	1	1	0	1	0	2	2	2	0	2	2	0	1	0	0	2	0	0	1	1
SWW14111DH41	LND18_DH	2	2	2	0	0	2	0	0	2	2	2	2	2	0	0	0	2	0	0	2	2	0	0	0	0	2	0	2	2	2	0	2	0	0	0	0	0	2	0	0	2	0	0	2	0	0	2	0
SWW14111DH42	LND18_DH	2	2	2	0	0	2	0	0	2	1	1	1	1	0	0	0	2	1	0	2	2	0	1	1	0	1	0	2	2	2	1	2	1	0	0	0	1	0	0	0	2	0	0	2	0	1	0	2
SWW14111DH43	LND18_DH	0	0	0	2	2	2	1	0	0	2	2	2	2	2	2	1	2	0	0	2	2	2	2	2	0	2	2	2	0	0	0	0	0	2	2	2	0	2	2	0	0	0	0	2	0	0	2	0
SWW14111DH44	LND18_DH	0	0	0	2	2	2	2	0	0	2	2	2	2	2	2	2	2	0	0	2	2	2	2	2	0	2	2	2	0	0	0	0	0	2	2	2	0	2	2	0	0	0	0	2	0	0	2	0
SWW14111DH45	LND18_DH	2	2	2	0	0	2	0	0	2	2	2	2	2	0	0	0	2	0	0	2	2	0	0	0	0	2	0	2	2	2	0	2	0	0	0	0	0	2	0	0	2	0	0	2	0	0	0	2
SWW14111DH47	LND18_DH	0	0	0	1	1	1	1	1	0	2	2	2	2	2	2	1	2	0	0	2	2	2	0	0	0	2	1	2	0	0	1	0	1	2	2	2	1	1	2	0	0	0	0	2	0	1	2	0
SWW14111DH48	LND18_DH	2	2	2	0	0	2	0	0	2	2	2	2	2	0	0	0	2	0	0	2	2	0	0	0	0	2	0	2	2	2	0	2	0	0	0	0	0	2	0	0	2	0	0	2	0	0	0	2
SWW14111DH49	LND18_DH	0	0	0	2	2	2	1	0	0	2	2	2	2	0	0	2	2	0	0	2	2	2	0	0	0	2	2	2	0	0	0	0	0	2	2	2	0	2	2	0	0	0	0	2	0	0	2	0
SWW14111DH5	LND18_DH	0	2	0	2	1	2	1	0	0	0	0	0	0	2	2	2	2	0	0	2	2	2	2	2	0	2	2	2	0	0	0	0	0	2	2	2	0	2	2	0	0	0	0	2	0	0	2	0
SWW14111DH50	LND18_DH	2	2	2	0	0	2	0	0	2	1	1	1	1	0	0	0	2	0	0	2	2	0	0	0	0	2	0	2	2	2	0	2	0	0	0	0	0	2	0	0	2	0	0	2	0	0	0	2
SWW14111DH53	LND18_DH	2	2	2	0	0	2	0	0	2	2	2	2	2	0	0	0	2	0	0	2	2	0	0	0	0	2	0	2	2	2	0	2	1	0	0	0	0	2	0	0	2	0	0	2	0	0	0	2
SWW14111DH54	LND18_DH	2	2	2	0	0	2	0	0	2	2	2	2	2	0	0	0	2	0	0	2	2	0	0	0	0	2	0	2	2	2	0	2	0	0	0	0	0	2	0	0	2	0	0	2	2	0	0	2
SWW14111DH55	LND18_DH	2	2	2	0	0	2	0	0	2	2	2	2	2	0	0	0	2	0	0	2	2	0	0	0	0	2	0	2	2	2	0	2	0	0	0	0	0	2	0	0	2	0	0	2	0	0	0	2
SWW14111DH56	LND18_DH	0	0	0	1	1	0	1	1	0	2	2	2	2	2	2	1	2	0	0	2	2	2	2	2	0	2	1	2	0	0	0	0	0	2	2	2	0	2	2	0	0	0	0	2	0	0	2	0
SWW14111DH57	LND18_DH	0	0	0	1	1	1	1	1	1	2	2	2	2	2	2	1	1	0	0	2	2	2	2	2	0	2	2	2	0	0	1	0	1	2	2	2	1	1	2	0	0	0	0	2	0	0	1	0
SWW14111DH58	LND18_DH	2	2	2	0	0	2	0	0	2	2	2	2	2	0	0	0	2	0	0	2	2	0	0	0	0	2	0	2	2	2	0	2	0	0	0	0	0	2	0	0	2	0	0	2	0	0	0	2
SWW14111DH6	LND18_DH	0	0	0	2	2	2	2	0	0	2	2	2	2	2	2	2	2	0	2	2	2	2	2	2	0	2	2	0	0	0	0	0	0	2	2	2	0	2	2	0	0	0	0	2	0	0	2	0
SWW14112DH1	LND18_DH	0	0	0	2	1	0	1	0	0	0	0	0	0	2	2	1	2	0	0	2	2	2	2	2	0	2	2	2	0	0	0	0	0	2	2	2	0	2	2	0	0	0	0	2	0	0	2	0
SWW14112DH10	LND18_DH	0	0	0	2	2	2	1	1	0	2	2	2	2	2	2	1	2	0	0	2	2	2	0	0	0	0	2	2	0	0	0	0	0	2	2	2	0	2	2	0	0	0	0	2	0	0	2	0
SWW14112DH12	LND18_DH	2	2	2	0	0	2	0	0	2	2	2	2	2	0	0	0	2	0	0	2	2	0	0	0	0	2	0	2	2	2	0	2	0	0	0	0	0	2	0	0	2	0	0	2	0	0	0	2
SWW14112DH14	LND18_DH	0	0	0	2	2	2	2	2	0	2	2	2	2	2	2	2	2	0	2	2	2	2	0	0	0	2	2	2	0	0	0	0	0	2	2	2	0	2	2	0	0	0	0	2	0	0	2	0
SWW14112DH15	LND18_DH	0	0	0	2	2	2	1	0	0	2	2	2	2	2	2	2	2	0	2	2	2	2	2	2	0	2	2	2	0	0	0	0	0	2	2	2	0	2	2	0	0	0	0	2	0	0	2	0
SWW14112DH16	LND18_DH	2	2	2	0	0	2	0	0	2	2	2	2	2	0	0	0	2	0	0	2	2	0	0	0	0	2	0	2	2	2	0	2	0	0	0	0	0	2	0	0	2	0	0	2	0	0	0	2
SWW14112DH17	LND18_DH	2	2	2	0	0	2	0	0	2	2	2	2	2	0	0	0	2	0	0	2	2	0	0	0	0	2	0	2	2	2	0	2	0	0	0	0	0	2	0	0	2	0	0	2	0	0	0	2
SWW14112DH18	LND18_DH	2	2	2	0	0	2	0	0	2	2	2	2	2	0	0	0	2	0	0	2	2	0	0	0	0	2	0	2	2	2	0	2	0	0	0	0	0	2	0	0	2	0	0	2	0	0	0	2
SWW14112DH2	LND18_DH	0	0	0	2	2	2	2	0	0	2	2	2	2	2	2	2	2	0	0	2	2	2	2	2	0	2	2	2	0	0	0	0	0	2	2	2	0	2	2	0	0	0	0	2	0	0	2	0
SWW14112DH20	LND18_DH	2	2	2	0	0	2	0	0	2	2	2	2	2	0	0	0	2	0	0	2	2	0	0	0	0	2	0	2	2	2	0	2	0	0	0	0	0	2	0	0	2	0	0	2	0	0	0	2
SWW14112DH21	LND18_DH	2	2	2	0	0	2	0	0	2	2	2	2	2	0	0	0	2	0	0	2	2	0	0	0	0	2	0	2	2	2	0	2	0	0	0	0	2	2	0	0	2	0	0	2	0	0	0	2
SWW14112DH22	LND18_DH	0	0	0	2	2	2	2	1	0	0	0	0	0	2	2	2	2	0	0	2	2	2	0	0	0	2	2	2	0	0	0	0	0	2	2	2	0	2	2	0	0	0	0	2	0	0	2	0
SWW14112DH24	LND18_DH	2	2	2	0	0	2	0	0	2	2	2	2	2	0	0	0	2	0	0	2	2	0	0	0	0	2	0	2	2	2	0	2	0	0	0	0	0	2	0	0	2	0	0	2	2	0	0	2
SWW14112DH25	LND18_DH	2	2	0	0	0	2	0	0	2	2	2	2	2	0	0	0	2	0	0	2	2	0	0	0	0	2	1	2	1	1	0	2	0	0	0	0	0	2	0	0	2	0	0	2	0	0	1	1
SWW14112DH27	LND18_DH	0	0	0	2	2	0	2	1	0	0	0	0	0	2	2	2	2	0	2	2	2	2	0	0	0	2	2	0	0	0	1	0	0	2	2	2	0	2	2	2	0	0	0	2	0	0	2	0
SWW14112DH28	LND18_DH	0	0	0	2	2	2	1	1	0	2	2	2	2	2	2	2	2	0	2	2	2	2	0	0	0	2	2	2	0	0	1	0	0	2	2	2	0	2	2	0	0	0	0	2	0	0	2	0
SWW14112DH29	LND18_DH	0	0	0	2	1	0	1	1	0	2	2	2	2	2	2	1	2	1	1	2	2	2	2	2	2	1	2	2	0	0	1	0	1	2	2	2	0	1	2	1	0	0	0	2	0	1	2	0
SWW14112DH3	LND18_DH	0	0	0	2	2	0	2	0	0	2	2	2	2	2	2	2	2	0	0	2	2	2	2	2	0	2	2	2	0	0	0	0	0	2	2	2	0	2	2	0	0	0	0	2	0	0	2	0
SWW14112DH30	LND18_DH	0	0	0	2	2	2	2	0	0	2	2	2	2	2	2	2	2	0	2	2	2	2	2	2	0	2	2	2	0	0	0	0	0	2	2	2	0	2	2	0	0	0	0	2	0	0	2	0
SWW14112DH31	LND18_DH	0	0	0	2	2	2	1	0	0	2	2	2	2	2	2	2	2	0	0	2	2	2	2	2	0	2	2	2	0	0	0	0	0	2	2	2	0	2	2	2	0	0	0	2	0	0	2	0
SWW14112DH32	LND18_DH	2	2	2	0	0	2	0	0	2	2	2	2	2	0	0	0	2	0	0	2	2	0	0	0	0	2	0	2	2	2	0	2	0	0	0	0	0	2	0	0	2	0	0	2	0	0	0	2
SWW14112DH33	LND18_DH	2	2	2	0	0	2	0	0	2	0	0	0	0	0	0	2	2	0	0	2	2	0	0	0	0	2	0	2	2	2	0	2	0	0	0	0	0	2	0	0	2	0	0	2	0	0	0	2
SWW14112DH36	LND18_DH	2	2	2	0	0	2	0	0	2	2	2	2	2	0	0	0	2	0	0	2	2	0	0	0	0	2	0	2	2	2	0	2	0	0	0	0	0	2	0	0	2	0	0	2	0	0	0	2
SWW14112DH37	LND18_DH	0	0	0	2	2	2	2	1	0	0	0	0	0	2	2	2	2	0	0	2	2	2	2	2	0	2	2	2	0	0	0	0	0	2	2	2	0	2	2	0	0	0	0	2	0	0	2	0
SWW14112DH38	LND18_DH	0	0	0	2	2	2	2	1	0	0	0	0	0	2	2	2	2	0	0	2	2	2	2	2	0	2	2	2	0	0	0	0	0	2	2	2	0	2	2	2	0	0	0	2	0	0	2	0
SWW14112DH39	LND18_DH	0	0	0	2	2	0	1	1	0	2	2	2	2	2	2	1	2	0	0	2	2	2	0	0	0	2	2	2	0	0	0	0	0	2	2	2	0	2	2	0	0	0	0	2	0	0	2	0
SWW14112DH4	LND18_DH	0	0	0	1	1	2	1	1	0	0	0	0	0	2	2	1	2	0	0	2	2	2	0	0	0	2	2	2	0	0	0	0	0	2	2	2	0	1	2	2	0	0	0	2	0	0	2	0
SWW14112DH42	LND18_DH	2	2	2	0	0	2	0	0	2	2	2	2	2	0	0	0	2	0	0	2	2	0	0	0	0	2	0	2	2	2	0	2	0	0	0	0	0	2	0	0	2	0	0	2	0	0	0	2
SWW14112DH43	LND18_DH	0	0	0	2	2	2	2	1	0	2	2	2	2	2	2	2	2	0	0	2	2	2	0	0	0	2	2	2	0	0	0	0	0	2	2	2	0	2	2	0	0	0	0	2	0	0	2	0
SWW14112DH44	LND18_DH	2	2	2	0	0	2	0	0	2	1	1	1	1	0	0	0	2	0	0	2	2	0	0	0	0	2	0	2	2	2	0	2	0	0	0	0	0	2	0	0	2	0	0	2	0	0	0	2
SWW14112DH48	LND18_DH	0	0	0	2	1	1	1	1	0	2	2	2	2	0	0	1	2	0	0	2	2	2	0	0	0	2	2	2	0	0	0	0	0	2	2	2	0	1	2	0	0	0	0	2	0	1	2	0
SWW14112DH49	LND18_DH	0	0	0	2	2	2	2	0	0	2	2	2	2	2	2	2	2	0	0	2	2	2	2	2	0	2	2	2	0	0	0	0	0	2	2	2	0	2	2	0	0	0	0	2	2	0	2	0
SWW14112DH5	LND18_DH	2	2	2	0	0	2	0	0	2	2	2	2	2	0	0	0	2	0	0	2	2	0	0	0	0	2	0	2	2	2	0	2	0	0	0	0	0	2	0	0	2	0	0	2	0	0	0	2
SWW14112DH51	LND18_DH	2	2	2	0	0	2	0	0	2	2	2	2	2	0	0	0	2	0	0	2	2	0	0	0	0	2	0	2	2	2	0	2	0	0	0	0	0	2	0	0	2	0	0	2	0	0	0	2
SWW14112DH52	LND18_DH	0	0	0	2	2	2	2	0	0	2	2	2	2	2	2	2	2	0	0	2	2	2	2	2	0	2	2	2	0	0	0	0	0	2	2	2	0	2	2	0	0	0	0	2	0	0	2	0
SWW14112DH53	LND18_DH	0	0	0	2	2	2	2	0	0	0	0	0	0	0	0	2	2	0	2	2	2	2	0	0	0	2	2	2	0	0	0	0	0	2	2	2	0	2	2	0	2	0	0	2	0	0	2	0
SWW14112DH54	LND18_DH	0	2	0	2	2	1	1	1	0	0	0	0	0	2	2	1	2	0	2	2	2	2	2	2	0	2	2	2	0	0	0	0	0	2	2	2	0	2	2	2	0	0	0	2	0	0	2	0
SWW14112DH56	LND18_DH	2	2	2	0	0	2	0	0	2	0	0	0	0	0	0	0	2	0	0	2	2	0	0	0	0	2	0	2	2	2	0	2	0	0	0	0	0	2	0	0	2	0	0	2	0	0	0	2
SWW14112DH57	LND18_DH	2	2	2	0	0	2	0	0	2	2	2	2	2	0	0	0	2	0	0	2	2	0	0	0	0	2	0	2	2	2	0	2	0	0	0	0	0	2	0	0	2	0	0	2	0	0	2	0
SWW14112DH58	LND18_DH	2	2	2	0	0	2	0	0	2	1	1	1	1	0	0	0	2	0	0	2	2	0	0	0	0	2	0	2	2	2	0	2	0	0	0	0	0	2	0	2	2	0	0	2	0	0	0	2
SWW14112DH59	LND18_DH	0	0	0	2	1	0	1	0	0	2	2	2	2	2	2	2	2	0	0	2	2	2	2	2	0	2	2	2	0	0	0	0	0	2	2	2	0	2	2	0	0	0	0	2	0	0	2	0
SWW14112DH60	LND18_DH	0	0	0	2	1	1	1	2	0	0	0	0	0	2	2	1	2	0	0	2	2	2	2	2	0	2	2	2	0	0	0	0	0	2	2	2	0	2	2	0	0	0	0	2	0	0	2	0
SWW14112DH61	LND18_DH	2	2	2	0	0	2	0	0	2	1	1	1	1	0	0	0	2	0	0	2	2	0	0	0	0	2	0	2	2	2	0	2	0	0	0	0	0	2	0	0	2	0	0	2	0	0	0	2
SWW14112DH62	LND18_DH	2	2	2	0	0	2	0	0	2	2	2	2	2	0	0	0	2	0	0	2	2	0	0	0	0	2	0	2	2	2	0	2	0	0	0	0	0	2	0	0	2	0	0	2	0	0	0	2
SWW14112DH63	LND18_DH	2	2	2	0	0	2	0	0	2	0	0	0	0	0	0	0	2	0	0	2	2	0	0	0	0	2	0	2	2	2	0	2	0	0	0	0	0	2	0	0	2	0	0	2	0	0	0	2
SWW14112DH65	LND18_DH	0	0	0	1	1	2	1	1	0	2	2	2	2	2	2	1	2	0	0	2	2	2	2	2	0	2	2	2	0	0	0	0	0	2	2	2	0	2	2	0	0	0	0	2	0	0	2	0
SWW14112DH66	LND18_DH	2	2	2	0	0	2	0	0	2	1	1	1	1	0	0	0	2	0	0	2	2	0	0	0	0	2	0	2	2	2	0	2	0	0	0	0	0	2	0	0	2	0	0	2	0	0	0	2
SWW14112DH67	LND18_DH	2	2	2	0	0	2	0	0	2	2	2	2	2	0	0	0	2	0	0	2	2	0	0	0	0	2	0	2	2	2	0	2	0	0	0	0	0	2	0	0	2	0	0	2	0	0	0	2
SWW14112DH68	LND18_DH	0	0	0	2	1	0	2	1	0	2	2	2	2	2	2	2	2	0	2	2	2	2	2	2	0	2	2	2	0	0	1	0	1	2	2	2	0	1	2	0	0	0	0	2	0	1	2	0
SWW14112DH69	LND18_DH	0	0	0	1	1	2	1	1	0	2	2	2	2	2	2	1	2	0	0	2	2	2	2	2	0	2	2	2	0	0	0	0	0	2	2	2	0	2	2	0	0	0	0	2	0	0	2	0
SWW14112DH70	LND18_DH	2	2	2	0	0	2	0	0	2	1	1	1	1	0	0	0	2	0	0	2	2	0	0	0	0	2	0	2	2	2	0	2	0	0	0	0	0	2	0	0	2	0	0	2	0	0	0	2
SWW14112DH71	LND18_DH	0	0	0	2	2	2	2	0	0	2	2	2	2	2	2	2	2	0	2	2	2	2	2	2	0	2	2	2	0	0	0	0	0	2	2	2	0	2	2	2	0	0	0	2	0	0	2	0
SWW14112DH72	LND18_DH	0	0	0	2	2	2	1	1	0	2	2	2	2	2	2	1	2	0	0	2	2	2	2	2	0	2	2	2	0	0	0	0	0	2	2	2	0	2	2	0	0	0	0	2	0	0	2	0
SWW14112DH73	LND18_DH	0	0	0	2	2	2	2	0	0	2	2	2	2	2	2	2	2	0	2	2	2	2	0	0	0	2	2	2	0	0	0	0	0	2	2	2	0	2	2	0	2	0	0	2	0	0	2	0
SWW14112DH75	LND18_DH	2	2	2	0	0	2	0	0	2	2	2	2	2	0	0	0	2	0	0	2	2	0	0	0	0	2	0	2	2	2	0	2	0	0	0	0	0	2	0	0	2	0	0	2	0	0	0	2
SWW14112DH76	LND18_DH	2	2	0	2	2	2	2	1	0	2	2	2	2	0	0	2	2	0	0	2	2	2	0	0	0	2	1	2	0	0	0	0	0	2	2	2	0	1	0	0	0	0	0	2	0	0	2	0
SWW14112DH77	LND18_DH	2	2	2	0	0	2	0	0	2	2	2	2	2	0	0	0	2	0	0	2	2	0	0	0	0	2	0	2	2	2	0	2	0	0	0	0	0	2	0	0	2	0	0	2	0	0	0	2
SWW14112DH9	LND18_DH	2	2	2	0	0	2	0	0	2	2	2	2	2	0	0	0	2	0	0	2	2	0	0	0	0	2	0	2	2	2	0	2	0	0	0	0	0	2	0	0	2	0	0	2	0	0	0	2
SWW14132DH1	LND18_DH	0	0	0	2	2	2	2	0	0	2	2	2	2	2	2	2	2	0	0	2	2	2	0	0	2	2	2	2	0	0	0	0	0	2	2	2	0	2	2	0	0	0	0	0	0	0	2	2
SWW14132DH11	LND18_DH	2	2	2	0	2	2	2	2	0	2	2	2	2	0	0	2	2	0	2	2	0	0	0	0	2	0	2	2	2	2	0	2	0	0	0	0	0	2	0	0	2	0	0	2	0	0	2	0
SWW14132DH12	LND18_DH	2	2	2	2	2	2	2	2	0	2	2	2	2	0	0	2	2	0	2	2	0	0	0	0	2	0	2	2	2	2	0	2	0	0	0	0	0	2	0	2	2	0	0	2	2	0	2	0
SWW14132DH13	LND18_DH	0	0	0	2	2	2	2	1	0	2	2	2	2	2	2	2	2	1	1	2	2	2	0	0	1	1	2	2	0	0	0	0	0	2	2	2	0	1	2	0	0	0	0	0	0	0	2	1
SWW14132DH14	LND18_DH	0	0	0	2	2	2	2	0	0	2	2	2	2	2	2	2	2	0	0	2	2	2	0	0	2	2	2	2	0	0	0	0	0	2	2	2	0	2	2	0	0	0	0	0	0	0	2	2
SWW14132DH15	LND18_DH	2	2	2	2	2	2	2	2	0	2	2	2	2	0	0	2	2	0	2	2	0	0	0	0	2	0	2	2	2	2	0	2	0	0	0	0	0	2	0	0	2	0	0	2	0	0	2	0
SWW14132DH16	LND18_DH	2	2	2	2	2	2	2	2	0	2	2	2	2	0	0	2	2	0	2	2	0	0	0	0	2	0	2	2	2	2	0	2	0	0	0	0	0	2	0	0	2	0	0	2	0	0	2	0
SWW14132DH17	LND18_DH	0	0	0	2	2	0	2	0	0	2	2	2	2	2	2	2	0	0	2	2	1	2	0	0	2	1	2	2	0	0	1	0	0	2	2	2	0	1	2	0	0	0	0	0	0	0	2	2
SWW14132DH18	LND18_DH	2	2	2	2	2	2	2	2	0	2	2	2	2	0	0	2	2	0	2	2	0	0	0	0	2	0	2	2	2	2	0	2	0	0	0	0	0	2	0	2	2	0	0	2	0	0	2	0
SWW14132DH19	LND18_DH	2	2	2	2	2	2	2	2	0	2	2	2	2	0	0	2	2	1	2	2	0	0	0	0	2	0	2	2	2	2	0	2	0	0	0	0	0	0	0	0	2	0	0	2	0	0	2	0
SWW14132DH2	LND18_DH	2	2	2	2	2	2	1	2	0	1	1	1	1	0	0	2	2	0	2	2	0	0	0	0	2	0	2	2	2	2	0	2	0	0	0	0	0	2	0	0	2	0	0	2	0	0	2	0
SWW14132DH20	LND18_DH	0	0	0	2	2	2	2	0	0	2	2	2	2	2	2	2	2	2	2	2	2	2	0	0	2	2	2	2	0	0	0	0	1	2	2	2	0	1	2	0	0	0	0	0	0	0	2	2
SWW14132DH24	LND18_DH	2	2	2	2	2	2	2	1	2	2	2	2	2	0	0	2	0	0	2	2	2	0	0	0	2	0	2	2	2	2	0	2	0	0	0	0	0	2	0	0	2	0	0	2	0	0	2	0
SWW14132DH25	LND18_DH	2	2	2	2	2	2	2	2	0	2	2	2	2	0	0	2	2	0	2	2	0	0	0	0	2	0	2	2	2	2	0	2	0	0	0	0	2	2	0	0	2	0	0	2	2	0	2	0
SWW14132DH26	LND18_DH	2	2	2	2	2	2	2	2	0	2	2	2	2	0	0	2	2	0	2	2	0	0	0	0	2	0	2	2	2	2	0	2	0	0	0	0	0	2	0	2	2	0	0	2	0	0	2	0
SWW14132DH28	LND18_DH	0	0	0	2	2	2	2	0	0	2	2	2	2	2	2	2	2	0	0	2	2	2	0	0	2	0	2	2	0	0	0	0	0	2	2	2	0	2	2	0	0	0	0	0	0	0	2	2
SWW14132DH29	LND18_DH	2	2	2	2	2	2	2	2	0	2	2	2	2	0	0	2	2	0	2	2	0	0	0	0	2	0	2	2	2	2	0	2	0	0	0	0	0	2	0	2	2	0	0	2	0	0	2	0
SWW14132DH3	LND18_DH	2	2	2	2	2	2	2	2	0	2	2	2	2	0	0	2	2	0	2	2	0	0	0	0	2	0	2	2	2	2	0	2	0	0	0	0	0	2	0	2	2	0	0	2	0	0	2	0
SWW14132DH30	LND18_DH	0	0	0	2	2	2	2	0	0	2	2	2	2	2	2	2	2	0	0	2	2	2	0	0	2	0	2	2	0	0	0	0	0	2	2	2	0	2	2	0	0	0	0	2	0	0	2	2
SWW14132DH31	LND18_DH	2	2	2	2	2	2	2	2	0	2	2	2	2	0	0	2	2	0	2	2	0	0	0	0	2	0	2	2	2	2	0	2	0	0	0	0	2	2	0	0	2	0	0	2	0	0	2	0
SWW14132DH32	LND18_DH	2	2	2	2	2	2	2	2	0	2	2	2	2	0	0	2	2	0	2	2	0	0	0	0	2	0	2	2	2	2	0	2	0	0	0	0	2	2	0	0	2	0	0	2	2	0	2	0
SWW14132DH35	LND18_DH	2	2	2	2	2	2	2	2	0	2	2	2	2	0	0	2	2	0	2	2	0	0	0	0	2	0	2	2	2	2	0	2	0	0	0	0	0	1	0	0	2	0	0	2	0	0	2	0
SWW14132DH36	LND18_DH	0	0	0	2	2	2	2	0	0	2	2	2	2	2	2	2	2	0	0	2	2	2	0	0	2	0	2	2	0	0	0	0	0	2	2	2	0	2	2	0	0	0	0	0	0	0	2	2
SWW14132DH37	LND18_DH	0	0	0	2	2	0	2	0	0	2	2	2	2	2	2	2	2	0	2	2	2	2	0	0	2	0	2	2	0	0	0	0	0	2	2	2	0	2	2	0	0	0	0	0	0	0	2	2
SWW14132DH38	LND18_DH	2	2	2	2	2	2	2	2	0	2	2	2	2	0	0	2	2	0	2	2	0	0	0	0	2	0	2	2	2	2	0	2	0	0	0	0	0	2	0	2	2	0	0	2	0	0	2	0
SWW14132DH4	LND18_DH	0	0	0	2	2	2	2	2	0	2	2	2	2	0	0	2	2	2	2	2	2	0	0	0	0	2	2	2	0	0	0	2	0	0	0	0	0	2	0	2	2	0	0	2	0	0	2	0
SWW14132DH40	LND18_DH	1	1	1	2	0	2	2	0	0	2	2	2	2	0	0	2	2	0	0	2	2	0	0	0	2	0	2	2	1	1	0	1	0	0	0	0	0	2	2	0	2	0	0	0	0	0	2	1
SWW14132DH41	LND18_DH	2	1	2	2	2	2	2	1	0	2	2	2	2	1	1	2	2	1	2	2	0	1	1	1	2	1	2	1	2	2	1	1	1	1	1	1	0	1	1	2	2	0	0	2	1	1	2	0
SWW14132DH42	LND18_DH	0	0	0	2	2	2	2	0	0	2	2	2	2	2	2	2	2	0	0	2	2	2	0	0	2	2	2	2	0	0	0	0	0	2	2	2	0	2	2	0	0	0	0	0	0	0	2	2
SWW14132DH44	LND18_DH	2	2	2	2	2	2	2	2	0	2	2	2	2	0	0	2	2	0	2	2	0	0	0	0	2	0	2	2	2	2	0	2	0	0	0	0	0	2	0	2	2	0	0	0	2	0	2	0
SWW14132DH46	LND18_DH	0	0	0	2	2	0	2	0	0	2	2	2	2	2	2	2	2	0	2	2	2	2	0	0	2	0	2	2	0	0	0	0	0	2	2	2	0	0	2	0	0	0	0	0	0	0	2	2
SWW14132DH47	LND18_DH	0	2	0	2	2	2	2	0	0	1	1	1	1	2	2	2	2	0	2	2	2	2	0	0	2	0	2	2	0	0	0	2	0	2	2	2	0	2	2	0	0	0	0	0	0	0	2	2
SWW14132DH48	LND18_DH	2	2	2	2	2	2	2	2	0	2	2	2	2	0	0	2	2	0	2	2	0	0	0	0	2	0	2	2	2	2	0	2	0	0	0	0	0	2	0	0	2	0	0	2	0	0	2	0
SWW14132DH6	LND18_DH	2	2	2	2	2	2	2	2	2	2	2	2	2	0	0	2	2	0	2	2	0	0	0	0	2	0	2	2	2	2	0	2	0	0	0	0	0	2	0	2	2	0	0	0	0	0	2	0
SWW14132DH7	LND18_DH	0	0	0	2	2	2	2	0	0	0	0	0	0	2	2	2	2	0	0	2	2	2	0	0	2	2	2	2	0	0	0	0	0	2	2	2	0	2	2	0	0	0	0	0	0	0	2	2
SWW14132DH8	LND18_DH	0	0	0	2	2	2	2	0	0	0	0	0	0	2	2	2	1	0	0	2	2	2	0	0	2	2	2	2	0	0	0	0	0	2	2	2	0	1	2	0	0	1	0	0	0	0	2	2
SWW14132DH9	LND18_DH	2	2	2	2	2	2	2	2	0	2	2	2	2	0	0	2	2	0	2	2	0	0	0	0	2	0	2	2	2	2	0	2	0	0	0	0	0	2	0	0	2	0	0	2	0	0	2	0
SWW14133DH1	LND18_DH	2	2	2	2	2	2	2	2	0	2	2	2	2	0	0	2	2	0	2	2	0	0	0	0	2	0	2	2	2	2	0	2	0	0	0	0	0	2	0	2	2	0	0	2	0	0	2	0
SWW14133DH2	LND18_DH	2	2	2	0	0	0	2	0	0	2	2	2	2	0	0	2	2	2	2	2	2	0	0	0	0	2	2	0	2	2	0	2	0	0	0	0	0	0	0	0	2	0	0	2	0	0	0	2
SWW14133DH3	LND18_DH	2	2	2	2	2	2	2	2	0	2	2	2	2	0	0	2	2	0	2	2	0	0	0	0	2	0	2	2	2	2	0	2	0	0	0	0	2	2	0	2	2	0	0	2	0	0	2	0
SWW14133DH4	LND18_DH	2	2	2	2	2	0	2	0	0	2	2	2	2	0	0	2	2	1	2	2	2	0	0	0	0	2	2	0	2	2	0	2	0	0	0	0	0	0	0	0	2	0	0	2	1	0	0	2
SWW14133DH5	LND18_DH	2	2	2	2	2	2	2	2	0	2	2	2	2	0	0	2	2	0	2	2	1	0	0	0	2	2	2	2	2	2	0	2	0	0	0	0	0	2	0	0	2	0	0	2	0	0	2	0
SWW14133DH6	LND18_DH	2	2	2	2	2	0	2	0	0	2	2	2	2	0	0	2	2	2	2	2	2	0	0	0	0	2	2	0	2	2	0	2	0	0	0	0	0	0	0	0	2	0	0	2	0	0	0	2
SWW14133DH7	LND18_DH	2	2	2	2	2	2	2	2	0	2	2	2	2	0	0	2	2	0	2	2	1	0	0	0	2	0	2	2	2	2	0	2	0	0	0	0	0	2	0	0	2	0	0	2	0	0	2	0
SWW14133DH8	LND18_DH	2	2	2	2	2	0	2	0	0	2	2	2	2	0	0	2	2	2	2	2	2	0	0	0	0	2	2	0	2	2	0	2	0	0	0	0	0	0	0	0	2	0	0	2	0	0	0	2
SWW14137DH1	LND18_DH	2	2	2	2	2	2	2	2	0	2	2	2	2	0	0	2	2	0	2	2	0	0	0	0	2	0	2	2	2	2	0	2	0	0	0	0	0	2	0	0	2	0	0	2	0	0	2	0
SWW14137DH2	LND18_DH	2	2	2	2	2	0	2	0	0	2	2	2	2	0	0	2	2	2	2	2	2	0	0	0	0	2	2	0	2	2	0	2	0	0	0	0	1	0	0	0	2	0	0	2	0	0	0	2
SWW14137DH3	LND18_DH	2	2	2	2	2	0	2	0	0	2	2	2	2	0	0	2	2	2	2	2	0	0	0	0	0	2	2	0	2	2	0	2	0	0	0	0	0	0	0	1	2	0	0	2	0	0	0	2
SWW14138DH10	LND18_DH	2	2	2	0	0	2	0	0	2	2	2	2	2	0	0	0	2	0	0	2	2	0	0	0	0	2	0	2	2	2	0	2	0	0	0	0	0	0	0	0	2	0	0	2	0	0	0	2
SWW14138DH100	LND18_DH	2	2	2	0	0	2	0	0	2	2	2	2	2	0	0	0	2	0	0	2	2	0	0	0	0	2	0	2	2	2	0	2	0	0	0	0	0	2	0	0	2	0	0	2	0	0	0	2
SWW14138DH101	LND18_DH	2	2	2	0	0	2	0	0	2	2	2	2	2	0	0	0	2	0	0	2	2	0	0	0	0	2	0	2	2	2	0	2	0	0	0	0	0	2	0	0	2	0	0	2	0	0	0	2
SWW14138DH102	LND18_DH	2	2	2	0	0	2	0	0	2	2	2	2	2	0	0	0	2	0	0	2	2	0	0	0	0	2	0	2	2	2	0	2	0	0	0	0	0	2	0	0	2	0	0	2	0	0	0	2
SWW14138DH105	LND18_DH	2	2	2	0	2	0	2	0	0	2	2	2	2	0	0	2	0	0	0	0	2	0	0	0	2	0	2	2	2	2	0	2	0	0	0	0	2	2	0	0	2	0	0	0	0	0	2	2
SWW14138DH11	LND18_DH	2	2	2	0	0	1	1	0	2	2	2	2	2	0	0	0	2	0	0	0	2	0	0	0	0	2	0	2	2	2	1	2	1	0	0	0	0	0	0	0	2	0	0	2	1	1	0	1
SWW14138DH12	LND18_DH	2	2	2	2	2	0	2	0	0	2	2	2	2	0	0	2	0	0	0	0	2	0	0	0	0	2	2	2	2	2	0	2	0	0	0	0	0	2	0	0	2	0	0	0	0	0	2	0
SWW14138DH13	LND18_DH	2	2	2	2	2	0	2	0	0	2	2	2	2	0	0	2	0	0	0	0	2	0	0	0	2	0	2	2	2	2	1	2	1	0	0	0	0	2	0	0	2	1	0	0	0	1	2	2
SWW14138DH15	LND18_DH	2	2	2	0	0	2	0	0	2	2	2	2	2	0	0	0	2	0	0	2	2	0	0	0	0	2	0	2	2	2	0	2	0	0	0	0	0	2	0	0	2	0	0	2	0	0	0	2
SWW14138DH16	LND18_DH	2	2	2	0	0	2	0	0	2	0	0	0	0	0	0	0	2	0	0	2	2	0	0	0	0	2	0	2	2	2	0	2	0	0	0	0	0	2	0	0	2	0	0	2	2	0	0	2
SWW14138DH17	LND18_DH	2	2	2	2	2	0	2	0	0	2	2	2	2	0	0	2	0	0	0	0	2	0	0	0	2	0	2	2	2	2	0	2	0	0	0	0	0	2	0	0	2	0	0	0	0	0	2	2
SWW14138DH18	LND18_DH	2	2	2	2	2	0	2	0	0	2	2	2	2	0	0	2	0	0	0	0	2	0	0	0	2	1	2	2	2	2	0	2	0	0	0	0	0	2	0	0	2	0	0	0	0	0	2	2
SWW14138DH19	LND18_DH	2	2	2	0	0	2	0	0	2	2	2	2	2	0	0	0	2	0	0	2	2	0	0	0	0	2	0	2	2	2	0	2	0	0	0	0	0	2	0	0	2	0	0	2	0	0	0	2
SWW14138DH20	LND18_DH	2	2	2	2	2	0	2	0	0	2	2	2	2	0	0	2	0	0	0	0	2	0	0	0	2	0	2	2	2	2	0	2	0	0	0	0	0	0	0	0	2	0	0	0	0	0	2	2
SWW14138DH21	LND18_DH	2	2	2	2	2	0	2	0	0	2	2	2	2	0	0	2	0	0	0	0	2	0	0	0	2	0	2	2	2	2	0	2	0	0	0	0	0	2	0	0	2	0	0	0	0	0	2	2
SWW14138DH22	LND18_DH	2	2	2	0	0	2	0	0	2	2	2	2	2	0	0	0	2	0	0	2	2	0	0	0	0	2	0	2	2	2	0	2	1	0	0	0	0	2	0	0	2	0	0	2	0	0	0	2
SWW14138DH23	LND18_DH	2	2	2	0	0	2	0	0	2	2	2	2	2	0	0	0	2	0	0	2	2	0	0	0	0	2	0	2	2	2	0	2	0	0	0	0	0	2	0	0	2	0	0	2	0	0	0	2
SWW14138DH24	LND18_DH	2	2	2	0	0	2	0	0	2	2	2	2	2	0	0	0	2	0	0	2	2	0	0	0	0	2	0	2	2	2	0	2	0	0	0	0	0	2	0	0	2	0	0	2	0	0	0	2
SWW14138DH25	LND18_DH	2	2	2	2	2	0	2	0	0	2	2	2	2	0	0	2	0	0	0	0	2	0	0	0	2	0	2	2	2	2	0	2	0	0	0	0	0	2	0	0	2	0	0	0	0	0	2	2
SWW14138DH27	LND18_DH	2	2	2	2	2	0	2	0	0	2	2	2	2	0	0	2	0	0	0	0	2	0	0	0	2	2	2	2	2	2	0	2	0	0	0	0	0	2	0	0	2	0	0	0	0	0	2	2
SWW14138DH28	LND18_DH	2	2	2	0	0	2	0	0	2	2	2	2	2	0	0	0	2	0	0	2	2	0	0	0	0	2	0	2	2	2	0	2	0	0	0	0	0	2	0	0	2	0	0	2	0	0	0	2
SWW14138DH3	LND18_DH	2	2	2	0	0	2	0	0	2	2	2	2	2	0	0	2	2	0	0	2	2	0	0	0	0	2	0	2	2	2	0	2	0	0	0	0	0	2	0	0	2	0	0	2	0	0	0	2
SWW14138DH31	LND18_DH	2	2	2	0	0	2	0	1	2	2	2	2	2	0	0	0	2	0	0	2	2	0	0	0	0	1	0	1	2	2	1	2	1	0	0	0	0	2	0	0	2	0	0	2	0	1	0	2
SWW14138DH32	LND18_DH	2	2	2	2	2	0	2	0	0	2	2	2	2	0	0	2	0	0	0	0	2	0	0	0	2	0	2	2	2	2	0	2	0	0	0	0	1	2	0	0	2	1	0	0	0	0	2	2
SWW14138DH33	LND18_DH	2	2	2	0	0	2	0	0	2	2	2	2	2	0	0	0	2	0	0	2	2	0	0	0	0	2	0	2	2	2	0	2	0	0	0	0	0	2	0	0	2	0	0	2	0	0	0	2
SWW14138DH35	LND18_DH	2	2	2	2	0	2	0	0	2	2	2	2	2	0	0	0	2	0	0	2	2	0	0	0	0	2	0	2	2	2	0	2	0	0	0	0	0	2	0	0	2	0	0	2	2	0	0	2
SWW14138DH36	LND18_DH	2	2	2	2	2	0	2	0	0	2	2	2	2	0	0	2	0	0	0	0	2	0	0	0	2	0	2	2	2	2	0	2	0	0	0	0	0	2	0	0	2	0	0	0	0	0	2	0
SWW14138DH37	LND18_DH	2	2	2	2	2	0	2	0	2	2	2	2	2	0	0	2	0	0	0	0	2	0	0	0	2	0	2	2	2	2	0	2	0	0	0	0	0	2	0	0	2	0	0	0	0	0	2	2
SWW14138DH38	LND18_DH	2	2	2	2	2	0	2	0	0	2	2	2	2	0	0	2	0	0	0	0	2	0	0	0	1	1	2	2	2	2	0	2	1	0	0	0	1	0	0	0	2	0	0	0	0	1	2	2
SWW14138DH4	LND18_DH	2	2	2	2	2	0	2	0	2	2	2	2	2	0	0	2	0	0	0	0	2	0	0	0	2	0	2	2	2	2	0	2	0	0	0	0	0	2	0	0	2	0	0	0	0	0	2	2
SWW14138DH40	LND18_DH	2	2	2	0	0	2	0	0	2	2	2	2	2	0	0	0	2	0	0	2	2	0	0	0	0	2	0	2	2	2	0	2	0	0	0	0	1	0	0	0	2	0	0	2	0	0	0	2
SWW14138DH41	LND18_DH	2	2	2	0	0	2	0	0	2	2	2	2	2	0	0	0	2	0	0	2	2	0	0	0	0	2	0	2	2	2	0	2	0	0	0	0	0	2	0	0	2	0	0	2	0	0	0	2
SWW14138DH42	LND18_DH	2	1	2	2	2	0	2	0	0	2	2	2	2	0	0	2	2	0	0	0	1	1	1	1	2	1	2	2	2	2	1	1	0	1	1	1	1	1	1	1	1	0	0	1	1	1	2	0
SWW14138DH43	LND18_DH	2	2	2	2	2	0	2	1	0	2	2	2	2	0	0	2	0	0	0	0	2	0	0	0	0	2	2	2	2	2	0	2	0	0	0	0	1	2	0	0	2	1	0	0	0	0	2	2
SWW14138DH44	LND18_DH	2	2	2	0	0	2	0	0	2	2	2	2	2	0	0	0	2	0	0	2	2	0	0	0	0	2	0	2	2	2	0	2	0	0	0	0	2	2	0	0	2	0	0	2	0	0	0	2
SWW14138DH45	LND18_DH	2	2	2	0	0	2	0	0	2	2	2	2	2	0	0	0	2	0	0	2	2	0	0	0	0	2	0	2	2	2	0	2	0	0	0	0	0	2	0	0	2	0	0	2	0	0	0	2
SWW14138DH46	LND18_DH	2	1	1	0	0	2	0	1	2	1	1	1	1	1	1	0	1	0	0	1	1	0	1	1	1	1	0	2	2	2	1	1	1	1	1	1	0	2	1	1	1	0	0	2	1	1	0	2
SWW14138DH48	LND18_DH	2	1	1	1	1	2	0	1	1	2	2	2	2	1	1	1	1	0	1	2	2	1	1	1	1	2	1	1	2	2	0	2	1	1	1	1	1	1	1	1	1	0	0	1	1	1	0	2
SWW14138DH49	LND18_DH	2	2	2	0	0	2	0	0	2	2	2	2	2	0	0	0	2	0	0	2	2	0	0	0	0	2	0	2	2	2	0	2	0	0	0	0	0	2	0	0	2	0	0	2	0	0	0	2
SWW14138DH5	LND18_DH	2	2	2	0	0	2	0	1	2	2	2	2	2	0	0	0	2	0	0	2	2	0	0	0	0	2	0	2	2	2	0	2	0	0	0	0	1	2	0	0	2	0	0	2	0	0	0	2
SWW14138DH50	LND18_DH	2	2	2	0	0	2	0	0	2	2	2	2	2	0	0	0	2	0	0	2	2	0	0	0	0	2	0	2	2	2	0	2	0	0	0	0	0	1	0	0	2	0	0	2	0	0	0	2
SWW14138DH54	LND18_DH	2	2	2	1	1	1	1	1	1	2	2	2	2	0	0	2	1	1	1	0	1	0	1	1	1	1	1	1	2	2	1	2	1	0	0	0	1	1	0	1	2	1	1	1	1	1	2	2
SWW14138DH55	LND18_DH	2	2	2	0	0	2	0	0	2	2	2	2	2	0	0	0	2	0	0	2	2	0	0	0	0	2	0	2	2	2	0	2	0	0	0	0	0	2	0	0	2	0	0	2	0	0	0	2
SWW14138DH56	LND18_DH	2	2	2	2	2	0	2	0	0	2	2	2	2	0	0	2	0	0	0	0	2	0	0	0	2	0	2	2	2	2	0	2	0	0	0	0	0	2	0	0	2	0	0	0	0	0	2	2
SWW14138DH59	LND18_DH	2	2	2	1	1	2	0	0	1	2	2	2	2	0	0	1	1	1	1	2	2	0	0	0	1	1	1	1	2	2	0	2	1	0	0	0	1	1	0	1	2	0	0	1	1	0	0	2
SWW14138DH6	LND18_DH	2	2	2	0	0	2	0	0	2	2	2	2	2	0	0	0	2	0	0	2	2	0	0	0	0	2	0	2	2	2	0	2	0	0	0	0	0	2	0	0	2	0	0	2	0	0	0	2
SWW14138DH61	LND18_DH	2	2	2	0	0	2	0	0	2	2	2	2	2	0	0	0	2	0	0	2	2	0	0	0	0	1	0	2	2	2	0	2	0	0	0	0	0	2	0	0	2	0	0	2	0	0	0	2
SWW14138DH62	LND18_DH	2	2	2	0	0	2	0	0	2	2	2	2	2	0	0	0	2	0	0	2	2	0	0	0	0	2	0	2	2	2	0	2	0	0	0	0	0	2	0	0	2	0	0	2	0	0	0	2
SWW14138DH63	LND18_DH	2	2	2	0	2	0	2	0	0	2	2	2	2	0	0	2	0	0	0	0	2	0	0	0	0	0	2	2	2	2	0	2	0	0	0	0	0	2	0	0	2	0	0	0	0	0	2	2
SWW14138DH64	LND18_DH	2	2	2	2	2	0	2	0	0	2	2	2	2	0	0	2	0	0	0	0	2	0	0	0	2	0	2	2	2	2	0	2	0	0	0	0	1	1	0	0	2	0	0	0	0	0	2	2
SWW14138DH66	LND18_DH	2	2	2	2	2	0	2	0	0	2	2	2	2	0	0	2	0	0	0	0	2	0	0	0	0	0	2	2	2	2	0	2	0	0	0	0	0	2	0	1	2	0	0	0	0	0	2	2
SWW14138DH67	LND18_DH	2	2	2	2	2	0	2	0	0	2	2	2	2	0	0	2	0	0	0	0	2	0	0	0	2	1	2	2	2	2	0	2	0	0	0	0	0	2	0	0	2	0	1	0	0	0	2	2
SWW14138DH68	LND18_DH	2	2	2	0	0	2	0	0	2	2	2	2	2	0	0	0	2	0	0	2	2	0	0	0	0	2	0	2	2	2	0	2	0	0	0	0	0	2	0	0	2	0	0	2	0	0	0	2
SWW14138DH69	LND18_DH	2	2	2	0	0	2	0	0	2	2	2	2	2	0	0	0	2	0	0	2	2	0	0	0	0	2	0	2	2	2	0	2	0	0	0	0	0	2	0	0	2	0	0	2	0	0	0	2
SWW14138DH7	LND18_DH	2	2	2	0	2	0	2	0	0	2	2	2	2	0	0	2	0	0	0	0	2	0	0	0	2	0	2	2	2	2	0	2	0	0	0	0	0	2	0	0	2	0	0	0	0	0	2	2
SWW14138DH70	LND18_DH	1	2	0	2	2	0	2	0	0	2	2	2	2	0	0	2	0	0	0	0	2	0	0	0	2	0	2	2	1	1	1	2	1	2	2	2	1	1	2	0	2	0	0	0	0	1	2	2
SWW14138DH71	LND18_DH	2	2	2	0	0	2	0	0	2	2	2	2	2	0	0	2	2	0	0	2	2	0	0	0	0	2	0	2	2	2	0	2	0	0	0	0	0	2	0	0	2	0	0	2	0	0	0	2
SWW14138DH72	LND18_DH	2	2	2	0	0	2	0	0	2	2	2	2	2	0	0	0	2	0	0	2	2	0	0	0	0	2	0	2	2	2	0	2	0	0	0	0	0	2	0	0	2	0	0	0	0	0	2	2
SWW14138DH75	LND18_DH	2	2	2	0	0	2	0	1	2	1	1	1	1	0	0	0	2	0	0	2	2	0	0	0	1	1	0	2	2	2	0	2	0	0	0	0	0	2	0	0	2	0	0	2	0	0	0	2
SWW14138DH76	LND18_DH	2	2	2	0	0	2	0	0	2	2	2	2	2	0	0	0	2	0	0	2	2	0	0	0	0	2	0	2	2	2	0	2	0	0	0	0	0	2	0	0	2	0	0	2	0	0	0	2
SWW14138DH78	LND18_DH	2	2	2	0	0	2	0	0	2	2	2	2	2	0	0	0	2	0	0	2	2	0	0	0	0	2	0	2	2	2	0	2	0	0	0	0	0	2	0	2	2	0	0	2	2	0	0	2
SWW14138DH79	LND18_DH	2	2	2	2	2	0	2	0	0	2	2	2	2	0	0	2	0	0	0	0	2	0	0	0	2	0	2	2	2	2	0	2	0	0	0	0	0	2	0	0	2	0	2	0	0	0	2	2
SWW14138DH8	LND18_DH	2	2	2	0	0	2	0	0	2	2	2	2	2	0	0	0	2	0	0	2	2	0	0	0	0	2	0	2	2	2	0	2	0	0	0	0	0	2	0	0	2	0	0	2	2	0	0	2
SWW14138DH80	LND18_DH	2	2	2	2	0	0	2	0	0	2	2	2	2	0	0	2	0	0	0	0	2	0	0	0	2	0	2	2	2	2	0	2	0	0	0	0	0	2	0	0	2	0	0	0	0	0	2	2
SWW14138DH81	LND18_DH	2	2	2	0	0	2	0	0	2	2	2	2	2	0	0	0	2	0	0	2	2	0	0	0	0	2	0	2	2	2	0	2	0	0	0	0	0	2	0	0	2	0	0	2	0	0	0	2
SWW14138DH82	LND18_DH	2	2	2	2	2	0	2	0	0	2	2	2	2	0	0	2	0	0	0	0	2	0	0	0	2	0	2	2	2	2	0	2	0	0	0	0	0	2	0	0	2	0	0	0	0	0	2	2
SWW14138DH84	LND18_DH	2	2	2	0	0	2	0	0	2	2	2	2	2	0	0	0	2	0	0	2	2	0	0	0	0	2	0	2	2	2	0	2	0	0	0	0	2	2	0	0	2	0	0	2	0	0	0	2
SWW14138DH85	LND18_DH	2	2	2	2	2	0	2	0	0	2	2	2	2	0	0	2	0	0	0	0	2	0	0	0	2	0	2	2	2	2	0	2	0	0	0	0	0	2	0	0	2	0	0	0	0	0	2	2
SWW14138DH86	LND18_DH	2	2	2	2	2	0	2	0	0	2	2	2	2	0	0	2	0	0	0	0	2	0	0	0	2	0	2	2	2	2	0	2	0	0	0	0	0	2	0	0	2	0	0	0	0	0	2	2
SWW14138DH87	LND18_DH	2	2	2	0	0	2	0	0	2	2	2	2	2	0	0	0	2	0	0	2	2	0	0	0	0	2	0	2	2	2	0	2	0	0	0	0	0	2	0	0	2	0	0	2	0	0	0	2
SWW14138DH88	LND18_DH	2	2	2	2	2	0	2	0	0	2	2	2	2	0	0	2	0	0	0	0	2	0	0	0	2	0	2	2	2	2	0	2	0	0	0	0	0	2	0	0	2	0	0	0	0	0	2	2
SWW14138DH89	LND18_DH	2	2	2	0	0	2	0	0	2	2	2	2	2	0	0	0	2	0	0	2	2	0	0	0	0	2	0	2	2	2	0	2	0	0	0	0	0	2	0	0	2	0	0	2	0	0	0	2
SWW14138DH9	LND18_DH	2	2	2	2	2	1	2	1	0	2	2	2	2	0	0	2	1	1	0	1	1	1	0	0	1	1	1	2	2	2	0	2	1	0	0	0	1	1	0	1	1	0	0	2	1	0	2	2
SWW14138DH92	LND18_DH	2	2	2	2	2	0	2	0	0	2	2	2	2	0	0	2	0	0	0	0	2	0	0	0	2	0	2	2	2	2	0	2	0	0	0	0	0	2	0	0	2	0	0	0	0	0	2	2
SWW14138DH93	LND18_DH	2	2	2	2	2	0	2	0	0	2	2	2	2	0	0	2	0	0	0	0	2	0	0	0	2	0	2	2	2	2	0	2	0	0	0	0	0	2	0	0	2	0	0	0	0	0	2	2
SWW14138DH94	LND18_DH	2	2	2	2	2	0	2	0	0	2	2	2	2	0	0	2	0	0	0	0	2	0	0	0	2	0	2	2	2	2	0	2	0	0	0	0	0	2	0	0	2	0	0	0	0	0	2	2
SWW14138DH96	LND18_DH	2	2	2	0	0	2	0	0	2	2	2	2	2	0	0	0	2	0	0	2	2	0	0	0	0	2	0	2	2	2	0	2	0	0	0	0	0	2	0	0	2	0	0	2	0	0	0	2
SWW14138DH98	LND18_DH	2	2	2	0	0	2	0	0	2	0	0	0	0	0	0	0	2	0	0	2	2	0	0	0	0	2	0	2	2	2	0	2	0	0	0	0	0	2	0	0	2	0	0	2	0	0	0	2
SWW14138DH99	LND18_DH	2	2	2	2	2	0	2	0	0	2	2	2	2	0	0	2	0	0	0	0	2	0	0	0	2	0	2	2	2	2	0	2	0	0	0	0	0	2	0	0	2	0	2	0	0	0	2	2
SWW14144DH1	LND18_DH	2	2	2	0	0	2	0	0	2	1	1	1	1	0	0	0	2	0	0	2	2	0	0	0	0	2	0	2	2	2	1	2	1	0	0	0	0	0	0	0	2	0	0	2	0	0	0	2
SWW14144DH10	LND18_DH	2	2	2	0	0	2	0	0	2	1	1	1	1	0	0	0	2	0	0	2	2	0	0	0	0	2	0	2	2	2	0	2	0	0	0	0	0	2	0	0	2	0	0	2	0	0	0	2
SWW14144DH11	LND18_DH	2	2	2	2	2	2	2	2	0	1	1	1	1	0	0	2	2	0	2	2	1	0	0	0	2	0	2	2	2	2	0	2	0	0	0	0	0	2	0	0	2	0	0	2	0	0	2	0
SWW14144DH13	LND18_DH	2	2	2	0	0	2	0	2	2	1	1	1	1	0	0	0	2	0	2	2	1	0	0	0	0	0	2	2	2	2	0	2	0	0	0	0	2	2	0	0	2	0	0	2	0	0	2	0
SWW14144DH14	LND18_DH	2	2	2	0	0	2	0	0	2	2	2	2	2	0	0	0	2	0	0	2	2	0	0	0	0	2	0	2	2	2	0	2	0	0	0	0	0	2	0	0	2	0	0	2	0	0	0	2
SWW14144DH15	LND18_DH	2	2	2	0	0	2	0	0	2	1	1	1	1	0	0	0	2	0	0	2	2	0	0	0	0	2	0	2	2	2	0	2	0	0	0	0	0	2	0	0	2	0	0	2	0	0	0	2
SWW14144DH16	LND18_DH	2	2	2	0	0	2	0	0	2	1	1	1	1	0	0	0	2	0	0	2	2	0	0	0	0	2	0	2	2	2	0	2	0	0	0	0	0	2	0	0	2	0	0	2	0	0	0	2
SWW14144DH17	LND18_DH	2	2	2	2	0	2	2	2	0	1	1	1	1	0	0	0	2	0	0	2	2	0	0	0	0	2	0	2	2	2	0	2	0	0	0	0	0	2	0	0	2	0	0	2	0	0	0	2
SWW14144DH18	LND18_DH	2	2	2	0	0	1	1	0	2	2	2	2	2	0	0	0	1	0	0	2	2	0	0	0	0	1	0	2	2	2	0	2	0	0	0	0	0	2	0	0	2	0	0	2	0	0	2	1
SWW14144DH19	LND18_DH	2	2	2	2	2	2	2	2	0	2	2	2	2	0	0	2	2	0	2	2	0	0	0	0	2	0	2	2	2	2	0	2	0	0	0	0	0	2	0	0	2	0	0	2	0	0	2	0
SWW14144DH20	LND18_DH	2	2	2	0	0	2	0	0	2	1	1	1	1	0	0	0	2	0	0	2	2	0	0	0	0	2	0	2	2	2	0	2	0	0	0	0	0	2	0	0	2	0	0	2	0	0	0	2
SWW14144DH21	LND18_DH	2	2	2	0	0	2	0	0	2	1	1	1	1	0	0	0	2	0	0	2	2	0	0	0	0	2	0	2	2	2	0	2	0	0	0	0	0	2	0	0	2	0	0	2	0	0	0	2
SWW14144DH22	LND18_DH	2	2	2	0	0	2	0	0	2	1	1	1	1	0	0	0	2	0	0	2	2	0	0	0	0	2	0	2	2	2	0	2	0	0	0	0	0	2	0	0	2	0	0	2	0	0	0	2
SWW14144DH24	LND18_DH	2	2	2	2	2	2	2	2	0	1	1	1	1	0	0	2	2	0	2	2	0	0	0	0	2	0	2	2	2	2	0	2	0	0	0	0	0	2	0	0	2	0	0	2	0	0	2	0
SWW14144DH25	LND18_DH	2	2	2	2	2	2	2	2	0	1	1	1	1	0	0	2	2	0	2	2	1	0	0	0	2	0	2	2	2	2	0	2	0	0	0	0	0	2	0	0	2	0	0	2	0	0	2	0
SWW14144DH26	LND18_DH	2	2	2	2	2	2	2	2	0	2	2	2	2	0	0	2	2	0	2	2	0	0	0	0	2	2	2	2	2	2	0	2	0	0	0	0	0	2	0	0	2	0	0	2	0	0	2	0
SWW14144DH27	LND18_DH	2	2	2	2	2	2	2	2	0	1	1	1	1	0	0	2	2	0	2	2	0	0	0	0	2	0	2	2	2	2	0	2	0	0	0	0	0	2	0	0	2	0	0	2	2	0	2	0
SWW14144DH28	LND18_DH	2	2	2	0	2	2	2	2	0	1	1	1	1	0	0	2	2	0	2	2	0	0	0	0	2	0	2	2	2	2	0	2	0	0	0	0	2	2	0	0	2	0	0	2	0	0	2	0
SWW14144DH29	LND18_DH	2	2	2	0	2	2	2	2	0	2	2	2	2	0	0	2	2	0	2	2	0	0	0	0	2	0	2	2	2	2	0	2	0	0	0	0	0	2	0	0	2	0	0	2	0	0	2	0
SWW14144DH3	LND18_DH	2	2	2	2	2	2	2	2	0	2	2	2	2	0	0	2	2	0	2	2	0	0	0	0	2	0	2	2	2	2	0	2	0	0	0	0	0	2	0	0	2	0	0	2	0	0	2	0
SWW14144DH30	LND18_DH	2	2	2	0	0	2	0	0	2	2	2	2	2	0	0	0	2	0	0	2	2	0	0	0	0	2	0	2	2	2	0	2	0	0	0	0	0	2	0	0	2	0	0	2	0	0	0	2
SWW14144DH31	LND18_DH	2	2	2	0	0	2	0	0	2	2	2	2	2	0	0	0	2	0	0	2	2	0	0	0	0	2	0	2	2	2	0	2	0	0	0	0	0	2	0	0	2	0	0	2	0	0	0	2
SWW14144DH34	LND18_DH	2	2	2	2	2	2	2	2	0	1	1	1	1	0	0	2	2	0	2	2	0	0	0	0	2	0	2	2	2	2	0	2	0	0	0	0	0	2	0	0	2	0	0	2	0	0	2	0
SWW14144DH35	LND18_DH	2	2	2	2	2	2	2	2	0	2	2	2	2	0	0	2	2	0	2	2	0	0	0	0	2	0	2	2	2	2	0	2	0	0	0	0	0	2	0	2	2	0	0	2	2	0	2	0
SWW14144DH37	LND18_DH	0	0	0	2	2	2	2	2	0	2	2	2	2	2	2	0	2	0	2	2	2	2	2	2	0	2	2	2	2	2	2	0	2	2	2	2	0	2	2	0	0	2	0	2	0	2	2	0
SWW14144DH38	LND18_DH	2	2	2	0	0	2	0	0	2	2	2	2	2	0	0	0	2	0	0	2	2	0	0	0	0	2	0	2	2	2	0	2	0	0	0	0	0	2	0	0	2	0	0	2	0	0	0	2
SWW14144DH39	LND18_DH	2	2	2	2	2	2	2	2	0	2	2	2	2	0	0	2	2	0	2	2	0	0	0	0	2	0	2	2	2	2	0	2	0	0	0	0	0	2	0	0	2	0	0	2	0	0	2	0
SWW14144DH4	LND18_DH	2	2	2	0	0	2	0	0	2	2	2	2	2	0	0	0	2	0	0	2	2	0	0	0	0	2	0	2	2	2	0	2	0	0	0	0	0	2	0	0	2	0	0	2	0	0	0	2
SWW14144DH40	LND18_DH	2	2	2	0	0	2	0	0	2	0	0	0	0	0	0	0	2	0	0	2	2	2	0	0	0	2	0	2	2	2	0	2	0	0	0	0	0	2	0	0	2	0	0	2	0	0	0	2
SWW14144DH41	LND18_DH	2	2	2	0	0	2	0	0	2	1	1	1	1	0	0	0	2	0	0	2	2	0	0	0	0	2	0	2	2	2	0	2	0	0	0	0	0	2	0	0	2	0	0	2	0	0	0	2
SWW14144DH42	LND18_DH	2	2	2	0	0	2	0	0	2	1	1	1	1	0	0	0	2	0	0	2	2	0	0	0	0	2	0	2	2	2	0	2	0	0	0	0	0	2	0	0	2	0	0	2	0	0	0	2
SWW14144DH43	LND18_DH	2	2	2	0	0	2	0	0	2	1	1	1	1	0	0	2	2	0	0	2	1	0	0	0	2	2	2	2	2	2	0	2	0	0	0	0	2	2	0	0	2	0	0	2	0	0	2	0
SWW14144DH44	LND18_DH	2	2	2	2	2	2	2	2	0	2	2	2	2	0	0	2	2	0	2	2	0	0	0	0	2	0	2	2	2	2	0	2	0	0	0	0	0	2	0	0	2	0	0	2	0	0	2	0
SWW14144DH47	LND18_DH	2	2	2	2	0	2	2	2	0	1	1	1	1	0	0	2	2	0	2	2	1	0	0	0	0	0	2	2	2	2	0	2	0	0	0	0	0	2	0	2	2	0	0	2	0	0	2	0
SWW14144DH49	LND18_DH	2	2	2	2	2	2	2	2	0	2	2	2	2	0	0	2	2	0	2	2	0	0	0	0	2	0	2	2	2	2	0	2	0	0	0	0	0	2	0	0	2	0	0	2	0	0	2	0
SWW14144DH50	LND18_DH	2	2	2	2	2	2	2	2	0	1	1	1	1	0	0	2	2	0	2	2	0	0	0	0	2	0	2	2	2	2	0	2	0	0	0	0	0	2	0	2	2	0	0	0	2	0	2	0
SWW14144DH52	LND18_DH	2	2	2	2	2	2	2	2	0	2	2	2	2	0	0	2	2	0	2	2	0	0	0	0	2	0	2	2	2	2	0	2	0	0	0	0	0	2	0	0	2	0	0	2	0	0	2	0
SWW14144DH53	LND18_DH	2	2	2	0	0	2	0	0	2	1	1	1	1	0	0	0	2	0	0	2	2	0	0	0	0	2	0	2	2	2	0	2	0	0	0	0	0	2	0	0	2	0	0	2	0	0	0	2
SWW14144DH54	LND18_DH	2	2	2	0	0	2	0	0	2	1	1	1	1	0	0	0	2	0	0	2	2	0	0	0	0	2	0	2	2	2	0	2	0	0	0	0	0	2	0	0	2	0	0	2	0	0	0	2
SWW14144DH55	LND18_DH	2	2	2	0	0	2	0	0	2	2	2	2	2	0	0	0	2	0	0	2	2	0	0	0	0	2	0	2	2	2	0	2	0	0	0	0	0	2	0	0	2	0	0	2	0	0	0	2
SWW14144DH56	LND18_DH	2	2	2	0	0	2	0	0	2	1	1	1	1	0	0	0	2	0	0	2	2	0	0	0	0	2	0	2	2	2	0	2	0	0	0	0	0	2	0	0	2	0	0	2	0	0	0	2
SWW14144DH57	LND18_DH	2	2	2	0	0	2	0	0	2	2	2	2	2	0	0	0	2	0	0	2	2	0	0	0	0	2	0	2	2	2	0	2	0	0	0	0	0	2	0	0	2	0	0	2	0	0	0	2
SWW14144DH59	LND18_DH	2	2	2	0	0	2	0	0	2	0	0	0	0	0	0	0	2	0	0	2	2	0	0	0	0	2	0	2	2	2	0	2	0	0	0	0	0	2	0	0	2	0	0	2	0	0	0	2
SWW14144DH60	LND18_DH	2	2	2	2	0	2	2	2	0	1	1	1	1	0	0	2	2	0	2	2	0	0	0	0	2	0	2	2	2	2	0	2	0	0	0	0	0	2	0	0	2	0	0	2	2	0	2	0
SWW14144DH61	LND18_DH	2	2	2	2	2	2	2	2	0	1	1	1	1	0	0	2	2	0	2	2	0	0	0	0	2	0	2	2	2	2	0	2	0	0	0	0	0	2	0	0	2	0	0	2	0	0	2	0
SWW14144DH62	LND18_DH	2	2	2	0	0	2	0	0	2	2	2	2	2	0	0	0	2	0	0	2	2	0	0	0	0	2	0	2	2	2	0	2	0	0	0	0	0	2	0	0	2	0	0	2	0	0	0	2
SWW14144DH63	LND18_DH	2	2	2	0	0	2	0	0	2	2	2	2	2	0	0	0	2	0	0	2	2	0	0	0	0	2	0	2	2	2	0	2	0	0	0	0	0	2	0	0	2	0	0	2	0	0	0	2
SWW14144DH64	LND18_DH	2	2	2	0	0	2	0	0	2	1	1	1	1	0	0	0	2	0	0	2	2	0	0	0	0	2	0	2	2	2	0	2	0	0	0	0	0	2	0	0	2	0	0	2	0	0	0	2
SWW14144DH65	LND18_DH	2	2	2	0	0	2	0	0	2	1	1	1	1	0	0	0	2	0	0	2	2	0	0	0	0	2	0	2	2	2	0	2	0	0	0	0	0	2	0	0	2	0	0	2	0	0	0	2
SWW14144DH7	LND18_DH	2	2	2	2	2	2	2	2	0	1	1	1	1	0	0	2	2	0	2	2	1	0	0	0	2	0	2	2	2	2	0	2	0	0	0	0	0	2	0	0	2	0	0	2	0	0	2	0
SWW14144DH8	LND18_DH	2	2	2	2	2	2	2	2	0	2	2	2	2	0	0	2	2	0	2	2	0	0	0	0	2	0	2	2	2	2	0	2	0	0	0	0	0	2	0	0	2	0	0	2	0	0	2	0
SWW14144DH9	LND18_DH	2	2	2	0	0	2	0	0	2	0	0	0	0	0	0	0	2	0	0	2	2	0	0	0	0	2	0	2	2	2	0	2	0	0	0	0	0	2	0	0	2	0	0	2	0	0	0	2
MAS110422001U	PUL17_F5	2	2	2	0	0	0	0	0	0	0	0	0	0	2	2	0	0	0	0	0	0	0	0	0	0	0	0	0	2	2	0	2	0	2	2	2	0	0	2	0	2	0	0	0	0	0	2	2
MAS110422002U	PUL17_F5	0	0	0	0	2	2	2	0	2	0	0	0	0	0	0	2	0	0	2	0	0	0	0	0	0	0	2	0	0	0	0	0	0	0	0	0	0	0	0	0	0	0	0	0	0	0	0	0
MAS110422003U	PUL17_F5	2	2	2	0	0	0	0	0	0	0	0	0	0	2	2	0	0	0	0	0	0	0	0	0	0	0	0	0	2	2	0	2	0	0	0	0	0	0	2	0	2	0	0	0	0	0	2	2
MAS110422004U	PUL17_F5	2	2	2	0	0	0	0	0	0	0	0	0	0	2	2	0	0	0	0	0	0	0	0	0	0	0	0	0	2	2	0	2	0	2	2	2	0	0	2	0	2	0	0	0	0	0	2	2
MAS110432001U	PUL17_F5	0	0	0	0	0	0	0	0	0	0	0	0	0	0	0	0	0	2	0	0	0	0	0	0	0	0	0	2	0	0	0	0	0	0	0	0	0	2	0	0	0	0	0	0	0	0	0	0
MAS110432002	PUL17_F5	0	0	0	0	0	0	0	0	0	0	0	0	0	0	0	0	0	2	0	0	0	0	0	0	0	0	0	2	0	0	0	0	0	0	0	0	0	2	0	0	0	0	0	0	0	0	0	0
MAS110432003UT	PUL17_F5	0	0	0	0	0	0	0	0	0	0	0	0	0	0	0	0	0	2	0	0	0	0	0	0	0	0	0	2	0	0	0	0	0	0	0	0	0	2	0	0	0	0	0	0	0	0	0	0
MAS110432004T	PUL17_F5	0	0	0	1	0	0	0	0	0	0	0	0	0	0	0	0	0	2	0	0	0	0	0	0	0	0	0	0	0	0	0	0	0	0	0	0	0	0	0	0	0	0	0	0	0	0	0	0
MAS110432005	PUL17_F5	0	0	0	2	2	2	2	0	2	0	0	0	0	0	0	2	0	0	2	0	0	0	0	0	0	0	2	0	0	0	0	0	0	0	0	0	0	0	0	0	0	0	0	0	0	0	0	0
MAS110432006U	PUL17_F5	0	0	0	2	2	2	2	0	2	0	0	0	0	0	0	2	0	0	0	0	0	0	0	0	0	0	2	0	0	0	0	0	0	0	0	0	0	0	0	0	0	0	0	0	0	0	0	0
MAS1104420010T	PUL17_F5	0	0	0	0	0	0	0	0	0	0	0	0	0	0	0	0	0	2	0	0	0	0	0	0	0	0	0	2	0	0	0	0	0	0	0	0	0	2	0	0	0	0	0	0	0	0	0	0
MAS110442001T	PUL17_F5	0	0	0	0	2	1	1	0	1	0	0	0	0	0	0	1	0	0	2	0	0	0	0	0	0	0	1	1	0	0	0	0	0	0	0	0	0	0	0	0	0	0	0	0	0	0	0	0
MAS110442002	PUL17_F5	0	0	0	0	0	0	0	0	0	0	0	0	0	0	0	0	0	2	0	0	0	0	0	0	0	0	0	2	0	0	0	0	0	0	0	0	0	2	0	0	0	0	0	0	0	0	0	0
MAS110442003	PUL17_F5	0	0	0	0	0	0	0	0	0	0	0	0	0	0	0	0	0	2	0	0	0	0	0	0	0	0	0	2	0	0	0	0	0	0	0	0	0	2	0	0	0	0	0	0	0	0	0	0
MAS110442004	PUL17_F5	0	0	0	0	0	0	0	0	0	0	0	0	0	0	0	0	0	0	0	0	0	0	0	0	0	0	0	0	0	0	0	0	0	0	0	0	0	2	0	0	0	0	0	0	0	0	0	0
MAS110442005	PUL17_F5	0	0	0	0	0	0	0	0	0	0	0	0	0	0	0	0	0	2	0	0	0	0	0	0	0	0	0	2	0	0	0	0	0	0	0	0	0	2	0	0	0	0	0	0	0	0	0	0
MAS110442006T	PUL17_F5	0	0	0	0	0	0	0	0	0	0	0	0	0	0	0	0	0	2	0	0	0	0	0	0	0	0	0	2	0	0	0	0	0	0	0	0	0	0	0	0	0	0	0	0	0	0	0	0
MAS110442007T	PUL17_F5	0	0	0	0	0	0	0	0	0	0	0	0	0	0	0	0	0	2	0	0	0	0	0	0	0	0	0	2	0	0	0	0	0	0	0	0	0	0	0	0	0	0	0	0	0	0	0	0
MAS110442008T	PUL17_F5	0	0	0	0	0	0	0	0	0	0	0	0	0	0	0	0	0	2	0	0	0	0	0	0	0	0	0	2	0	0	0	0	0	0	0	0	0	2	0	0	0	0	0	0	0	0	0	0
MAS110442009	PUL17_F5	0	0	0	0	0	0	0	0	0	0	0	0	0	0	0	0	0	2	0	0	0	0	0	0	0	0	0	2	0	0	0	0	0	0	0	0	0	2	0	0	0	0	0	0	0	0	0	0
MAS110452001	PUL17_F5	0	0	0	2	2	2	2	0	2	0	0	0	0	0	0	2	0	0	2	0	1	0	0	0	0	0	2	0	0	0	0	0	0	0	0	0	0	0	0	0	0	0	0	0	0	0	0	0
MAS110452002U	PUL17_F5	0	0	0	2	0	2	2	0	2	0	0	0	0	0	0	2	0	0	2	0	0	0	0	0	0	0	0	0	0	0	0	0	0	0	0	0	0	0	0	0	0	0	0	0	0	0	0	0
MAS110462001	PUL17_F5	0	0	0	2	1	1	1	0	1	0	0	0	0	0	0	1	0	2	0	0	0	0	0	0	0	0	0	2	0	0	0	0	0	0	0	0	0	2	0	0	0	0	0	0	0	0	0	0
MAS110472001T	PUL17_F5	0	0	0	2	0	2	2	0	2	0	0	0	0	0	0	2	0	0	2	0	0	0	0	0	0	0	2	0	0	0	0	0	0	0	0	0	0	0	0	0	0	0	0	0	0	0	0	0
MAS110482001U	PUL17_F5	0	0	0	0	0	2	2	0	2	0	0	0	0	0	0	2	0	0	2	0	0	0	0	0	0	0	2	0	0	0	0	0	0	0	0	0	0	0	0	0	0	0	0	0	0	0	0	0
MAS110482002U	PUL17_F5	0	0	0	2	2	2	2	0	2	0	0	0	0	0	0	2	0	0	2	0	0	0	0	0	0	0	2	0	0	0	0	0	0	0	0	0	0	0	0	0	0	0	0	0	0	0	0	0
MAS110482003U	PUL17_F5	0	0	0	2	2	2	2	0	2	0	0	0	0	0	0	1	0	0	2	0	0	0	0	0	0	0	0	0	0	0	0	0	0	0	0	0	0	0	0	0	0	0	0	0	0	0	0	0
MAS110502001U	PUL17_F5	1	1	2	2	2	2	2	0	1	0	0	0	0	1	1	2	0	0	2	0	0	1	1	1	0	0	1	0	0	0	2	2	0	0	0	0	0	0	1	0	1	1	0	0	0	1	0	0
MAS110502002T	PUL17_F5	1	1	2	2	2	2	2	0	1	0	0	0	0	0	0	2	0	0	2	0	0	2	1	1	0	0	2	0	0	0	0	0	0	0	0	0	0	0	0	0	1	1	0	0	0	0	0	0
MAS110742001	PUL17_F5	1	1	2	0	0	2	2	0	1	0	0	0	0	1	1	0	0	0	2	0	0	0	2	2	0	0	1	0	0	0	0	0	0	1	1	1	0	0	2	0	0	1	0	0	0	0	0	0
MAS110772001T	PUL17_F5	0	0	0	0	0	0	0	0	0	0	0	0	0	0	0	0	0	2	0	0	0	0	0	0	0	0	0	2	0	0	0	0	0	0	0	0	0	2	0	0	0	0	0	0	0	0	0	0
MAS110822001	PUL17_F5	0	0	0	0	0	0	0	0	0	0	0	0	0	0	0	1	0	2	0	0	0	0	0	0	0	0	1	0	0	0	0	0	0	0	0	0	0	0	0	0	0	0	0	0	0	0	0	0
MAS110822002T	PUL17_F5	0	0	0	0	0	0	0	0	0	0	0	0	0	0	0	0	0	2	0	0	0	0	0	0	0	0	0	2	0	0	0	0	0	0	0	0	0	2	0	0	0	0	0	0	0	0	0	0
MAS110822003T	PUL17_F5	0	0	0	0	0	0	0	0	0	0	0	0	0	0	0	0	0	2	0	0	0	0	0	0	0	0	0	2	0	0	0	0	0	0	0	0	0	2	0	0	0	0	0	0	0	0	0	0
MAS110822004	PUL17_F5	0	0	0	0	0	0	0	0	0	0	0	0	0	0	0	0	0	2	0	0	0	0	0	0	0	0	0	2	0	0	0	0	0	0	0	0	0	2	0	0	0	0	0	0	0	0	0	0
MAS111212001	PUL17_F5	2	2	2	0	0	0	0	0	0	0	0	0	0	2	2	0	0	0	0	0	0	2	0	0	0	0	0	0	2	2	2	2	0	2	2	2	2	0	2	2	2	2	2	0	2	2	0	0
MAS111212002	PUL17_F5	2	2	2	0	0	0	0	0	0	0	0	0	0	2	2	0	0	0	0	0	0	2	0	0	0	0	0	0	2	2	2	2	2	2	2	2	2	0	2	2	2	2	2	0	2	2	0	0
MAS111252001U	PUL17_F5	0	0	0	2	0	2	2	0	2	1	1	1	1	0	0	2	0	0	2	0	0	0	0	0	0	0	2	0	0	0	0	1	0	0	0	0	0	0	0	0	0	0	0	0	0	0	0	0
MAS111252002	PUL17_F5	0	0	0	0	2	2	2	0	2	1	1	1	1	0	0	2	0	0	2	0	0	0	0	0	0	0	2	0	0	0	0	0	0	0	0	0	0	0	0	0	0	0	0	0	0	0	0	0
MAS111252003	PUL17_F5	0	0	0	0	0	0	0	0	0	1	1	1	1	0	0	0	0	2	0	0	0	0	0	0	0	0	0	0	0	0	0	0	0	0	0	0	0	2	0	0	0	0	0	0	0	0	0	0
MAS111262001U	PUL17_F5	0	0	0	0	0	0	0	0	0	0	0	0	0	0	0	0	0	2	0	0	0	0	0	0	0	0	0	2	0	0	0	0	0	0	0	0	0	2	0	0	0	0	0	0	0	0	0	0
MAS111272001	PUL17_F5	0	0	0	0	0	1	1	0	1	0	0	0	0	0	0	1	0	2	0	0	0	0	0	0	0	0	1	1	0	0	0	0	0	0	0	0	0	1	0	0	0	0	0	0	0	0	0	0
MAS111272002	PUL17_F5	0	0	0	0	0	1	1	0	0	0	0	0	0	0	0	1	0	2	0	0	0	0	0	0	0	0	1	0	0	0	0	0	0	0	0	0	0	1	0	0	0	0	0	0	0	0	0	0
MAS111272003	PUL17_F5	0	0	0	2	2	2	2	0	2	0	0	0	0	0	0	2	0	0	2	0	0	0	0	0	0	0	0	2	0	0	0	0	0	0	0	0	0	2	0	0	0	0	0	0	0	0	0	0
MAS111272004U	PUL17_F5	0	0	0	0	0	0	0	0	0	0	0	0	0	0	0	0	0	2	0	0	0	0	0	0	0	0	0	0	0	0	0	0	0	0	0	0	0	2	0	0	0	0	0	0	0	0	0	0
MAS111272005U	PUL17_F5	0	0	0	1	1	1	1	0	1	0	0	0	0	0	0	1	0	1	1	0	0	0	0	0	0	0	1	0	0	0	0	0	0	0	0	0	0	0	0	0	0	0	0	0	0	0	0	0
MAS111272006U	PUL17_F5	0	0	0	2	0	2	2	0	2	0	0	0	0	0	0	0	0	0	2	0	0	0	0	0	0	0	2	0	0	0	0	0	0	0	0	0	0	0	0	0	0	0	0	0	0	0	0	0
MAS111292001	PUL17_F5	0	0	0	0	0	0	0	0	0	0	0	0	0	0	0	0	0	2	0	0	0	0	0	0	0	0	0	2	0	0	0	0	0	0	0	0	0	2	0	0	0	0	0	0	0	0	0	0
MAS111292002	PUL17_F5	0	0	0	0	0	0	0	0	0	0	0	0	0	0	0	0	0	2	0	0	0	0	0	0	0	0	0	2	0	0	0	0	0	0	0	0	0	0	0	0	0	0	0	0	0	0	0	0
MAS111292003	PUL17_F5	0	0	0	0	0	0	0	0	0	0	0	0	0	0	0	0	0	0	0	0	0	0	0	0	0	0	0	2	0	0	0	0	0	0	0	0	0	2	0	0	0	0	0	0	0	0	0	0
MAS111292004	PUL17_F5	0	0	0	0	0	0	0	0	0	0	0	0	0	0	0	0	0	2	0	0	0	0	0	0	0	0	0	2	0	0	0	0	0	0	0	0	0	2	0	0	0	0	0	0	0	0	0	0
MAS111292005	PUL17_F5	0	0	0	0	0	0	0	0	0	0	0	0	0	0	0	0	0	2	0	0	0	0	0	0	0	0	1	1	0	0	0	0	0	0	0	0	0	2	0	0	0	0	0	0	0	0	0	0
MAS111292006	PUL17_F5	0	0	0	0	2	0	0	0	2	0	0	0	0	0	0	1	0	2	0	0	0	0	0	0	0	0	0	2	0	0	0	0	0	0	0	0	0	0	0	0	0	0	0	0	0	0	0	0
MAS111302001	PUL17_F5	0	0	0	2	1	2	1	1	1	0	0	0	0	0	0	2	0	0	2	0	1	0	0	0	0	0	1	0	0	0	0	0	0	0	0	0	0	0	0	0	0	0	0	0	0	0	0	0
MAS111342001	PUL17_F5	0	0	0	0	0	0	0	0	0	0	0	0	0	0	0	0	0	0	0	0	0	0	0	0	0	0	0	2	0	0	0	0	0	0	0	0	0	0	0	0	0	0	0	0	0	0	2	0
MAS111342002	PUL17_F5	1	0	1	0	0	0	0	0	0	0	0	0	0	0	0	0	0	2	0	0	0	0	0	0	0	0	0	2	1	1	1	1	0	1	1	1	0	0	1	0	0	1	1	0	1	1	1	0
MAS111352001	PUL17_F5	0	0	0	0	0	0	0	0	0	0	0	0	0	0	0	0	0	2	0	0	0	0	0	0	0	0	0	2	0	0	0	0	0	0	0	0	0	2	0	0	0	0	0	0	0	0	1	0
MAS111352002	PUL17_F5	0	0	0	0	0	0	0	0	0	0	0	0	0	0	0	0	0	2	0	0	0	0	0	0	0	0	0	2	0	0	0	0	0	0	0	0	0	2	0	0	0	0	0	0	0	0	0	0
MAS111362001UT	PUL17_F5	2	2	2	0	0	0	0	0	0	0	0	0	0	2	2	0	0	0	0	0	0	2	0	0	0	0	0	0	2	2	2	2	2	0	0	0	2	0	2	2	2	2	2	0	2	2	0	0
MAS111362002T	PUL17_F5	0	0	0	0	0	0	0	0	0	0	0	0	0	0	0	0	0	2	0	0	0	0	0	0	0	0	0	2	0	0	0	0	0	0	0	0	0	2	0	0	0	0	0	0	0	0	0	0
MAS111362003UT	PUL17_F5	0	0	0	0	0	0	0	0	0	0	0	0	0	0	0	0	0	2	0	0	0	0	0	0	0	0	0	2	0	0	0	0	0	0	0	0	0	2	0	0	0	0	0	0	0	0	0	0
MAS111362004U	PUL17_F5	0	0	0	0	0	0	0	0	0	0	0	0	0	0	0	0	0	2	0	0	0	0	0	0	0	0	0	2	0	0	0	0	0	0	0	0	0	2	0	0	0	0	0	0	0	0	0	0
MAS111362005	PUL17_F5	0	0	0	0	0	0	0	0	0	0	0	0	0	0	0	0	0	2	0	0	0	0	0	0	0	0	0	0	0	0	0	0	0	0	0	0	0	2	0	0	0	0	0	0	0	0	0	0
MAS111412001T	PUL17_F5	0	0	0	2	2	2	2	0	0	0	0	0	0	0	0	0	0	0	0	0	0	0	0	0	0	0	2	0	0	0	0	0	0	0	0	0	0	0	0	0	0	0	0	0	0	0	0	0
MAS111422001U	PUL17_F5	1	2	0	2	2	2	2	0	2	0	0	0	0	0	0	2	0	0	2	0	0	0	0	0	0	0	1	0	0	0	2	2	0	1	1	1	1	0	0	0	1	1	1	0	1	0	0	0
MAS111422002U	PUL17_F5	2	0	2	0	0	0	0	0	0	0	0	0	0	2	2	0	0	0	0	0	0	0	0	0	0	0	0	0	2	2	2	2	2	2	2	2	2	0	2	0	2	2	2	0	2	2	0	0
MAS111422003	PUL17_F5	0	0	0	0	2	2	2	0	2	0	0	0	0	0	0	2	0	0	2	0	0	0	0	0	0	0	2	0	0	0	0	0	0	0	0	0	0	0	0	0	0	0	0	0	0	0	0	0
MAS111422004U	PUL17_F5	2	2	2	0	0	0	0	0	0	0	0	0	0	2	2	0	0	0	0	0	0	2	0	0	0	0	0	0	2	2	2	2	2	2	2	2	2	0	2	2	2	2	2	0	2	2	0	0
MAS111442001UT	PUL17_F5	0	0	0	2	2	2	2	0	2	0	0	0	0	0	0	2	0	0	2	0	0	0	0	0	0	0	2	0	0	0	0	0	0	0	0	0	0	0	0	0	0	0	0	0	0	0	0	0
MAS111442002UT	PUL17_F5	0	0	0	0	0	0	0	0	0	0	0	0	0	0	0	0	0	2	0	0	0	0	0	0	0	0	2	0	0	0	0	0	0	0	0	0	0	0	0	0	0	0	0	0	0	0	0	0
MAS111462001U	PUL17_F5	0	0	0	2	2	2	2	0	2	0	0	0	0	0	0	2	0	0	2	0	0	0	0	0	0	0	2	0	0	0	0	0	0	0	0	0	0	0	0	0	0	0	0	0	0	0	0	0
MAS111462002U	PUL17_F5	2	2	2	0	0	0	0	0	0	0	0	0	0	2	2	0	0	0	0	0	0	2	0	0	0	0	0	0	2	2	2	2	2	2	2	2	2	0	2	2	2	2	2	0	2	2	0	0
MAS111462003U	PUL17_F5	1	1	2	0	0	2	2	0	1	0	0	0	0	0	0	2	0	0	2	0	0	1	0	0	0	0	2	0	0	0	2	2	0	0	0	0	0	0	1	2	0	1	1	0	1	1	0	0
MAS111502001U	PUL17_F5	0	0	0	2	2	2	2	0	2	0	0	0	0	0	0	2	0	0	2	0	0	0	0	0	0	0	2	0	0	0	0	0	0	0	0	0	0	0	0	0	0	0	0	0	0	0	0	0
MAS111652001	PUL17_F5	0	0	0	2	2	2	2	0	2	0	0	0	0	0	0	2	0	0	2	0	0	0	0	0	0	0	2	0	0	0	0	0	0	0	0	0	0	0	0	0	0	0	0	0	0	0	0	0
MAS111682001	PUL17_F5	0	0	0	0	0	0	0	0	0	0	0	0	0	0	0	0	0	2	0	0	0	0	0	0	0	0	0	2	0	0	0	0	0	0	0	0	0	2	0	0	0	0	0	0	0	0	0	0
MAS111692001	PUL17_F5	0	0	0	0	0	2	0	2	0	0	0	0	0	0	0	0	0	0	0	0	2	0	0	0	0	2	0	0	0	0	0	0	0	0	0	0	0	0	0	0	0	0	0	0	0	0	2	2
MAS111692002	PUL17_F5	0	0	0	0	0	2	1	0	1	0	0	0	0	0	0	1	0	0	1	0	1	0	0	0	2	0	0	0	0	0	0	0	0	0	0	0	0	0	0	0	0	0	0	0	0	0	1	1
SWW11002B001	PUL17_F5	2	2	2	0	0	0	0	0	0	0	0	0	0	2	2	0	0	0	0	0	0	2	0	0	0	0	0	0	2	2	2	2	0	2	2	2	2	0	2	2	2	2	2	0	2	2	0	0
SWW11014B001	PUL17_F5	1	0	1	0	0	0	0	0	0	0	0	0	0	0	0	0	0	2	0	0	0	1	1	1	0	0	0	0	0	0	0	0	1	1	1	1	0	1	1	0	1	1	0	0	0	1	0	0
SWW11015B001	PUL17_F5	0	0	0	0	0	0	0	0	0	0	0	0	0	0	0	0	0	2	0	0	0	0	0	0	0	0	0	2	0	0	0	0	0	0	0	0	0	0	0	0	0	0	0	0	0	0	2	0
SWW11016B001	PUL17_F5	0	0	0	0	0	0	0	0	0	0	0	0	0	0	0	0	0	2	0	0	0	0	0	0	0	0	0	2	0	0	0	0	0	0	0	0	0	2	0	0	0	0	0	0	0	0	0	0
SWW11016B002	PUL17_F5	0	0	0	0	0	0	0	0	0	0	0	0	0	0	0	0	0	2	0	0	0	0	0	0	0	0	0	2	0	0	0	0	0	0	0	0	0	2	0	0	0	0	0	0	0	0	0	0
SWW11017B001	PUL17_F5	0	0	0	0	0	0	0	0	0	0	0	0	0	0	0	0	0	1	0	0	0	0	0	0	0	0	0	0	0	0	0	0	0	0	0	0	0	2	0	0	0	0	0	0	0	0	0	0
SWW11017B002	PUL17_F5	0	0	0	0	0	0	0	0	0	0	0	0	0	0	0	0	2	0	2	2	0	0	0	0	2	2	0	0	0	0	0	0	0	0	0	0	0	0	0	0	0	0	0	0	0	0	2	2
SWW11018B001	PUL17_F5	2	2	2	0	0	0	0	0	0	0	0	0	0	2	2	0	0	0	0	0	0	2	2	2	0	0	0	0	0	0	0	0	0	2	2	2	0	0	2	0	2	2	0	0	0	2	0	0
SWW11018B002	PUL17_F5	1	0	1	0	0	0	0	0	0	0	0	0	0	1	1	0	0	0	0	0	0	2	2	2	0	0	0	1	0	0	0	0	1	1	1	1	0	1	0	0	0	1	0	0	0	0	0	0
SWW11018B003	PUL17_F5	2	2	2	0	0	0	0	0	0	0	0	0	0	2	2	0	0	0	0	0	0	2	2	2	0	0	0	0	0	0	2	2	2	2	2	2	0	0	2	0	0	2	0	0	0	2	0	0
SWW11018B004	PUL17_F5	0	0	1	0	0	0	0	0	0	0	0	0	0	1	1	0	0	2	0	0	0	1	0	0	0	0	0	2	0	0	1	1	0	2	2	2	0	2	0	0	0	0	0	0	0	0	0	0
SWW11020B001	PUL17_F5	2	2	2	0	0	0	0	0	0	0	0	0	0	2	2	0	0	0	0	0	0	2	2	2	0	0	0	0	0	0	2	2	2	2	2	2	0	0	2	0	2	2	0	0	0	2	0	0
SWW11020B002	PUL17_F5	2	2	2	0	0	0	0	0	0	0	0	0	0	2	2	0	0	0	0	0	0	2	2	2	0	0	0	0	0	0	2	2	2	2	2	2	0	0	2	0	2	2	0	0	0	2	0	0
SWW11020B003	PUL17_F5	0	0	0	0	0	0	0	0	0	0	0	0	0	0	0	0	0	2	0	0	0	0	0	0	0	0	0	2	0	0	0	0	0	0	0	0	0	2	0	0	0	0	0	0	0	0	0	0
SWW11020B004	PUL17_F5	0	0	0	0	0	0	0	0	0	1	1	1	1	0	0	0	0	2	0	0	0	0	0	0	0	0	0	0	0	0	0	0	0	0	0	0	0	2	0	0	0	0	0	0	0	0	0	0
SWW11021B001	PUL17_F5	2	2	2	0	0	0	0	0	0	0	0	0	0	0	0	0	0	0	0	0	0	2	0	0	0	0	0	0	2	2	2	2	0	2	2	2	2	0	2	2	2	2	2	0	2	2	0	0
SWW11025B001	PUL17_F5	0	0	0	0	0	0	0	0	0	0	0	0	0	0	0	0	2	0	2	2	0	0	0	0	2	2	0	0	0	0	0	0	0	0	0	0	0	0	0	0	0	0	0	0	0	0	2	2
SWW11025B002	PUL17_F5	2	2	2	0	0	0	0	0	0	0	0	0	0	2	2	0	0	0	0	0	0	2	2	2	0	0	0	0	0	0	2	2	2	2	2	2	0	0	2	0	2	2	0	0	0	2	0	0
SWW11025B003	PUL17_F5	2	2	2	0	0	0	0	0	0	0	0	0	0	2	2	0	0	0	0	0	0	2	2	2	0	0	0	0	0	0	2	2	0	2	2	2	0	0	2	0	2	2	0	0	0	2	0	0
SWW11025B004	PUL17_F5	1	1	1	0	0	0	0	0	0	0	0	0	0	1	1	0	2	0	2	1	0	0	2	2	0	0	0	0	0	0	2	2	2	2	2	2	0	0	2	0	1	2	0	0	0	1	2	0
SWW11026B001	PUL17_F5	0	0	0	0	0	2	0	2	0	0	0	0	0	0	0	0	0	0	0	0	2	0	0	0	0	2	0	0	0	0	0	0	0	0	0	0	0	0	0	0	0	0	0	0	0	0	2	2
SWW11026B002	PUL17_F5	0	0	0	0	0	2	0	0	0	0	0	0	0	0	0	0	0	0	0	0	2	0	0	0	0	2	0	0	0	0	0	0	0	0	0	0	0	0	0	0	0	0	0	0	0	0	2	2
SWW11027B001	PUL17_F5	0	0	0	0	0	2	0	2	0	0	0	0	0	0	0	0	0	0	0	0	2	0	0	0	2	2	0	0	0	0	0	0	0	0	0	0	0	0	0	0	0	0	0	0	0	0	2	2
SWW11027B002	PUL17_F5	0	0	0	0	0	2	0	2	0	0	0	0	0	0	0	0	0	0	0	0	2	0	0	0	2	2	0	0	0	0	0	0	0	0	0	0	0	0	0	0	0	0	0	0	0	0	2	2
SWW11027B003	PUL17_F5	2	2	2	0	0	0	0	0	0	0	0	0	0	2	2	0	0	0	0	0	0	2	2	2	0	0	0	0	0	0	2	2	2	2	2	2	0	0	2	0	2	2	0	0	0	2	0	0
SWW11027B004	PUL17_F5	2	2	2	0	0	0	0	0	0	0	0	0	0	2	2	0	0	0	0	0	0	2	2	2	0	0	0	0	0	0	2	2	0	2	2	2	0	0	2	0	2	2	0	0	0	2	0	0
SWW11027B005	PUL17_F5	1	1	2	0	0	2	0	2	0	0	0	0	0	1	1	0	0	0	0	0	1	0	1	1	1	1	0	0	0	0	1	1	1	1	1	1	0	0	1	0	1	1	0	0	0	2	2	2
SWW11027B006	PUL17_F5	2	1	2	0	0	0	0	0	0	0	0	0	0	2	2	0	0	0	0	0	0	2	2	2	0	0	0	0	0	0	2	2	2	2	2	2	0	0	2	0	2	2	0	0	0	2	0	0
SWW11028B001	PUL17_F5	1	2	2	0	0	0	0	0	0	0	0	0	0	0	0	0	0	0	0	0	0	2	2	2	0	0	0	0	0	0	2	2	2	2	2	2	0	0	2	0	2	2	0	0	0	2	0	0
SWW11028B002	PUL17_F5	1	2	2	0	0	0	0	0	0	0	0	0	0	2	2	0	0	0	0	0	0	2	2	2	0	0	0	0	0	0	2	2	2	2	2	2	0	0	0	0	2	2	0	0	0	2	0	0
SWW11028B003	PUL17_F5	0	0	0	0	0	2	0	2	0	0	0	0	0	0	0	0	0	0	0	0	2	0	0	0	2	2	0	0	0	0	0	0	0	0	0	0	0	0	0	0	0	0	0	0	0	0	2	2
SWW11028B004	PUL17_F5	0	0	0	0	0	2	0	2	0	0	0	0	0	0	0	0	0	0	0	0	1	0	0	0	2	2	0	0	0	0	0	0	0	0	0	0	0	0	0	0	0	0	0	0	0	0	2	2
SWW11028B005T	PUL17_F5	2	2	2	0	0	0	0	0	0	0	0	0	0	2	2	0	0	0	0	0	0	2	2	2	0	0	0	0	0	0	2	2	0	2	2	2	0	0	2	0	2	2	0	0	0	2	0	0
SWW11039B001U	PUL17_F5	1	1	1	0	0	0	0	0	0	0	0	0	0	1	1	0	0	2	0	0	0	0	0	0	0	0	0	2	0	0	1	1	1	0	0	0	1	1	1	0	0	1	1	0	0	0	0	0
SWW11039B002U	PUL17_F5	2	2	2	0	0	0	0	0	0	0	0	0	0	2	2	0	0	0	0	0	0	2	0	0	0	0	0	0	2	2	2	2	2	2	2	2	2	0	0	2	2	2	2	0	2	2	0	0
SWW11039B003	PUL17_F5	1	1	1	0	0	0	0	0	0	0	0	0	0	0	0	0	0	2	0	0	0	1	0	0	0	0	0	1	1	1	1	1	2	1	1	1	2	0	0	2	1	2	2	0	2	2	0	0
SWW11039B004U	PUL17_F5	2	2	2	0	0	0	0	0	0	0	0	0	0	2	2	0	0	0	0	0	0	2	0	0	0	0	0	0	2	2	2	2	0	2	2	2	2	0	2	2	0	2	2	0	0	2	0	0
SWW11039B005U	PUL17_F5	2	2	2	0	0	0	0	0	0	0	0	0	0	2	2	0	0	0	0	0	0	2	0	0	0	0	0	0	2	2	2	2	2	2	2	2	2	0	2	0	2	2	2	0	2	2	0	0
SWW11040B001	PUL17_F5	0	0	0	0	0	0	0	0	0	0	0	0	0	0	0	0	0	2	0	0	0	0	0	0	0	0	0	2	0	0	0	0	0	0	0	0	0	0	0	0	0	0	0	0	0	0	2	0
SWW11040B0010	PUL17_F5	0	0	0	0	0	0	0	0	0	0	0	0	0	0	0	0	0	2	0	0	0	0	0	0	0	0	0	2	0	0	0	0	0	0	0	0	0	0	0	0	0	0	0	0	1	0	2	0
SWW11040B0011U	PUL17_F5	0	0	0	0	0	0	0	0	0	0	0	0	0	0	0	0	0	2	0	0	0	0	0	0	0	0	0	2	0	0	0	0	0	0	0	0	0	0	0	0	0	0	0	0	0	0	2	0
SWW11040B0012	PUL17_F5	2	2	2	0	0	0	0	0	0	0	0	0	0	2	2	0	0	0	0	0	0	2	0	0	0	0	0	0	2	2	2	2	0	2	2	2	2	0	2	0	2	2	2	0	2	0	0	0
SWW11040B0013	PUL17_F5	0	0	0	0	0	0	0	0	0	0	0	0	0	0	0	0	0	2	0	0	0	0	0	0	0	0	0	0	1	1	1	1	1	1	1	1	1	0	2	0	2	1	1	0	1	1	2	0
SWW11040B0014	PUL17_F5	2	2	2	0	0	0	0	0	0	0	0	0	0	2	2	0	0	0	0	0	0	2	0	0	0	0	0	0	2	2	2	2	2	2	2	2	2	0	2	2	2	2	2	0	2	2	0	0
SWW11040B0015	PUL17_F5	2	2	2	0	0	0	0	0	0	0	0	0	0	2	2	0	0	0	0	0	0	2	0	0	0	0	0	0	2	2	2	2	0	2	2	2	2	0	2	0	2	2	2	0	2	2	0	0
SWW11040B002	PUL17_F5	0	0	0	0	0	0	0	0	0	0	0	0	0	0	0	0	0	2	0	0	0	0	0	0	0	0	0	2	0	0	0	0	0	0	0	0	0	0	0	0	0	0	0	0	0	0	2	0
SWW11040B003	PUL17_F5	1	1	0	0	0	0	0	0	0	0	0	0	0	1	1	0	0	2	0	0	0	0	0	0	0	0	0	0	0	0	0	0	0	2	2	2	0	0	0	1	0	0	0	0	1	1	2	0
SWW11040B004	PUL17_F5	0	0	0	0	0	0	0	0	0	0	0	0	0	0	0	0	0	2	0	0	0	0	0	0	0	0	0	2	0	0	0	0	0	0	0	0	0	0	0	0	0	0	0	0	0	0	2	0
SWW11040B005U	PUL17_F5	2	2	1	0	0	0	0	0	0	0	0	0	0	2	2	0	0	0	0	0	0	1	0	0	0	0	0	0	1	1	1	1	1	2	2	2	2	0	1	2	2	2	2	0	1	1	2	0
SWW11040B006U	PUL17_F5	0	0	0	0	0	0	0	0	0	0	0	0	0	0	0	0	0	0	0	0	0	0	0	0	0	0	0	2	0	0	0	0	0	0	0	0	0	0	0	0	0	0	0	0	0	0	2	0
SWW11040B007	PUL17_F5	2	2	2	0	0	0	0	0	0	0	0	0	0	2	2	0	0	0	0	0	0	2	0	0	0	0	0	0	2	2	2	2	2	2	2	2	2	0	2	2	0	2	2	0	2	2	0	0
SWW11040B008	PUL17_F5	0	0	0	0	0	0	0	0	0	0	0	0	0	0	0	0	0	2	0	0	0	0	0	0	0	0	0	0	0	0	0	0	0	0	0	0	0	0	0	0	0	0	0	0	0	0	2	0
SWW11040B009	PUL17_F5	2	2	2	0	0	0	0	0	0	0	0	0	0	2	2	0	0	0	0	0	0	2	0	0	0	0	0	0	2	2	2	2	0	2	2	2	2	0	2	0	2	2	2	0	2	2	0	0
SWW11043B001	PUL17_F5	2	2	2	0	0	0	0	0	0	0	0	0	0	2	2	0	0	0	0	0	0	2	0	0	0	0	0	0	2	2	2	2	0	2	2	2	2	0	2	0	2	2	2	0	2	2	0	0
SWW11043B002	PUL17_F5	2	2	2	0	0	0	0	0	0	0	0	0	0	2	2	0	0	0	0	0	0	2	0	0	0	0	0	0	2	2	2	2	0	2	2	2	2	0	2	2	2	2	2	0	2	2	0	0
SWW11043B003U	PUL17_F5	2	2	2	0	0	0	0	0	0	0	0	0	0	2	2	0	0	0	0	0	0	2	0	0	0	0	0	0	2	2	0	0	0	0	0	0	2	0	2	2	2	0	0	0	0	2	0	0
SWW11043B004U	PUL17_F5	2	2	2	0	0	0	0	0	0	0	0	0	0	2	2	0	0	0	0	0	0	2	0	0	0	0	0	0	2	2	2	2	2	2	2	2	2	0	2	2	2	2	2	0	2	2	0	0
SWW11043B005	PUL17_F5	2	2	2	0	0	0	0	0	0	0	0	0	0	2	2	0	0	0	0	0	0	2	0	0	0	0	0	0	2	2	2	2	2	2	2	2	2	0	2	0	2	2	2	0	2	2	0	0
SWW11043B006U	PUL17_F5	2	2	2	0	0	0	0	0	0	0	0	0	0	2	2	0	0	0	0	0	0	2	0	0	0	0	0	0	2	2	2	2	2	2	2	2	2	0	2	2	2	2	2	0	2	2	0	0
SWW11044B001T	PUL17_F5	2	2	1	0	0	0	0	0	0	0	0	0	0	2	2	0	0	2	0	0	0	2	0	0	0	0	0	0	1	1	1	1	0	2	2	2	1	1	2	2	2	1	1	0	2	1	0	0
SWW11044B002	PUL17_F5	2	2	2	0	0	0	0	0	0	0	0	0	0	2	2	0	0	0	0	0	0	0	0	0	0	0	0	0	2	2	2	2	2	2	2	2	2	0	2	2	2	2	2	0	2	2	0	0
SWW11044B003	PUL17_F5	0	0	0	0	0	0	0	0	0	0	0	0	0	0	0	0	0	2	0	0	0	0	0	0	0	0	0	0	2	2	2	2	0	2	2	2	2	0	2	2	2	2	2	0	2	2	0	0
SWW11047B001U	PUL17_F5	0	0	0	0	0	2	0	2	0	0	0	0	0	0	0	0	0	0	0	0	1	0	0	0	2	2	0	0	0	0	0	0	0	0	0	0	0	0	0	0	0	0	0	0	0	0	2	2
SWW11047B002	PUL17_F5	0	0	0	0	0	2	0	2	0	0	0	0	0	0	0	0	0	0	0	0	1	0	0	0	2	2	0	0	0	0	0	0	0	0	0	0	0	0	0	0	0	0	0	0	0	0	2	2
SWW11047B003	PUL17_F5	0	0	0	0	0	2	0	0	0	0	0	0	0	0	0	0	0	0	0	0	1	0	0	0	0	2	0	0	0	0	0	0	0	0	0	0	0	0	0	0	0	0	0	0	0	0	2	2
SWW11047B005	PUL17_F5	0	0	1	0	0	2	0	2	0	0	0	0	0	0	0	0	0	0	0	0	1	0	0	0	2	1	0	0	1	1	2	2	0	0	0	0	1	0	0	0	0	1	1	0	0	0	2	2
SWW11050B001U	PUL17_F5	1	1	1	0	0	2	0	2	0	0	0	0	0	0	0	0	2	0	2	0	0	1	0	0	2	0	0	0	1	1	1	1	1	1	1	1	1	1	1	0	2	1	1	0	0	2	0	0
SWW11050B002	PUL17_F5	2	2	2	0	0	0	0	0	0	0	0	0	0	2	2	0	0	0	0	0	0	0	0	0	0	0	0	0	2	2	2	2	0	0	0	0	2	0	0	2	2	2	2	0	2	2	0	0
SWW11050B003	PUL17_F5	2	2	2	0	0	0	0	0	0	0	0	0	0	2	2	0	0	0	0	0	0	2	0	0	0	0	0	0	2	2	2	2	0	2	2	2	2	0	2	2	2	2	2	0	2	2	0	0
SWW11050B004U	PUL17_F5	1	1	1	0	0	2	0	2	0	0	0	0	0	0	0	0	2	0	2	1	0	0	0	0	2	0	0	0	1	1	2	2	0	1	1	1	0	2	1	1	2	1	1	0	1	1	0	0
SWW11050B005U	PUL17_F5	2	2	2	0	0	0	0	0	0	0	0	0	0	2	2	0	0	0	0	0	0	2	0	0	0	0	0	0	2	2	2	2	0	2	2	2	2	0	2	2	2	2	2	0	2	2	0	0
SWW11050B006	PUL17_F5	2	2	2	0	0	0	0	0	0	0	0	0	0	2	2	0	0	0	0	0	0	2	0	0	0	0	0	0	2	2	2	2	0	2	2	2	2	0	2	0	2	2	2	0	2	2	0	0
SWW11050B007U	PUL17_F5	0	0	0	0	0	2	0	2	0	0	0	0	0	0	0	0	2	0	2	1	0	0	0	0	2	0	0	2	0	0	0	0	0	0	0	0	0	2	0	0	0	0	0	0	0	0	0	0
SWW11051B001	PUL17_F5	0	0	0	0	0	0	0	0	0	0	0	0	0	0	0	0	0	2	0	0	0	0	0	0	0	0	0	2	0	0	0	0	0	0	0	0	0	2	0	0	0	0	0	0	0	0	0	0
SWW11051B002	PUL17_F5	1	2	0	0	0	0	0	0	0	0	0	0	0	2	2	0	0	2	0	0	0	1	0	0	0	0	0	0	0	0	0	0	0	0	0	0	0	2	0	0	0	0	0	0	0	0	0	0
SWW11051B003	PUL17_F5	2	2	2	0	0	0	0	0	0	0	0	0	0	2	2	0	0	0	0	0	0	2	0	0	0	0	0	0	2	2	2	2	0	2	2	2	2	0	2	0	2	2	2	0	2	2	0	0
SWW11051B004	PUL17_F5	2	0	2	0	0	0	0	0	0	0	0	0	0	2	2	0	0	0	0	0	0	2	0	0	0	0	0	0	2	2	2	2	0	2	2	2	2	0	2	2	2	2	2	0	2	2	0	0
SWW11051B005U	PUL17_F5	2	1	1	0	0	0	0	0	0	0	0	0	0	2	2	0	0	2	0	0	0	2	0	0	0	0	0	0	1	1	2	2	2	2	2	2	0	2	2	2	0	1	1	0	1	2	0	0
SWW11051B006	PUL17_F5	0	0	0	0	0	0	0	0	0	0	0	0	0	0	0	0	1	1	1	0	1	0	0	0	0	0	0	2	0	0	0	0	0	0	0	0	0	2	0	0	0	0	0	0	0	0	0	0
SWW11053B001	PUL17_F5	2	2	2	0	0	0	0	0	0	0	0	0	0	2	2	0	0	0	0	0	0	2	0	0	0	0	0	0	2	2	0	0	0	2	2	2	2	0	2	0	0	2	2	0	2	2	0	0
SWW11053B002	PUL17_F5	2	2	2	0	0	0	0	0	0	0	0	0	0	2	2	0	0	0	0	0	0	2	0	0	0	0	0	0	2	2	2	2	2	2	2	2	2	0	2	2	2	2	2	0	2	2	0	0
SWW11053B003	PUL17_F5	2	2	2	0	0	0	0	0	0	0	0	0	0	2	2	0	0	0	0	0	0	2	0	0	0	0	0	0	2	2	2	2	2	2	2	2	2	0	2	0	2	2	2	0	2	2	0	0
SWW11053B004	PUL17_F5	2	2	2	0	0	0	0	0	0	0	0	0	0	2	2	0	0	0	0	0	0	2	2	2	0	0	0	0	1	1	2	2	0	0	0	0	1	0	2	2	2	2	2	0	1	2	0	0
SWW11053B005	PUL17_F5	2	2	2	0	0	0	0	0	0	0	0	0	0	2	2	0	0	0	0	0	0	2	0	0	0	0	0	0	2	2	2	2	0	2	2	2	2	0	2	0	2	2	2	0	2	2	0	0
SWW11054B001U	PUL17_F5	2	2	2	0	0	0	0	0	0	0	0	0	0	2	2	0	0	0	0	0	0	2	0	0	0	0	0	0	2	2	2	2	0	2	2	2	2	0	2	2	0	2	2	0	0	2	0	0
SWW11055B001	PUL17_F5	1	1	2	0	0	2	0	0	0	0	0	0	0	1	1	0	0	0	0	0	1	1	0	0	2	2	0	0	2	2	0	0	0	1	1	1	1	0	1	0	2	1	1	0	1	1	2	2
SWW11055B002	PUL17_F5	2	2	1	0	0	2	0	2	0	0	0	0	0	1	1	0	0	0	0	0	0	1	0	0	2	1	0	0	1	1	2	2	0	1	1	1	2	0	2	2	1	1	1	0	0	1	2	2
SWW11055B003T	PUL17_F5	0	0	0	0	0	2	0	2	0	0	0	0	0	0	0	0	0	0	0	0	1	0	0	0	2	2	0	0	0	0	0	0	0	0	0	0	0	0	0	0	0	0	0	0	0	0	2	2
SWW11055B004U	PUL17_F5	2	2	2	0	0	0	0	0	0	0	0	0	0	2	2	0	0	0	0	0	0	2	0	0	0	0	0	0	2	2	2	2	0	2	2	2	2	0	2	2	0	2	2	0	2	2	0	0
SWW11057B001	PUL17_F5	2	2	2	0	0	0	0	0	0	0	0	0	0	2	2	0	0	0	0	0	0	2	2	2	0	0	0	0	0	0	2	2	2	0	0	0	0	0	2	0	2	2	0	0	0	2	0	0
SWW11059B001	PUL17_F5	1	1	0	1	1	1	1	0	0	1	1	1	1	1	1	1	0	2	0	0	0	1	0	0	0	0	1	2	1	1	1	1	0	0	0	0	1	1	0	1	0	1	1	0	1	0	0	0
SWW11059B002U	PUL17_F5	1	2	2	0	0	0	0	0	0	2	2	2	2	2	2	0	0	0	0	0	0	1	0	0	0	0	0	1	1	1	2	2	0	2	2	2	1	1	2	0	2	2	2	0	2	0	0	0
SWW11059B003	PUL17_F5	0	0	0	0	0	0	0	0	0	0	0	0	0	0	0	0	0	2	0	0	0	0	0	0	0	0	0	0	2	2	2	2	0	2	2	2	2	0	2	2	0	2	2	0	2	2	0	0
SWW11059B004U	PUL17_F5	0	0	0	0	0	0	0	0	0	0	0	0	0	0	0	0	0	2	0	0	0	0	0	0	0	0	0	2	0	0	0	0	0	0	0	0	0	2	0	0	0	0	0	0	0	0	0	0
SWW11059B005U	PUL17_F5	0	0	0	0	0	0	0	0	0	1	1	1	1	0	0	0	0	2	0	0	0	0	0	0	0	0	0	2	0	0	0	0	0	0	0	0	0	2	0	0	0	0	0	0	0	0	0	0
SWW11059B006U	PUL17_F5	0	0	0	0	0	0	0	0	0	1	1	1	1	0	0	0	0	2	0	0	0	0	0	0	0	0	0	2	0	0	0	0	0	0	0	0	0	2	0	0	0	0	0	0	0	0	0	0
SWW11059B007U	PUL17_F5	0	0	0	0	0	0	0	0	0	1	1	1	1	0	0	0	0	2	0	0	0	0	0	0	0	0	0	2	0	0	0	0	0	0	0	0	0	2	0	0	0	0	0	0	0	0	0	0
SWW11062B001U	PUL17_F5	2	2	2	0	0	0	0	0	0	0	0	0	0	2	2	0	0	0	0	0	0	2	0	0	0	0	0	0	2	2	2	2	2	2	2	2	2	0	2	2	2	2	2	0	2	2	0	0
SWW11062B002U	PUL17_F5	0	0	0	0	0	0	0	0	0	0	0	0	0	0	0	0	2	0	2	2	0	0	0	0	2	2	0	0	0	0	0	0	0	0	0	0	0	0	0	0	0	0	0	0	0	0	2	2
SWW11062B003	PUL17_F5	2	2	2	0	0	0	0	0	0	0	0	0	0	2	2	0	0	0	0	0	0	2	0	0	0	0	0	0	2	2	2	2	0	2	2	2	2	0	2	2	2	2	2	0	0	0	0	0
SWW11062B004U	PUL17_F5	2	2	2	0	0	0	0	0	0	0	0	0	0	2	2	0	0	0	0	0	0	2	0	0	0	0	0	0	2	2	2	2	0	2	2	2	2	0	2	0	2	2	2	0	2	0	0	0
SWW11062B005	PUL17_F5	0	0	0	0	0	0	0	0	0	0	0	0	0	0	0	0	2	0	2	2	0	0	0	0	2	2	0	0	0	0	0	0	0	0	0	0	0	0	0	0	0	0	0	0	0	0	2	2
SWW11062B006	PUL17_F5	0	0	0	0	0	0	0	0	0	0	0	0	0	0	0	0	2	0	2	1	0	0	0	0	2	2	0	0	0	0	0	0	0	0	0	0	0	0	0	0	0	0	0	0	0	0	2	2
SWW11062B007	PUL17_F5	2	2	2	0	0	0	0	0	0	0	0	0	0	2	2	0	0	0	0	0	0	2	0	0	0	0	0	0	2	2	2	2	0	2	2	2	2	0	2	2	0	2	2	0	2	2	0	0
SWW11062B008U	PUL17_F5	2	2	2	0	0	0	0	0	0	0	0	0	0	2	2	0	0	0	0	0	0	2	0	0	0	0	0	0	2	2	2	2	0	2	2	2	2	0	2	2	2	2	2	0	2	2	0	0
SWW11062B009U	PUL17_F5	2	2	2	0	0	0	0	0	0	0	0	0	0	2	2	0	0	0	0	0	0	2	0	0	0	0	0	0	2	2	2	2	2	2	2	2	2	0	2	0	2	2	2	0	2	2	0	0
SWW11066B001	PUL17_F5	0	0	0	0	0	0	0	0	0	0	0	0	0	0	0	0	0	2	0	0	0	0	0	0	0	0	0	0	0	0	0	0	0	0	0	0	0	2	0	0	0	0	0	0	0	0	0	0
SWW11066B002	PUL17_F5	1	2	1	0	0	0	0	0	0	0	0	0	0	2	2	0	0	2	0	0	0	2	0	0	0	0	0	0	1	1	0	0	0	0	0	0	1	0	1	1	0	1	1	0	1	1	2	0
SWW11066B003	PUL17_F5	0	0	0	0	0	0	0	0	0	0	0	0	0	0	0	0	0	2	0	0	0	0	0	0	0	0	0	0	0	0	0	0	0	0	0	0	0	2	0	0	0	0	0	0	0	0	0	0
SWW11066B004	PUL17_F5	0	0	0	0	0	0	0	0	0	0	0	0	0	0	0	0	0	2	0	0	0	0	0	0	0	0	0	2	0	0	0	0	0	0	0	0	0	2	0	0	0	0	0	0	0	0	0	0
SWW11066B005	PUL17_F5	0	0	0	0	0	0	0	0	0	0	0	0	0	0	0	0	0	2	0	0	0	0	0	0	0	0	0	2	0	0	0	0	0	0	0	0	0	2	0	0	0	0	0	0	0	0	0	0
SWW11066B006	PUL17_F5	0	0	0	0	0	0	0	0	0	0	0	0	0	0	0	0	0	2	0	0	0	0	0	0	0	0	0	2	0	0	0	0	0	0	0	0	0	2	0	0	0	0	0	0	0	0	0	0
SWW11066B007	PUL17_F5	0	0	0	0	0	0	0	0	0	0	0	0	0	0	0	0	0	2	0	0	0	0	0	0	0	0	0	0	0	0	0	0	0	0	0	0	0	2	0	0	0	0	0	0	0	0	0	0
SWW11066B008	PUL17_F5	2	2	2	0	0	0	0	0	0	0	0	0	0	2	2	0	0	0	0	0	0	2	0	0	0	0	0	0	2	2	2	2	0	2	2	2	2	0	2	2	2	2	2	0	2	2	0	0
SWW11068B001	PUL17_F5	2	2	2	0	0	0	0	0	0	0	0	0	0	2	2	0	0	0	0	0	0	2	0	0	0	0	0	0	2	2	2	2	2	2	2	2	2	0	2	0	2	2	2	0	2	2	0	0
SWW11068B002	PUL17_F5	0	0	0	0	0	0	0	0	0	0	0	0	0	0	0	0	0	2	0	0	0	0	0	0	0	0	0	2	0	0	0	0	0	0	0	0	0	2	0	0	0	0	0	0	0	0	0	0
SWW11068B003	PUL17_F5	0	0	0	0	0	0	0	0	0	0	0	0	0	0	0	0	0	2	0	0	0	0	0	0	0	0	0	2	0	0	0	0	0	0	0	0	0	2	0	0	0	0	0	0	0	0	0	0
SWW11070B001	PUL17_F5	1	1	1	0	0	0	0	0	0	0	0	0	0	1	1	0	2	0	2	1	0	2	0	0	2	2	0	0	1	1	1	1	0	1	1	1	1	0	1	1	1	1	1	0	0	0	2	2
SWW11070B002	PUL17_F5	2	2	2	0	0	0	0	0	0	0	0	0	0	2	2	0	0	0	0	0	0	2	0	0	0	0	0	0	2	2	2	2	2	2	2	2	2	0	2	2	2	2	2	0	2	2	0	0
SWW11070B003	PUL17_F5	0	0	0	0	0	0	0	0	0	0	0	0	0	0	0	0	2	0	2	1	0	0	0	0	2	2	0	0	0	0	0	0	0	0	0	0	0	0	0	0	0	0	0	0	0	0	2	2
SWW11071B001	PUL17_F5	0	0	0	0	0	2	0	2	0	0	0	0	0	0	0	0	0	0	0	0	1	0	0	0	2	2	0	0	0	0	0	0	0	0	0	0	0	0	0	0	0	0	0	0	0	0	2	2
SWW11071B002	PUL17_F5	0	0	0	0	0	2	0	2	0	0	0	0	0	0	0	0	0	0	0	0	1	0	0	0	2	2	0	0	0	0	0	0	0	0	0	0	0	0	0	0	0	0	0	0	0	0	2	2
SWW11071B003	PUL17_F5	0	0	0	0	0	2	0	2	0	0	0	0	0	0	0	0	0	0	0	0	1	0	0	0	2	2	0	0	0	0	0	0	0	0	0	0	0	0	0	0	0	0	0	0	0	0	2	2
SWW11071B004	PUL17_F5	2	2	2	0	0	0	0	0	0	0	0	0	0	2	2	0	0	0	0	0	0	2	0	0	0	0	0	0	2	2	2	2	2	2	2	2	2	0	2	2	2	2	2	0	2	2	0	0
SWW11071B005	PUL17_F5	0	0	0	0	0	2	0	2	0	0	0	0	0	0	0	0	0	0	0	0	1	0	0	0	2	2	0	0	0	0	0	0	0	0	0	0	0	0	0	0	0	0	0	0	0	0	2	2
SWW11071B006	PUL17_F5	0	0	0	0	0	2	0	2	0	0	0	0	0	0	0	0	0	0	0	0	1	0	0	0	2	2	0	0	0	0	0	0	0	0	0	0	0	0	0	0	0	0	0	0	0	0	2	2
SWW11075B001	PUL17_F5	0	0	0	0	0	0	0	0	0	0	0	0	0	0	0	0	0	2	0	0	0	0	0	0	0	0	0	2	0	0	0	0	0	0	0	0	0	2	0	0	0	0	0	0	0	0	0	0
SWW11075B002T	PUL17_F5	0	0	0	0	0	0	0	0	0	1	1	1	1	0	0	0	0	2	0	0	0	0	0	0	0	0	0	2	0	0	0	0	0	0	0	0	0	2	0	0	0	0	0	0	0	0	0	0
SWW11075B003	PUL17_F5	0	0	0	0	0	0	0	0	0	1	1	1	1	0	0	0	0	0	0	0	0	0	0	0	0	0	0	2	0	0	0	0	0	0	0	0	0	2	0	0	0	0	0	0	0	0	0	0
SWW11075B004	PUL17_F5	0	0	0	0	0	0	0	0	0	1	1	1	1	0	0	0	0	2	0	0	0	0	0	0	0	0	0	2	0	0	0	0	0	0	0	0	0	0	0	0	0	0	0	0	0	0	0	0
SWW11075B005	PUL17_F5	0	0	0	0	0	0	0	0	0	1	1	1	1	0	0	0	0	2	0	0	0	0	0	0	0	0	0	2	0	0	0	0	0	0	0	0	0	2	0	0	0	0	0	0	0	0	0	0
SWW11076B001U	PUL17_F5	0	0	0	0	0	0	0	0	0	0	0	0	0	0	0	0	0	2	0	0	0	0	0	0	0	0	0	2	0	0	0	0	0	0	0	0	0	2	0	0	0	0	0	0	0	0	2	0
SWW11076B002	PUL17_F5	0	0	0	0	0	0	0	0	0	0	0	0	0	0	0	0	0	2	0	0	0	0	0	0	0	0	0	2	0	0	0	0	0	0	0	0	0	0	0	0	0	0	0	0	0	0	2	0
SWW11076B003	PUL17_F5	0	0	0	0	0	0	0	0	0	0	0	0	0	0	0	0	0	2	0	0	0	0	0	0	0	0	0	2	0	0	0	0	0	0	0	0	0	2	0	0	0	0	0	0	0	0	0	0
SWW11076B004	PUL17_F5	0	0	0	0	0	0	0	0	0	0	0	0	0	0	0	0	0	0	0	0	0	0	0	0	0	0	0	2	0	0	0	0	0	0	0	0	0	0	0	0	0	0	0	0	0	0	2	0
SWW11076B005	PUL17_F5	0	0	0	0	0	0	0	0	0	0	0	0	0	0	0	0	0	0	0	0	0	0	0	0	0	0	0	2	0	0	0	0	0	0	0	0	0	2	0	0	0	0	0	0	0	0	0	0
SWW11076B006	PUL17_F5	0	0	0	0	0	0	0	0	0	0	0	0	0	0	0	0	0	2	0	0	0	0	0	0	0	0	0	2	0	0	0	0	0	0	0	0	0	2	0	0	0	0	0	0	0	0	0	0
SWW11076B007	PUL17_F5	0	0	0	0	0	0	0	0	0	0	0	0	0	0	0	0	0	2	0	0	0	0	0	0	0	0	0	2	0	0	0	0	0	0	0	0	0	0	0	0	0	0	0	0	0	0	2	0
SWW11076B008	PUL17_F5	0	0	0	0	0	0	0	0	0	0	0	0	0	0	0	0	0	2	0	0	0	0	0	0	0	0	0	2	0	0	0	0	0	0	0	0	0	2	0	0	0	0	0	0	0	0	0	0
SWW11077B001	PUL17_F5	0	0	0	0	0	0	0	0	0	0	0	0	0	0	0	0	0	2	0	0	0	0	0	0	0	0	0	2	0	0	0	0	0	0	0	0	0	2	0	0	0	0	0	0	0	0	0	0
SWW11077B002	PUL17_F5	0	0	0	0	0	0	0	0	0	0	0	0	0	0	0	0	0	2	0	0	0	0	0	0	0	0	0	2	0	0	0	0	0	0	0	0	0	2	0	0	0	0	0	0	0	0	0	0
SWW11077B003	PUL17_F5	0	0	0	0	1	0	0	0	0	0	0	0	0	0	0	0	0	2	0	0	0	0	0	0	0	0	0	2	0	0	0	0	0	0	0	0	0	2	0	0	0	0	0	0	0	0	0	0
SWW11077B004	PUL17_F5	0	1	0	0	0	0	0	0	0	0	0	0	0	0	0	0	0	0	0	0	0	0	0	0	0	0	0	2	0	0	0	0	0	0	0	0	0	0	0	0	0	0	0	0	0	0	0	0
SWW11077B005	PUL17_F5	0	0	0	0	0	0	0	0	0	0	0	0	0	0	0	0	0	2	0	0	0	0	0	0	0	0	0	2	0	0	0	0	0	0	0	0	0	2	0	0	0	0	0	0	0	0	0	0
SWW11077B006U	PUL17_F5	0	0	0	0	0	0	0	0	0	0	0	0	0	0	0	0	0	2	0	0	0	0	0	0	0	0	0	2	0	0	0	0	0	0	0	0	0	2	0	0	0	0	0	0	0	0	0	0
SWW11078B001	PUL17_F5	0	0	0	0	0	0	0	0	0	0	0	0	0	0	0	0	0	2	0	0	0	0	0	0	0	0	0	2	0	0	0	0	0	0	0	0	0	2	0	0	0	0	0	0	0	0	0	0
SWW11078B002	PUL17_F5	0	0	0	0	0	0	0	0	0	0	0	0	0	0	0	0	0	2	0	0	0	0	0	0	0	0	0	2	0	0	0	0	0	0	0	0	0	2	0	0	0	0	0	0	0	0	0	0
SWW11078B003	PUL17_F5	0	0	0	0	0	0	0	0	0	0	0	0	0	0	0	0	0	2	0	0	0	0	0	0	0	0	0	2	0	0	0	0	0	0	0	0	0	2	0	0	0	0	0	0	0	0	0	0
SWW11079B001	PUL17_F5	2	2	2	0	0	0	0	0	0	0	0	0	0	2	2	0	0	0	0	0	0	2	0	0	0	0	0	0	2	2	2	2	0	2	2	2	2	0	2	2	2	2	2	0	2	2	0	0
SWW11079B002	PUL17_F5	0	0	0	0	0	0	0	0	0	0	0	0	0	0	0	0	0	2	0	0	0	0	0	0	0	0	0	2	0	0	0	0	0	0	0	0	0	2	0	0	0	0	0	0	0	0	0	0
SWW11079B003	PUL17_F5	0	0	0	0	0	0	0	0	0	0	0	0	0	0	0	0	0	2	0	0	0	0	0	0	0	0	0	2	0	0	0	0	0	0	0	0	0	2	0	0	0	0	0	0	0	0	0	0
SWW11079B004	PUL17_F5	1	1	1	0	0	0	0	0	0	0	0	0	0	1	1	0	0	2	0	0	0	1	0	0	0	0	0	2	2	2	1	1	0	2	2	2	1	1	1	1	1	1	1	0	1	1	0	0
SWW11079B005	PUL17_F5	0	0	0	0	0	0	0	0	0	0	0	0	0	0	0	0	0	2	0	0	0	0	0	0	0	0	0	2	0	0	0	0	0	0	0	0	0	2	0	0	0	0	0	0	0	0	0	0
SWW11079B006	PUL17_F5	2	2	2	0	0	0	0	0	0	0	0	0	0	2	2	0	0	0	0	0	0	2	0	0	0	0	0	0	2	2	2	2	0	2	2	2	2	0	2	2	2	2	2	0	2	0	0	0
SWW11079B007	PUL17_F5	0	0	0	0	0	0	0	0	0	0	0	0	0	0	0	0	0	0	0	0	0	0	0	0	0	0	0	0	0	0	0	0	0	0	0	0	0	2	0	0	0	0	0	0	0	0	0	0
SWW11079B008	PUL17_F5	0	0	1	0	0	0	0	0	0	0	0	0	0	1	1	0	0	2	0	0	0	1	0	0	0	0	0	0	1	1	1	1	1	0	0	0	1	1	1	0	0	1	1	0	2	0	0	0
SWW11079B009	PUL17_F5	0	0	0	0	0	0	0	0	0	0	0	0	0	0	0	0	0	2	0	0	0	0	0	0	0	0	0	0	0	0	0	0	0	0	0	0	0	2	0	0	0	0	0	0	0	0	0	0
SWW11080B001	PUL17_F5	0	0	0	0	0	0	0	0	0	1	1	1	1	0	0	0	0	2	0	0	0	0	0	0	0	0	0	0	0	0	0	0	0	0	0	0	0	1	0	0	0	0	0	0	0	0	1	0
SWW11080B002	PUL17_F5	0	0	0	0	0	0	0	0	0	0	0	0	0	0	0	0	0	2	0	0	0	0	0	0	0	0	0	2	0	0	0	0	0	0	0	0	0	2	0	0	0	0	0	0	0	0	0	0
SWW11080B003	PUL17_F5	0	0	0	0	0	0	0	0	0	1	1	1	1	0	0	0	0	2	0	0	0	0	0	0	0	0	0	2	0	0	0	0	0	0	0	0	0	2	0	0	0	0	0	0	0	0	0	0
SWW11080B004	PUL17_F5	0	0	0	0	0	0	0	0	0	0	0	0	0	0	0	0	0	2	0	0	0	0	0	0	0	0	0	2	0	0	0	0	0	0	0	0	0	1	0	0	0	0	0	0	0	0	1	0
SWW11082B001T	PUL17_F5	0	0	0	0	0	0	0	0	0	0	0	0	0	0	0	0	0	2	0	0	0	0	0	0	0	0	0	2	0	0	0	0	0	0	0	0	0	2	0	0	0	0	0	0	0	0	0	0
SWW11083B001	PUL17_F5	2	2	2	0	0	0	0	0	0	0	0	0	0	2	2	0	0	0	0	0	0	2	0	0	0	0	0	0	2	2	2	2	0	2	2	2	2	0	2	2	2	2	2	0	2	2	0	0
SWW11083B002	PUL17_F5	0	0	0	0	0	0	0	0	0	0	0	0	0	0	0	0	0	2	0	0	0	0	0	0	0	0	0	0	0	0	0	0	0	0	0	0	0	2	0	0	0	0	0	0	0	0	0	0
SWW11083B003T	PUL17_F5	0	0	0	0	0	0	0	0	0	0	0	0	0	0	0	0	0	2	0	0	0	0	0	0	0	0	0	0	0	0	0	0	0	0	0	0	0	2	0	0	0	0	0	0	0	0	0	0
SWW11083B004	PUL17_F5	0	0	0	0	0	0	0	0	0	0	0	0	0	0	0	0	0	2	0	0	0	0	0	0	0	0	0	2	0	0	0	0	0	0	0	0	0	2	0	0	0	0	0	0	0	0	0	0
SWW11084B001	PUL17_F5	0	0	0	0	0	0	0	0	0	0	0	0	0	0	0	0	0	2	0	0	0	0	0	0	0	0	0	2	0	0	0	0	0	0	0	0	0	2	0	0	0	0	0	0	0	0	1	0
SWW11084B002T	PUL17_F5	0	0	0	0	0	0	0	0	0	0	0	0	0	0	0	0	0	2	0	0	0	0	0	0	0	0	0	2	0	0	0	0	0	0	0	0	0	2	0	0	0	0	0	0	0	0	0	0
SWW11084B003	PUL17_F5	0	0	0	0	0	0	0	0	0	0	0	0	0	0	0	0	0	2	0	0	0	0	0	0	0	0	0	2	0	0	0	0	0	0	0	0	0	1	0	0	0	0	0	0	0	0	1	0
SWW11084B004	PUL17_F5	0	0	0	0	0	0	0	0	0	0	0	0	0	0	0	0	0	2	0	0	0	0	0	0	0	0	0	2	0	0	0	0	0	0	0	0	0	0	0	0	0	0	0	0	0	0	2	0
SWW11084B005	PUL17_F5	0	0	0	0	0	0	0	0	0	0	0	0	0	0	0	0	0	2	0	0	0	0	0	0	0	0	0	2	0	0	0	0	0	0	0	0	0	0	0	0	0	0	0	0	0	0	1	0
SWW11084B006	PUL17_F5	0	0	0	0	0	0	0	0	0	0	0	0	0	0	0	0	0	2	0	0	0	0	0	0	0	0	0	2	0	0	0	0	0	0	0	0	0	2	0	0	0	0	0	0	0	0	2	0
SWW11084B007	PUL17_F5	0	0	0	0	0	0	0	0	0	0	0	0	0	0	0	0	0	2	0	0	0	0	0	0	0	0	0	2	0	0	0	0	0	0	0	0	0	0	0	0	0	0	0	0	0	0	2	0
SWW11084B008T	PUL17_F5	0	0	0	0	0	0	0	0	0	0	0	0	0	0	0	0	0	2	0	0	0	0	0	0	0	0	0	2	0	0	0	0	0	0	0	0	0	0	0	0	0	0	0	0	0	0	1	0
SWW11087B001	PUL17_F5	0	0	0	0	0	2	0	2	0	0	0	0	1	0	0	0	0	2	0	0	0	0	0	0	0	2	0	0	0	0	0	0	0	0	0	0	0	0	0	0	0	0	0	0	0	0	2	2
SWW11087B002	PUL17_F5	0	0	0	0	0	0	0	0	0	0	0	0	0	0	0	0	0	2	0	0	0	0	0	0	0	0	0	2	0	0	0	0	0	0	0	0	0	2	0	0	0	0	0	0	0	0	2	2
SWW11087B003	PUL17_F5	0	0	0	0	0	2	0	1	0	0	0	0	0	0	0	0	0	2	0	0	0	0	0	0	0	0	0	2	0	0	0	0	0	0	0	0	0	2	0	0	0	0	0	0	0	0	0	0
SWW11090B001	PUL17_F5	0	0	0	0	0	0	0	0	0	0	0	0	0	0	0	0	0	2	0	0	0	0	0	0	0	0	0	2	0	0	0	0	0	0	0	0	0	2	0	0	0	0	0	0	0	0	0	0
SWW11090B002	PUL17_F5	0	0	0	0	0	1	0	1	0	0	0	0	0	0	0	0	0	2	0	0	0	0	0	0	1	0	0	1	0	0	0	0	0	0	0	0	0	1	0	0	0	0	0	0	0	0	1	1
SWW11090B003	PUL17_F5	0	0	0	0	0	0	0	0	0	0	0	0	0	0	0	0	0	2	0	0	0	0	0	0	0	0	0	2	0	0	0	0	0	0	0	0	0	2	0	0	0	0	0	0	0	0	0	0
SWW11090B004	PUL17_F5	0	0	0	0	0	1	0	1	0	0	0	0	0	0	0	0	0	0	0	0	1	0	0	0	2	2	0	0	0	0	0	0	0	0	0	0	0	0	0	0	0	0	0	0	0	0	2	2
SWW11090B005	PUL17_F5	0	0	0	0	0	2	0	2	0	0	0	0	0	0	0	0	0	0	0	0	1	0	0	0	2	2	0	0	0	0	0	0	0	0	0	0	0	0	0	0	0	0	0	0	0	0	1	2
SWW11094B001	PUL17_F5	0	0	0	0	0	0	0	0	0	0	0	0	0	0	0	0	0	2	0	0	0	0	0	0	0	0	0	2	0	0	0	0	0	0	0	0	0	0	0	0	0	0	0	0	0	0	2	0
SWW11094B002	PUL17_F5	0	0	0	0	0	0	0	0	0	0	0	0	0	0	0	0	0	2	0	0	0	0	0	0	0	0	0	2	0	0	0	0	0	0	0	0	0	1	0	0	0	0	0	0	0	0	0	0
SWW11094B003	PUL17_F5	0	0	0	0	1	0	0	0	0	0	0	0	0	0	0	0	0	2	0	0	0	0	0	0	0	0	0	2	0	0	0	0	0	0	0	0	0	1	0	0	0	0	0	0	0	0	0	0
SWW11094B004	PUL17_F5	0	0	0	0	0	0	0	0	0	0	0	0	0	0	0	0	0	2	0	0	0	0	0	0	0	0	0	2	0	0	0	0	0	0	0	0	0	0	0	0	0	0	0	0	0	0	2	0
SWW11094B005	PUL17_F5	0	0	0	0	0	0	0	0	0	0	0	0	0	0	0	0	0	2	0	0	0	0	0	0	0	0	0	0	0	0	0	0	0	0	0	0	0	1	0	0	0	0	0	0	0	0	0	0
SWW11094B006	PUL17_F5	0	0	0	0	0	0	0	0	0	0	0	0	0	0	0	0	0	2	0	0	0	0	0	0	0	0	0	2	0	0	0	0	0	0	0	0	0	0	0	0	0	0	0	0	0	0	2	0
SWW11095B001	PUL17_F5	0	0	0	0	0	0	0	0	0	0	0	0	0	0	0	0	2	0	2	2	0	0	0	0	2	2	0	0	0	0	0	0	0	0	0	0	0	0	0	0	0	0	0	2	0	0	2	0
SWW11095B002	PUL17_F5	0	0	0	0	0	0	0	0	0	0	0	0	0	0	0	0	0	0	0	0	0	0	0	0	0	0	0	2	0	0	0	0	0	0	0	0	0	2	0	0	0	0	0	0	0	0	0	0
SWW11098B001	PUL17_F5	0	0	0	0	0	0	0	0	0	0	0	0	0	0	0	0	0	2	0	0	0	0	0	0	0	0	0	2	0	0	0	0	0	0	0	0	0	0	0	0	0	0	0	0	0	0	0	0
SWW11098B002U	PUL17_F5	0	0	0	0	0	0	0	0	0	0	0	0	0	0	0	0	0	2	0	0	0	0	0	0	0	0	0	2	0	0	0	0	0	0	0	0	0	2	0	0	0	0	0	0	0	0	0	0
SWW11099B001	PUL17_F5	0	0	0	0	0	0	0	0	0	0	0	0	0	0	0	0	0	2	0	0	0	0	0	0	0	0	0	2	0	0	0	0	0	0	0	0	0	0	0	0	0	0	0	0	0	0	2	0
SWW11099B002	PUL17_F5	0	0	0	0	0	0	0	0	0	0	0	0	0	0	0	0	0	2	0	0	0	0	0	0	0	0	0	2	0	0	0	0	0	0	0	0	0	2	0	0	0	0	0	0	0	0	0	0
SWW11099B003	PUL17_F5	1	1	0	0	0	0	0	0	0	0	0	0	0	1	1	0	0	2	0	0	0	2	0	0	0	0	0	2	0	0	0	0	0	0	0	0	0	2	0	0	0	0	0	0	0	0	1	0
SWW11099B004	PUL17_F5	1	1	1	0	0	0	0	0	0	0	0	0	0	2	2	0	0	0	0	0	0	1	0	0	0	0	0	1	1	1	2	2	0	2	2	2	1	1	1	2	0	1	1	0	2	1	0	0
SWW11099B005	PUL17_F5	2	2	2	0	0	0	0	0	0	0	0	0	0	2	2	0	0	0	0	0	0	2	0	0	0	0	0	0	2	2	2	2	0	2	2	2	2	0	2	0	2	2	2	0	2	2	0	0
SWW11102B001	PUL17_F5	0	0	0	0	0	0	0	0	0	1	1	1	1	0	0	0	0	2	0	0	0	0	0	0	0	0	0	2	0	0	0	0	0	0	0	0	0	1	0	0	0	0	0	0	0	0	0	0
SWW11104B001	PUL17_F5	0	0	0	0	0	0	0	0	0	0	0	0	0	0	0	0	0	2	0	0	0	0	0	0	0	0	0	2	0	0	0	0	0	0	0	0	0	2	0	0	0	0	0	0	0	0	0	0
SWW11104B002	PUL17_F5	0	0	0	0	0	0	0	0	0	0	0	0	0	0	0	0	0	2	0	0	0	0	0	0	0	0	0	2	0	0	0	0	0	0	0	0	0	2	0	0	0	0	0	0	0	0	0	0
SWW11104B003	PUL17_F5	0	0	0	0	0	0	0	0	0	0	0	0	0	0	0	0	0	2	0	0	0	0	0	0	0	0	0	2	0	0	0	0	0	0	0	0	0	2	0	0	0	0	0	0	0	0	0	0
SWW11107B001	PUL17_F5	0	0	0	0	0	2	0	2	0	0	0	0	0	0	0	0	0	0	0	0	1	0	0	0	2	2	0	0	0	0	0	0	0	0	0	0	0	0	0	0	0	0	0	0	0	0	2	2
SWW11107B002	PUL17_F5	0	0	0	0	0	2	0	2	0	0	0	0	0	0	0	0	0	2	0	0	1	0	0	0	2	1	0	2	0	0	0	0	0	0	0	0	0	1	0	0	0	0	0	0	0	0	1	0
SWW11107B003	PUL17_F5	0	0	0	0	0	0	0	0	0	0	0	0	0	0	0	0	0	2	0	0	0	0	0	0	0	0	0	2	0	0	0	0	0	0	0	0	0	2	0	0	0	0	0	0	0	0	0	0
SWW11112B001	PUL17_F5	0	0	0	0	0	0	0	0	0	1	1	1	1	0	0	0	0	2	0	0	0	0	0	0	0	0	0	2	0	0	0	0	0	0	0	0	0	0	0	0	0	0	0	0	0	0	2	0
SWW11112B002	PUL17_F5	0	0	0	0	0	0	0	0	0	0	0	0	0	0	0	0	0	2	0	0	0	0	0	0	0	0	0	0	0	0	0	0	0	0	0	0	0	0	0	0	0	0	0	0	0	0	2	0
SWW11112B003	PUL17_F5	0	0	0	0	0	0	0	0	0	1	1	1	1	0	0	0	0	2	0	0	0	0	0	0	0	0	0	2	0	0	0	0	0	0	0	0	0	0	0	0	0	0	0	0	0	0	2	0
SWW11112B004	PUL17_F5	0	0	0	0	0	0	0	0	0	1	1	1	1	0	0	0	0	2	0	0	0	0	0	0	0	0	0	2	0	0	0	0	0	0	0	0	0	0	0	1	0	0	0	0	0	0	2	0
SWW11112B005	PUL17_F5	0	0	0	0	0	0	0	0	0	0	0	0	0	0	0	0	0	2	0	0	0	0	0	0	0	0	0	0	0	0	0	0	0	0	0	0	0	0	0	0	0	0	0	0	0	0	2	0
SWW11112B006	PUL17_F5	0	0	0	0	0	0	0	0	0	0	0	0	0	0	0	0	0	2	0	0	0	0	0	0	0	0	0	2	0	0	0	0	0	0	0	0	0	0	0	0	0	0	0	0	0	0	2	0
SWW11112B007	PUL17_F5	0	0	0	0	0	0	0	0	0	0	0	0	0	0	0	0	0	2	0	0	0	0	0	0	0	0	0	2	0	0	0	0	0	0	0	0	0	0	0	0	0	0	0	0	0	0	2	0
SWW11113B001	PUL17_F5	0	0	0	0	0	0	0	0	0	1	1	1	1	0	0	0	0	0	0	0	0	0	0	0	0	0	0	2	0	0	0	0	0	0	0	0	0	2	0	0	0	0	0	0	0	0	0	0
SWW11113B002	PUL17_F5	0	0	0	0	0	0	0	0	0	0	0	0	0	0	0	0	0	2	0	0	0	0	0	0	0	0	0	2	0	0	0	0	0	0	0	0	0	0	0	0	0	0	0	0	0	0	2	0
SWW11113B003	PUL17_F5	0	0	0	0	0	0	0	0	0	1	1	1	1	0	0	0	0	2	0	0	0	0	0	0	0	0	0	2	0	0	0	0	0	0	0	0	0	0	0	0	0	0	0	0	0	0	1	0
SWW11113B004	PUL17_F5	0	0	0	0	0	0	0	0	0	1	1	1	1	0	0	0	0	2	0	0	0	0	0	0	0	0	0	2	0	0	0	0	0	0	0	0	0	0	0	0	0	0	0	0	0	0	2	0
SWW11113B005	PUL17_F5	0	0	0	0	0	0	0	0	0	1	1	1	1	0	0	0	0	2	0	0	0	0	0	0	0	0	0	2	0	0	0	0	0	0	0	0	0	1	0	0	0	0	0	0	0	0	1	0
SWW11113B006	PUL17_F5	0	0	0	0	0	0	0	0	0	1	1	1	1	0	0	0	0	2	0	0	0	0	0	0	0	0	0	2	0	0	0	0	0	0	0	0	0	2	0	0	0	0	0	0	0	0	0	0
SWW11113B007	PUL17_F5	0	0	0	0	0	0	0	0	0	2	2	2	2	0	0	0	0	2	0	0	0	0	0	0	0	0	0	2	0	0	0	0	0	0	0	0	0	0	0	0	0	0	0	0	0	0	2	0
SWW11113B008	PUL17_F5	0	0	0	0	0	0	0	0	0	1	1	1	1	0	0	0	0	2	0	0	0	0	0	0	0	0	0	2	0	0	0	0	0	0	0	0	0	0	0	0	0	0	0	0	0	0	2	0
SWW11115B001U	PUL17_F5	0	0	0	0	0	0	0	0	0	1	1	1	1	0	0	0	0	2	0	0	0	0	0	0	0	0	0	2	0	0	0	0	0	0	0	0	0	0	0	0	0	0	0	0	0	0	2	0
SWW11115B002	PUL17_F5	0	0	0	0	0	0	0	0	0	0	0	0	0	0	0	0	0	2	0	0	0	0	0	0	0	0	0	2	0	0	0	0	0	0	0	0	0	1	0	0	0	0	0	0	0	0	1	0
SWW11115B003	PUL17_F5	0	0	0	0	0	0	0	0	0	1	1	1	1	0	0	0	0	2	0	0	0	0	0	0	0	0	0	2	0	0	0	0	0	0	0	0	0	2	0	0	0	0	0	0	0	0	0	0
SWW11116B001	PUL17_F5	0	0	0	0	0	0	0	0	0	0	0	0	0	0	0	0	0	2	0	0	0	0	0	0	0	0	0	2	0	0	0	0	0	0	0	0	0	0	0	0	0	0	0	0	0	0	2	0
SWW11116B002	PUL17_F5	0	0	0	0	0	0	0	0	0	0	0	0	0	0	0	0	0	2	0	0	0	0	0	0	0	0	0	2	0	0	0	0	0	0	0	0	0	2	0	0	0	0	0	0	0	0	0	0
SWW11116B003	PUL17_F5	0	0	0	0	0	0	0	0	0	1	1	1	1	0	0	0	0	2	0	0	0	0	0	0	0	0	0	2	0	0	0	0	0	0	0	0	0	0	0	0	0	0	0	0	0	0	2	0
SWW11117B001	PUL17_F5	0	0	0	0	0	0	0	0	0	0	0	0	0	0	0	0	0	2	0	0	0	0	0	0	0	0	0	2	0	0	0	0	0	0	0	0	0	0	0	0	0	0	0	0	0	0	2	0
SWW11117B002	PUL17_F5	0	0	0	0	0	0	0	0	0	1	1	1	1	0	0	0	0	2	0	0	0	0	0	0	0	0	0	2	0	0	0	0	0	0	0	0	0	1	0	0	0	0	0	0	0	0	0	0
SWW11117B003	PUL17_F5	0	0	0	0	0	0	0	0	0	0	0	0	0	0	0	0	0	2	0	0	0	0	0	0	0	0	0	2	0	0	0	0	0	0	0	0	0	0	0	0	0	0	0	0	0	0	2	0
SWW11117B004	PUL17_F5	0	0	0	0	0	0	0	0	0	0	0	0	0	0	0	0	0	2	0	0	0	0	0	0	0	0	0	2	0	0	0	0	0	0	0	0	0	1	0	0	0	0	0	0	0	0	1	0
SWW11117B005	PUL17_F5	0	0	0	0	0	0	0	0	0	0	0	0	0	0	0	0	0	2	0	0	0	0	0	0	0	0	0	2	0	0	0	0	0	0	0	0	0	0	0	0	0	0	0	0	0	0	2	0
SWW11117B006	PUL17_F5	0	0	0	0	0	0	0	0	0	1	1	1	1	0	0	0	0	2	0	0	0	0	0	0	0	0	0	2	0	0	0	0	0	0	0	0	0	0	0	0	0	0	0	0	0	0	2	0
SWW11117B007	PUL17_F5	0	0	0	0	0	0	0	0	0	0	0	0	0	0	0	0	0	2	0	0	0	0	0	0	0	0	0	2	0	0	0	0	0	0	0	0	0	0	0	0	0	0	0	0	0	0	2	0
SWW11117B008	PUL17_F5	0	0	0	0	0	0	0	0	0	0	0	0	0	0	0	0	0	2	0	0	0	0	0	0	0	0	0	2	0	0	0	0	0	0	0	0	0	0	0	0	0	0	0	0	0	0	2	0
SWW11117B009	PUL17_F5	0	0	0	0	0	0	0	0	0	0	0	0	0	0	0	0	0	2	0	0	0	0	0	0	0	0	0	2	0	0	0	0	0	0	0	0	0	1	0	0	0	0	0	0	0	0	0	0
SWW11118B001	PUL17_F5	0	0	0	0	0	0	0	0	0	0	0	0	0	0	0	0	0	2	0	0	0	0	0	0	0	0	0	2	0	0	0	0	0	0	0	0	0	1	0	0	0	0	0	0	0	0	1	0
SWW11118B002	PUL17_F5	0	0	0	0	0	0	0	0	0	1	1	1	1	0	0	0	0	2	0	0	0	0	0	0	0	0	0	2	0	0	0	0	0	0	0	0	0	0	0	0	0	0	0	0	0	0	2	0
SWW11118B003	PUL17_F5	0	0	0	0	0	0	0	0	0	0	0	0	0	0	0	0	0	2	0	0	0	0	0	0	0	0	0	2	0	0	0	0	0	0	0	0	0	2	0	0	0	0	0	0	0	0	0	0
SWW11118B004	PUL17_F5	0	0	0	0	0	0	0	0	0	0	0	0	0	0	0	0	0	2	0	0	0	0	0	0	0	0	0	2	0	0	0	0	0	0	0	0	0	2	0	0	0	0	0	0	0	0	0	0
SWW11120B001	PUL17_F5	0	0	0	0	0	0	0	0	0	1	1	1	1	0	0	0	0	2	0	0	0	0	0	0	0	0	0	2	0	0	0	0	0	0	0	0	0	0	0	0	0	0	0	0	0	0	2	0
SWW11120B0010	PUL17_F5	0	0	0	0	0	0	0	0	0	0	0	0	0	0	0	0	0	2	0	0	0	0	0	0	0	0	0	2	0	0	0	0	0	0	0	0	0	0	0	0	0	0	0	0	0	0	2	0
SWW11120B0011	PUL17_F5	2	2	2	0	0	0	0	0	0	2	2	2	2	2	2	0	0	0	0	0	0	2	0	0	0	0	0	0	2	2	2	2	2	2	2	2	2	0	2	0	0	2	2	0	2	2	0	0
SWW11120B002	PUL17_F5	0	0	0	0	0	0	0	0	0	0	0	0	0	0	0	0	0	2	0	0	0	0	0	0	0	0	0	2	0	0	0	0	0	0	0	0	0	0	0	0	0	0	0	0	0	0	2	0
SWW11120B003U	PUL17_F5	2	2	2	0	0	0	0	0	0	0	0	0	0	2	2	0	0	0	0	0	0	2	0	0	0	0	0	0	2	2	2	2	0	2	2	2	2	0	2	2	2	2	2	0	1	2	0	0
SWW11120B004	PUL17_F5	2	2	2	0	0	0	0	0	0	0	0	0	0	2	2	0	0	0	0	0	0	2	0	0	0	0	0	0	2	2	2	2	0	2	2	2	2	0	2	0	2	2	2	0	2	2	0	0
SWW11120B005	PUL17_F5	0	0	0	0	0	0	0	0	0	0	0	0	0	0	0	0	0	2	0	0	0	0	0	0	0	0	0	2	0	0	0	0	0	0	0	0	0	0	0	0	0	0	0	0	0	0	2	0
SWW11120B006	PUL17_F5	2	2	2	0	0	0	0	0	0	2	2	2	2	2	2	0	0	0	0	0	0	2	0	0	0	0	0	0	2	2	2	2	0	2	2	2	2	0	2	2	2	2	2	0	2	2	0	0
SWW11120B007	PUL17_F5	0	0	0	0	0	0	0	0	0	0	0	0	0	0	0	0	0	2	0	0	0	0	0	0	0	0	0	2	0	0	0	0	0	0	0	0	0	0	0	0	0	0	0	0	0	0	2	0
SWW11120B008	PUL17_F5	2	2	2	0	0	0	0	0	0	2	2	2	2	2	2	0	0	0	0	0	0	2	0	0	0	0	0	0	2	2	2	2	0	2	2	2	2	0	2	0	2	2	2	0	2	2	0	0
SWW11120B009	PUL17_F5	1	2	2	0	0	0	0	0	0	1	1	1	1	2	2	0	0	2	0	0	0	1	0	0	0	0	0	0	1	1	1	1	0	0	0	0	2	0	2	2	2	2	2	0	2	2	0	0
SWW11123B001	PUL17_F5	0	0	0	0	0	2	0	2	0	1	1	1	1	0	0	0	0	0	0	0	1	0	0	0	2	2	0	0	0	0	0	0	0	0	0	0	0	0	0	0	0	0	0	0	0	0	2	2
SWW11123B002	PUL17_F5	0	0	0	0	0	1	0	0	0	0	0	0	0	0	0	0	0	1	0	0	1	0	0	0	1	1	0	0	0	0	0	0	0	0	0	0	0	0	0	0	0	0	0	0	0	0	2	2
SWW11123B003	PUL17_F5	0	0	0	0	0	0	0	0	0	1	1	1	1	0	0	0	0	0	0	0	1	0	0	0	2	2	0	0	0	0	0	0	0	0	0	0	0	0	0	0	0	0	0	0	0	0	2	2
SWW11123B004	PUL17_F5	0	0	0	0	0	0	0	0	0	0	0	0	0	0	0	0	0	2	0	0	0	0	0	0	0	0	0	2	0	0	0	0	0	0	0	0	0	0	0	0	0	0	0	0	0	0	2	0
SWW11127B001	PUL17_F5	0	0	0	0	0	2	0	2	0	1	1	1	1	0	0	0	0	0	0	0	1	0	0	0	2	2	0	0	0	0	0	0	0	0	0	0	0	0	0	0	0	0	0	2	0	0	2	0
SWW11127B002	PUL17_F5	0	0	0	0	0	2	0	0	0	0	0	0	0	0	0	0	0	0	0	0	1	0	0	0	2	2	0	0	0	0	0	0	0	0	0	0	0	0	0	0	0	0	0	2	0	0	2	0
SWW11127B003	PUL17_F5	0	0	0	0	0	0	0	0	0	1	1	1	1	0	0	0	0	2	0	0	0	0	0	0	0	0	0	2	0	0	0	0	0	0	0	0	0	2	0	0	0	0	0	0	0	0	0	0
SWW11127B004T	PUL17_F5	0	0	0	0	0	0	0	0	0	0	0	0	0	0	0	0	0	2	0	0	0	0	0	0	0	0	0	2	0	0	0	0	0	0	0	0	0	2	0	0	0	0	0	0	0	0	0	0
SWW11127B005T	PUL17_F5	0	0	0	0	0	0	0	0	0	0	0	0	0	0	0	0	0	2	0	0	0	0	0	0	0	0	0	2	0	0	0	0	0	0	0	0	0	2	0	0	0	0	0	0	0	0	0	0
SWW111281SSD111U	PUL17_F5	0	0	0	0	0	0	0	0	0	0	0	0	0	0	0	0	0	2	0	0	0	0	0	0	0	0	0	2	0	0	0	0	0	0	0	0	0	2	0	0	0	0	0	0	0	0	0	0
SWW111281SSD112	PUL17_F5	0	0	0	0	0	0	0	0	0	0	0	0	0	0	0	0	0	2	0	0	0	0	0	0	0	0	0	2	0	0	0	0	0	0	0	0	0	2	0	0	0	0	0	0	0	0	0	0
SWW111281SSD113	PUL17_F5	0	0	0	0	0	0	0	0	0	0	0	0	0	0	0	0	0	2	0	0	0	0	0	0	0	0	0	2	0	0	0	0	0	0	0	0	0	2	0	0	0	0	0	0	0	0	0	0
SWW111281SSD114	PUL17_F5	0	0	0	0	0	0	0	0	0	1	1	1	1	0	0	0	0	2	0	0	0	0	0	0	0	0	0	2	0	0	0	0	0	0	0	0	0	2	0	0	0	0	0	0	0	0	0	0
SWW111281SSD115	PUL17_F5	0	0	0	0	0	0	0	0	0	0	0	0	0	0	0	0	0	2	0	0	0	0	0	0	0	0	0	2	0	0	0	0	0	0	0	0	0	2	0	0	0	0	0	0	0	0	0	0
SWW111281SSD116	PUL17_F5	0	0	0	0	0	0	0	0	0	1	1	1	1	0	0	0	0	0	0	0	0	0	0	0	0	0	0	2	0	0	0	0	0	0	0	0	0	2	0	0	0	0	0	0	0	0	0	0
SWW111281SSD117U	PUL17_F5	0	0	0	0	0	0	0	0	0	0	0	0	0	0	0	0	0	2	0	0	0	0	0	0	0	0	0	2	0	0	0	0	0	0	0	0	0	2	0	0	0	0	0	0	0	0	0	0
SWW11130B001T	PUL17_F5	0	0	0	0	0	0	0	0	0	1	1	1	1	0	0	0	0	2	0	0	0	0	0	0	0	0	0	2	0	0	0	0	0	0	0	0	0	2	0	0	0	0	0	0	0	0	0	0
SWW11131B001T	PUL17_F5	0	0	0	0	0	0	0	2	0	1	1	1	1	0	0	0	0	0	0	0	1	0	0	0	2	2	0	0	0	0	0	0	0	0	0	0	0	0	0	0	0	0	0	0	0	0	2	2
SWW11131B002	PUL17_F5	0	0	0	0	0	2	0	2	0	0	0	0	0	0	0	0	0	0	0	0	1	0	0	0	2	2	0	0	0	0	0	0	0	0	0	0	0	0	0	0	0	0	0	2	0	0	2	0
SWW11131B003	PUL17_F5	0	0	0	0	0	2	0	2	0	1	1	1	1	0	0	0	0	0	0	0	1	0	0	0	2	2	0	0	0	0	0	0	0	0	0	0	0	0	0	0	0	0	0	1	0	0	2	1
SWW11131B004	PUL17_F5	0	0	0	0	0	2	0	2	0	0	0	0	0	0	0	0	0	0	0	0	1	0	0	0	0	2	0	0	0	0	0	0	0	0	0	0	0	0	0	0	0	0	0	0	0	0	2	2
SWW11131B005	PUL17_F5	0	0	0	0	0	2	0	2	0	0	0	0	0	0	0	0	0	0	0	0	1	0	0	0	0	2	0	0	0	0	0	0	0	0	0	0	0	0	0	0	0	0	0	0	0	0	2	0
SWW11131B006	PUL17_F5	0	0	0	0	0	2	0	2	0	0	0	0	0	0	0	0	0	0	0	0	1	0	0	0	2	2	0	0	0	0	0	0	0	0	0	0	0	0	0	0	0	0	0	0	0	0	2	2
SWW11131B007	PUL17_F5	1	0	0	0	0	2	0	2	0	0	0	0	0	1	1	0	0	0	0	0	1	0	0	0	2	2	0	0	1	1	1	1	0	1	1	1	0	0	1	0	1	0	0	0	1	0	2	2
SWW11131B008T	PUL17_F5	0	0	0	0	0	2	0	2	0	1	1	1	1	0	0	0	0	0	0	0	1	0	0	0	2	2	0	0	0	0	0	0	0	0	0	0	0	0	0	0	0	0	0	2	0	0	2	0
SWW11137B001	PUL17_F5	0	0	0	0	0	0	0	0	0	0	0	0	0	0	0	0	2	0	2	2	0	0	0	0	2	2	0	0	0	0	0	0	0	0	0	0	0	0	0	0	0	0	0	0	0	0	2	2
SWW11137B002	PUL17_F5	0	0	0	0	0	0	0	0	0	0	0	0	0	0	0	0	2	0	2	2	0	0	0	0	0	0	0	0	0	0	0	0	0	0	0	0	0	0	0	0	0	0	0	0	0	0	2	2
SWW11137B003U	PUL17_F5	0	0	0	0	0	0	0	0	0	0	0	0	0	0	0	0	0	2	0	0	0	0	0	0	0	0	0	2	0	0	0	0	0	0	0	0	0	2	0	0	0	0	0	0	0	0	0	0
SWW11137B004	PUL17_F5	0	0	0	0	0	0	0	0	0	0	0	0	0	0	0	0	1	1	1	1	0	0	0	0	0	1	0	1	0	0	0	0	0	0	0	0	0	2	0	0	0	0	0	0	0	0	1	1
SWW11137B005T	PUL17_F5	0	0	0	0	0	0	0	0	0	1	1	1	1	0	0	0	0	2	0	0	0	0	0	0	0	0	0	2	0	0	0	0	0	0	0	0	0	0	0	0	0	0	0	0	0	0	0	0
SWW11137B006U	PUL17_F5	0	0	0	0	0	0	0	0	0	1	1	1	1	0	0	0	0	2	0	0	0	0	0	0	0	0	0	2	0	0	0	0	0	0	0	0	0	2	0	0	0	0	0	0	0	0	0	0
SWW11138B001	PUL17_F5	0	0	0	0	0	0	0	0	0	0	0	0	0	0	0	0	0	2	0	0	0	0	0	0	0	0	0	2	0	0	0	0	0	0	0	0	0	0	0	0	0	0	0	0	0	0	2	0
SWW11138B002U	PUL17_F5	0	0	0	0	0	0	0	0	0	0	0	0	0	0	0	0	2	0	2	2	0	0	0	0	2	2	0	0	0	0	0	0	0	0	0	0	0	0	0	0	0	0	0	0	0	0	2	2
SWW11138B003	PUL17_F5	0	0	0	0	0	0	0	0	0	0	0	0	0	0	0	0	2	0	2	1	0	0	0	0	2	2	0	0	0	0	0	0	0	0	0	0	0	0	0	0	0	0	0	0	0	0	2	2
SWW11138B004	PUL17_F5	0	0	0	0	0	0	0	0	0	0	0	0	0	0	0	0	0	2	0	0	0	0	0	0	0	0	0	2	0	0	0	0	0	0	0	0	0	0	0	0	0	0	0	0	0	0	2	0
SWW11138B005	PUL17_F5	0	0	0	0	0	0	0	0	0	0	0	0	0	0	0	0	0	2	0	0	0	0	0	0	0	0	0	2	0	0	0	0	0	0	0	0	0	0	0	0	0	0	0	0	0	0	2	0
SWW11138B006	PUL17_F5	0	0	0	0	0	0	0	0	0	0	0	0	0	0	0	0	0	0	0	0	0	0	0	0	0	0	0	0	0	0	0	0	0	0	0	0	0	0	0	0	0	0	0	0	0	0	2	0
SWW11138B007	PUL17_F5	0	0	0	0	0	0	0	0	0	0	0	0	0	0	0	0	2	0	2	2	0	0	0	0	0	2	0	0	0	0	0	0	0	0	0	0	0	0	0	0	0	0	0	0	0	0	2	2
SWW11139B001	PUL17_F5	2	2	2	0	0	0	0	0	0	0	0	0	0	2	2	0	0	0	0	0	0	2	0	0	0	0	0	0	2	2	2	2	0	2	2	2	2	0	2	2	2	1	1	0	1	1	2	2
SWW11139B002	PUL17_F5	0	0	1	0	0	0	0	0	0	0	0	0	0	0	0	0	2	0	2	2	0	1	0	0	2	1	0	0	1	1	1	1	0	1	1	1	0	0	1	0	0	0	0	0	0	0	2	2
SWW11139B003	PUL17_F5	1	1	1	0	0	0	0	0	0	0	0	0	0	2	2	0	0	0	0	0	0	2	0	0	0	0	0	0	2	2	2	2	0	2	2	2	0	0	2	2	2	2	2	0	2	2	0	0
SWW11139B004	PUL17_F5	2	1	2	0	0	0	0	0	0	0	0	0	0	1	1	0	2	0	2	1	0	2	0	0	0	0	0	0	1	1	2	2	0	2	2	2	1	0	2	0	1	1	1	0	2	1	0	0
SWW11139B005	PUL17_F5	0	0	0	0	0	0	0	0	0	0	0	0	0	0	0	0	2	0	2	1	0	0	0	0	2	2	0	0	0	0	0	0	0	0	0	0	0	0	0	0	0	0	0	0	0	0	2	0
SWW11139B006	PUL17_F5	2	2	2	0	0	0	0	0	0	0	0	0	0	2	2	0	0	0	0	0	0	0	0	0	0	0	0	0	2	2	2	2	2	2	2	2	2	0	2	2	2	2	2	0	2	2	0	0
SWW11139B008U	PUL17_F5	2	2	2	0	0	0	0	0	0	0	0	0	0	2	2	0	0	0	0	0	0	2	0	0	0	0	0	0	2	2	2	2	0	2	2	2	2	0	2	2	1	0	0	0	1	0	2	2
SWW11139B009	PUL17_F5	2	2	2	0	0	0	0	0	0	0	0	0	0	2	2	0	0	0	0	0	0	2	0	0	0	0	0	0	2	2	2	2	0	2	2	2	2	0	2	2	0	2	2	0	2	2	0	0
SWW11140B001	PUL17_F5	0	0	0	0	0	0	0	0	0	0	0	0	0	0	0	0	2	0	2	2	0	0	0	0	2	2	0	0	0	0	0	0	0	0	0	0	0	0	0	0	0	0	0	0	0	0	2	2
SWW11140B002	PUL17_F5	0	0	0	0	0	0	0	0	0	0	0	0	0	0	0	0	2	0	2	2	0	0	0	0	2	2	0	0	0	0	0	0	0	0	0	0	0	0	0	0	0	0	0	0	0	0	2	2
SWW11140B003	PUL17_F5	0	0	0	0	0	0	0	0	0	0	0	0	0	0	0	0	2	0	2	2	0	0	0	0	0	2	0	0	0	0	0	0	0	0	0	0	0	0	0	0	0	0	0	0	0	0	2	2
SWW11140B004	PUL17_F5	0	0	0	0	0	0	0	0	0	0	0	0	0	0	0	0	2	0	2	2	0	0	0	0	0	2	0	0	0	0	0	0	0	0	0	0	0	0	0	0	0	0	0	0	0	0	2	2
SWW11140B005	PUL17_F5	0	0	0	0	0	0	0	0	0	0	0	0	0	0	0	0	2	0	2	2	0	0	0	0	2	2	0	0	0	0	0	0	0	0	0	0	0	0	0	0	0	0	0	0	0	0	2	2
SWW11140B006	PUL17_F5	0	0	0	0	0	0	0	0	0	0	0	0	0	0	0	0	2	0	2	0	0	0	0	0	2	2	0	0	0	0	0	0	0	0	0	0	0	0	0	0	0	0	0	0	0	0	2	2
SWW11140B007	PUL17_F5	0	0	0	0	0	0	0	0	0	0	0	0	0	0	0	0	2	0	2	2	0	0	0	0	2	2	0	0	0	0	0	0	0	0	0	0	0	0	0	0	0	0	0	0	0	0	2	2
SWW11140B008	PUL17_F5	0	0	0	0	0	0	0	0	0	0	0	0	0	0	0	0	2	0	2	2	0	0	0	0	2	2	0	0	0	0	0	0	0	0	0	0	0	0	0	0	0	0	0	0	0	0	2	2
SWW11142B001T	PUL17_F5	1	1	2	0	0	0	0	0	0	0	0	0	0	2	2	0	2	0	2	1	0	0	0	0	0	0	0	0	2	2	2	2	2	2	2	2	2	0	2	2	2	2	2	0	2	2	0	0
SWW11142B002	PUL17_F5	2	2	2	0	0	0	0	0	0	0	0	0	0	2	2	0	0	0	0	0	0	0	0	0	0	0	0	0	2	2	2	2	0	2	2	2	2	0	2	2	2	2	2	0	2	2	0	0
SWW11142B003	PUL17_F5	2	2	2	0	0	0	0	0	0	0	0	0	0	2	2	0	0	0	0	0	0	2	0	0	0	0	0	0	2	2	2	2	2	2	2	2	2	0	2	0	2	2	2	0	2	2	0	0
SWW11142B004U	PUL17_F5	2	2	2	0	0	0	0	0	0	0	0	0	0	2	2	0	0	0	0	0	0	0	0	0	0	0	0	0	2	2	2	2	0	2	2	2	2	0	2	0	2	2	2	0	2	2	0	0
SWW11142B005	PUL17_F5	2	2	2	0	0	0	0	0	0	0	0	0	0	2	2	0	0	0	0	0	0	2	0	0	0	0	0	0	2	2	2	2	0	2	2	2	2	0	2	2	2	2	2	0	2	2	0	0
SWW11143B001U	PUL17_F5	0	0	0	0	0	2	0	2	0	0	0	0	0	0	0	0	0	0	0	0	1	0	0	0	2	2	0	0	0	0	0	0	0	0	0	0	0	0	0	0	0	0	0	0	0	0	2	2
SWW11143B002U	PUL17_F5	0	0	0	0	0	1	0	0	0	0	0	0	0	0	0	0	1	0	1	1	1	0	0	0	2	2	0	0	0	0	0	0	0	0	0	0	0	0	0	0	0	0	0	0	0	0	2	0
SWW11143B003U	PUL17_F5	0	0	0	0	0	1	0	0	0	0	0	0	0	0	0	0	0	0	0	1	1	0	0	0	2	2	0	0	0	0	0	0	0	0	0	0	0	0	0	0	0	0	0	0	0	0	2	2
SWW11143B004	PUL17_F5	0	0	0	0	0	2	0	2	0	0	0	0	0	0	0	0	0	0	0	0	1	0	0	0	2	2	0	0	0	0	0	0	0	0	0	0	0	0	0	0	0	0	0	0	0	0	2	2
SWW11143B005	PUL17_F5	0	0	0	0	0	2	0	2	0	0	0	0	0	0	0	0	0	0	0	0	2	0	0	0	2	2	0	0	0	0	0	0	0	0	0	0	0	0	0	0	0	0	0	0	0	0	2	2
SWW11145B001	PUL17_F5	2	2	2	0	0	0	0	0	0	0	0	0	0	2	2	0	0	0	0	0	0	0	0	0	0	0	0	0	2	2	2	2	2	2	2	2	2	0	2	2	2	2	2	0	2	2	0	0
SWW11145B002U	PUL17_F5	0	0	0	0	0	0	0	0	0	0	0	0	0	0	0	0	2	0	2	2	0	0	0	0	2	2	0	0	0	0	0	0	0	0	0	0	0	0	0	0	0	0	0	0	0	0	2	2
SWW11145B003	PUL17_F5	0	0	0	0	0	0	0	0	0	0	0	0	0	0	0	0	2	0	2	2	0	0	0	0	2	2	0	0	0	0	0	0	0	0	0	0	0	0	0	0	0	0	0	0	0	0	2	2
SWW11146B001	PUL17_F5	0	0	0	0	0	0	0	0	0	0	0	0	0	0	0	0	0	0	0	0	0	0	0	0	0	0	0	2	0	0	0	0	0	0	0	0	0	2	0	0	0	0	0	0	0	0	0	0
SWW11146B002	PUL17_F5	0	0	0	0	0	0	0	0	0	0	0	0	0	0	0	0	0	2	0	0	0	0	0	0	0	0	0	2	0	0	0	0	0	0	0	0	0	2	0	0	0	0	0	0	0	0	0	0
SWW11154B001	PUL17_F5	0	0	0	0	0	0	0	0	0	0	0	0	0	0	0	0	0	2	0	0	0	0	0	0	0	0	0	2	0	0	0	0	0	0	0	0	0	2	0	0	0	0	0	0	0	0	0	0
SWW11155B001	PUL17_F5	0	0	0	0	0	0	0	0	0	0	0	0	0	0	0	0	0	2	0	0	0	0	0	0	0	0	0	2	0	0	0	0	0	0	0	0	0	0	0	0	0	0	0	0	0	0	2	0
SWW11155B002	PUL17_F5	0	0	0	0	0	1	0	2	0	0	0	0	0	0	0	0	0	2	0	0	0	0	0	0	0	1	0	1	0	0	0	0	0	0	0	0	0	0	0	0	0	0	0	0	0	0	2	2
SWW11155B003	PUL17_F5	0	0	0	0	0	1	0	2	0	0	0	0	0	0	0	0	0	2	0	0	0	0	0	0	0	1	0	1	0	0	0	0	0	0	0	0	0	0	0	0	0	0	0	0	0	0	2	2
SWW11155B004	PUL17_F5	0	0	0	0	0	0	0	0	0	0	0	0	0	0	0	0	0	0	0	0	0	0	0	0	0	0	0	0	0	0	0	0	0	0	0	0	0	0	0	0	0	0	0	0	0	0	0	0
SWW11157B001T	PUL17_F5	0	0	0	0	0	1	0	1	0	0	0	0	0	0	0	0	0	0	0	0	1	0	0	0	2	1	0	2	0	0	0	0	0	0	0	0	0	1	0	0	0	0	0	0	0	0	1	1
SWW11157B002T	PUL17_F5	0	0	0	0	0	0	0	2	0	0	0	0	0	0	0	0	0	0	0	0	1	0	0	0	2	2	0	0	0	0	0	0	0	0	0	0	0	0	0	0	0	0	0	0	0	0	2	2
SWW11157B003	PUL17_F5	0	0	0	0	0	2	0	2	0	0	0	0	0	0	0	0	0	0	0	0	2	0	0	0	0	2	0	0	0	0	0	0	0	0	0	0	0	0	0	0	0	0	0	0	0	0	2	2
SWW11157B004	PUL17_F5	0	0	0	0	0	1	0	0	0	0	0	0	0	0	0	0	0	2	0	0	0	0	0	0	1	2	0	0	0	0	0	0	0	0	0	0	0	0	0	0	0	0	0	0	0	0	0	0
SWW11157B005	PUL17_F5	0	0	0	0	0	2	0	2	0	0	0	0	0	0	0	0	0	0	0	0	1	0	0	0	2	2	0	0	0	0	0	0	0	0	0	0	0	0	0	0	0	0	0	0	0	0	2	2
SWW11158B001T	PUL17_F5	0	0	0	0	0	2	0	2	0	0	0	0	0	0	0	0	0	0	0	0	1	0	0	0	2	2	0	0	0	0	0	0	0	0	0	0	0	0	0	0	0	0	0	0	0	0	2	2
SWW11158B002	PUL17_F5	0	0	0	0	0	2	0	2	0	0	0	0	0	0	0	0	0	0	0	0	1	0	0	0	2	2	0	0	0	0	0	0	0	0	0	0	0	0	0	0	0	0	0	0	0	0	1	2
SWW11158B003	PUL17_F5	0	0	0	0	0	2	0	2	0	0	0	0	0	0	0	0	0	0	0	0	1	0	0	0	2	2	0	0	0	0	0	0	0	0	0	0	0	0	0	0	0	0	0	0	0	0	2	2
SWW11159B001	PUL17_F5	2	2	0	0	0	0	0	0	0	0	0	0	0	2	2	0	0	0	0	0	0	2	2	2	0	0	0	0	0	0	2	2	0	0	0	0	0	0	2	0	0	2	0	0	0	2	0	0
SWW11159B002	PUL17_F5	0	0	0	0	0	1	0	0	0	0	0	0	0	0	0	0	1	0	1	1	1	0	0	0	2	0	0	0	0	0	0	0	0	0	0	0	0	0	0	0	0	0	0	0	0	0	2	2
SWW11159B003U	PUL17_F5	0	0	0	0	0	2	0	0	0	0	0	0	0	0	0	0	0	0	0	0	1	0	0	0	2	2	0	0	0	0	0	0	0	0	0	0	0	0	0	0	0	0	0	0	0	0	2	2
SWW11166B001U	PUL17_F5	0	0	0	0	0	0	0	0	0	0	0	0	0	0	0	0	2	0	2	1	0	0	0	0	0	2	0	0	0	0	0	0	0	0	0	0	0	0	0	0	0	0	0	2	0	0	2	0
SWW11166B002U	PUL17_F5	2	2	2	0	0	0	0	0	0	0	0	0	0	2	2	0	0	0	0	0	0	2	0	0	0	0	0	0	2	2	2	2	2	2	2	2	2	0	2	2	2	2	2	0	2	2	0	0
SWW11166B003	PUL17_F5	0	0	0	0	0	0	0	0	0	0	0	0	0	0	0	0	2	0	2	1	0	0	0	0	2	2	0	0	0	0	0	0	0	0	0	0	0	0	0	0	0	0	0	2	0	0	2	0
SWW11166B004	PUL17_F5	2	2	2	0	0	0	0	0	0	0	0	0	0	2	2	0	0	0	0	0	0	2	0	0	0	0	0	0	2	2	2	2	0	2	2	2	2	0	2	0	2	2	2	0	2	2	0	0
SWW11166B005	PUL17_F5	2	2	2	0	0	0	0	0	0	0	0	0	0	2	2	0	0	0	0	0	0	2	0	0	0	0	0	0	2	2	2	2	2	2	2	2	2	0	2	2	2	2	2	0	2	0	0	0
SWW11166B006	PUL17_F5	2	2	2	0	0	0	0	0	0	0	0	0	0	2	2	0	0	0	0	0	0	0	0	0	0	0	0	0	2	2	2	2	0	2	2	2	2	0	2	0	2	2	2	0	2	2	0	0
SWW11166B007	PUL17_F5	0	0	0	0	0	0	0	0	0	0	0	0	0	0	0	0	2	0	2	1	0	0	0	0	0	2	0	0	0	0	0	0	0	0	0	0	0	0	0	0	0	0	0	2	0	0	2	0
SWW11166B008	PUL17_F5	0	0	0	0	0	0	0	0	0	0	0	0	0	0	0	0	2	0	2	1	0	0	0	0	2	0	0	0	0	0	0	0	0	0	0	0	0	0	0	0	0	0	0	2	0	0	2	0
SWW11166B009	PUL17_F5	2	2	2	0	0	0	0	0	0	0	0	0	0	2	2	0	0	0	0	0	0	2	0	0	0	0	0	0	2	2	2	2	0	2	2	2	0	0	2	2	2	2	2	0	2	2	0	0
SWW11184B001	PUL17_F5	0	0	0	0	0	0	0	0	0	0	0	0	0	0	0	0	0	2	0	0	0	0	0	0	0	0	0	2	0	0	0	0	0	0	0	0	0	0	0	0	0	0	0	0	0	0	2	0
SWW11184B002	PUL17_F5	0	0	0	0	0	0	0	0	0	0	0	0	0	0	0	0	0	2	0	0	0	0	0	0	0	0	0	2	0	0	0	0	0	0	0	0	0	0	0	0	0	0	0	0	0	0	2	0
SWW11184B003	PUL17_F5	0	0	0	0	0	0	0	0	0	0	0	0	0	0	0	0	0	2	0	0	0	0	0	0	0	0	0	2	0	0	0	0	0	0	0	0	0	0	0	0	0	0	0	0	0	0	2	0
SWW11184B004	PUL17_F5	0	0	0	0	0	0	0	0	0	0	0	0	0	0	0	0	0	2	0	0	0	0	0	0	0	0	0	2	0	0	0	0	0	0	0	0	0	0	0	0	0	0	0	0	0	0	2	0
SWW11184B005	PUL17_F5	0	0	0	0	0	0	0	0	0	0	0	0	0	0	0	0	0	2	0	0	0	0	0	0	0	0	0	2	0	0	0	0	0	0	0	0	0	0	0	0	0	0	0	0	0	0	2	0
SWW11187B001	PUL17_F5	0	0	0	0	0	0	0	0	0	0	0	0	0	0	0	0	0	2	0	0	0	0	0	0	0	0	0	2	0	0	0	0	0	0	0	0	0	2	0	0	0	0	0	0	0	0	2	2
SWW11187B002	PUL17_F5	0	0	0	0	0	0	0	1	0	0	0	0	0	0	0	0	0	2	0	0	0	0	0	0	0	0	0	2	0	0	0	0	0	0	0	0	0	2	0	0	0	0	0	0	0	0	2	2
SWW11187B003	PUL17_F5	0	0	0	0	0	2	0	0	0	0	0	0	0	0	0	0	0	0	0	0	2	0	0	0	2	2	0	0	0	0	0	0	0	0	0	0	0	0	0	0	0	0	0	0	0	0	2	2
SWW11188B001	PUL17_F5	0	0	0	0	0	1	0	2	0	0	0	0	0	0	0	0	0	1	0	0	1	0	0	0	2	2	0	0	0	0	0	0	0	0	0	0	0	0	0	0	0	0	0	0	0	0	2	2
SWW11188B002U	PUL17_F5	0	0	0	0	0	0	0	2	0	0	0	0	0	0	0	0	0	0	0	0	2	0	0	0	0	1	0	0	0	0	0	0	0	0	0	0	0	1	0	0	0	0	0	0	0	0	2	2
SWW11188B003	PUL17_F5	0	0	0	0	0	2	0	2	0	0	0	0	0	0	0	0	0	0	0	0	2	0	0	0	2	2	0	0	0	0	0	0	0	0	0	0	0	0	0	0	0	0	0	0	0	0	2	2
SWW11191B001UT	PUL17_F5	0	0	0	0	0	0	0	0	0	0	0	0	0	0	0	0	0	2	0	0	0	0	0	0	0	0	0	2	0	0	0	0	0	0	0	0	0	2	0	0	0	0	0	0	0	0	0	0
SWW11191B002U	PUL17_F5	0	0	0	0	0	0	0	0	0	0	0	0	0	0	0	0	0	2	0	0	0	0	0	0	0	0	0	2	0	0	0	0	0	0	0	0	0	2	0	0	0	0	0	0	0	0	0	0
SWW11191B003	PUL17_F5	0	0	0	0	0	0	0	0	0	0	0	0	0	0	0	0	0	2	0	0	0	0	0	0	0	0	0	2	0	0	0	0	0	0	0	0	0	2	0	0	0	0	0	0	0	0	0	0
SWW11191B004U	PUL17_F5	0	0	0	0	0	0	0	0	0	0	0	0	0	0	0	0	0	2	0	0	0	0	0	0	0	0	0	2	0	0	0	0	0	0	0	0	0	2	0	0	0	0	0	0	0	0	0	0
SWW11191B005	PUL17_F5	0	0	0	0	0	0	0	0	0	0	0	0	0	0	0	0	0	2	0	0	0	0	0	0	0	0	0	2	0	0	0	0	0	0	0	0	0	2	0	0	0	0	0	0	0	0	0	0
SWW11192B0010	PUL17_F5	0	0	0	0	0	2	0	2	0	0	0	0	0	0	0	0	0	0	0	0	2	0	0	0	2	2	0	0	0	0	0	0	0	0	0	0	0	0	0	0	0	0	0	0	0	0	2	2
SWW11192B0011	PUL17_F5	1	1	1	0	0	2	0	2	0	0	0	0	0	0	0	0	0	0	0	0	0	0	0	0	0	1	0	0	1	1	0	0	1	1	1	1	2	0	1	0	0	0	0	0	0	1	2	2
SWW11192B0012	PUL17_F5	2	2	2	0	0	0	0	0	0	0	0	0	0	0	0	0	0	0	0	0	0	0	0	0	0	0	0	0	2	2	2	2	0	2	2	2	2	0	2	0	2	2	2	0	2	2	0	0
SWW11192B0013	PUL17_F5	2	2	2	0	0	0	0	0	0	0	0	0	0	2	2	0	0	0	0	0	0	2	0	0	0	0	0	0	2	2	2	2	0	2	2	2	2	0	2	0	2	2	2	0	2	0	0	0
SWW11192B001U	PUL17_F5	0	0	0	0	0	2	0	2	0	0	0	0	0	0	0	0	0	0	0	0	2	0	0	0	2	2	0	0	0	0	0	0	0	0	0	0	0	0	0	0	0	0	0	0	0	0	2	2
SWW11192B002	PUL17_F5	2	2	2	0	0	0	0	0	0	0	0	0	0	2	2	0	0	0	0	0	0	2	0	0	0	0	0	0	2	2	2	2	0	2	2	2	0	0	2	2	2	2	2	0	2	2	0	0
SWW11192B003	PUL17_F5	0	0	0	0	0	2	0	2	0	0	0	0	0	0	0	0	0	0	0	0	2	0	0	0	0	2	0	0	0	0	0	0	0	0	0	0	0	0	0	0	0	0	0	0	0	0	2	2
SWW11192B004	PUL17_F5	0	1	2	0	0	2	0	0	0	0	0	0	0	0	0	0	0	0	0	0	1	0	0	0	2	0	0	0	1	1	2	2	0	0	0	0	0	0	0	0	0	0	0	0	0	0	2	0
SWW11192B005	PUL17_F5	0	0	0	0	0	2	0	0	0	0	0	0	0	0	0	0	0	0	0	0	2	0	0	0	0	2	0	0	0	0	0	0	0	0	0	0	0	0	0	0	0	0	0	0	0	0	2	2
SWW11192B006	PUL17_F5	2	2	2	0	0	0	0	0	0	0	0	0	0	2	2	0	0	0	0	0	0	2	0	0	0	0	0	0	2	2	2	2	2	2	2	2	0	0	2	2	2	2	2	0	2	2	0	0
SWW11192B007	PUL17_F5	2	2	1	0	0	2	0	0	0	0	0	0	0	2	2	0	0	0	0	0	0	2	0	0	0	0	0	0	1	1	1	1	2	1	1	1	2	0	2	0	0	1	1	0	1	2	2	0
SWW11192B008	PUL17_F5	0	0	1	0	0	2	0	0	0	0	0	0	0	0	0	0	0	0	0	0	2	0	0	0	2	2	0	0	1	1	1	1	0	0	0	0	2	0	0	0	0	1	1	0	1	0	2	2
SWW11192B009U	PUL17_F5	2	2	2	0	0	0	0	0	0	0	0	0	0	2	2	0	0	0	0	0	0	2	0	0	0	0	0	0	2	2	2	2	0	2	2	2	2	0	0	2	2	2	2	0	2	2	0	0
SWW11195B001	PUL17_F5	2	2	2	0	0	0	0	0	0	0	0	0	0	2	2	0	0	0	0	0	0	2	2	2	0	0	0	0	0	0	0	0	0	2	2	2	0	0	2	0	2	2	0	0	0	2	0	0
SWW11195B002	PUL17_F5	2	2	1	0	0	2	0	0	0	0	0	0	0	2	2	0	0	0	0	0	0	2	2	2	0	0	0	0	0	0	1	1	2	2	2	2	0	0	2	0	0	1	0	0	0	1	2	2
SWW11196B001	PUL17_F5	2	2	2	0	0	0	0	0	0	0	0	0	0	2	2	0	0	0	0	0	0	2	0	0	0	0	0	0	2	2	2	2	0	2	2	2	0	0	2	0	2	2	2	0	2	2	0	0
SWW11197B001	PUL17_F5	2	2	2	0	0	0	0	0	0	2	2	2	2	2	2	0	0	0	0	0	0	2	0	0	0	0	0	0	0	0	0	0	0	0	0	0	0	2	0	0	0	0	0	0	0	0	0	0
SWW11199B001U	PUL17_F5	0	0	0	0	0	0	0	0	0	0	0	0	0	0	0	0	2	0	2	1	0	0	0	0	1	1	0	1	0	0	0	0	0	0	0	0	0	0	0	0	0	0	0	0	0	0	2	0
SWW11205B001	PUL17_F5	0	0	0	0	0	1	0	0	0	0	0	0	0	0	0	0	1	0	1	1	1	0	0	0	0	2	0	0	0	0	0	0	0	0	0	0	0	0	0	0	0	0	0	2	0	0	2	0
SWW11205B002	PUL17_F5	0	0	0	0	0	2	0	2	0	0	0	0	0	0	0	0	0	0	0	0	2	0	0	0	2	2	0	0	0	0	0	0	0	0	0	0	0	0	0	0	0	0	0	0	0	0	2	2
SWW11214B001	PUL17_F5	0	0	0	0	0	0	0	0	0	0	0	0	0	0	0	0	0	2	0	0	0	0	0	0	0	0	0	2	0	0	0	0	0	0	0	0	0	2	0	0	0	0	0	0	0	0	0	0
SWW11214B002	PUL17_F5	0	0	0	0	0	0	0	0	0	0	0	0	0	0	0	0	0	2	0	0	0	0	0	0	0	0	0	2	0	0	0	0	0	0	0	0	0	2	0	0	0	0	0	0	0	0	0	0
SWW11214B003U	PUL17_F5	0	0	0	0	0	0	0	0	0	0	0	0	0	0	0	0	0	2	0	0	0	0	0	0	0	0	0	2	0	0	0	0	0	0	0	0	0	2	0	0	0	0	0	0	0	0	0	0
SWW11214B004U	PUL17_F5	0	0	0	0	0	0	0	0	0	0	0	0	0	0	0	0	0	2	0	0	0	0	0	0	0	0	0	2	0	0	0	0	0	0	0	0	0	2	0	0	0	0	0	0	0	0	0	0
SWW11214B005U	PUL17_F5	0	0	0	0	0	0	0	0	0	0	0	0	0	0	0	0	0	2	0	0	0	0	0	0	0	0	0	2	0	0	0	0	0	0	0	0	0	2	0	0	0	0	0	0	0	0	0	0
SWW11214B006	PUL17_F5	0	0	0	0	0	0	0	0	0	0	0	0	0	0	0	0	0	2	0	0	0	0	0	0	0	0	0	2	0	0	0	0	0	0	0	0	0	2	0	0	0	0	0	0	0	0	0	0
SWW11214B007	PUL17_F5	0	0	0	0	0	0	0	0	0	0	0	0	0	0	0	0	0	2	0	0	0	0	0	0	0	0	0	2	0	0	0	0	0	0	0	0	0	2	0	0	0	0	0	0	0	0	0	0
SWW11221B001	PUL17_F5	0	0	0	0	0	0	0	0	0	0	0	0	0	0	0	0	0	2	0	0	0	0	0	0	0	0	0	2	0	0	0	0	0	0	0	0	0	2	0	0	0	0	0	0	0	0	0	0
SWW11221B002	PUL17_F5	0	0	0	0	0	0	0	0	0	0	0	0	0	0	0	0	0	2	0	0	0	0	0	0	0	0	0	2	0	0	0	0	0	0	0	0	0	2	0	0	0	0	0	0	0	0	0	0
SWW11221B003U	PUL17_F5	1	1	1	0	0	0	0	0	0	0	0	0	0	2	2	0	0	0	0	0	0	1	2	2	0	0	0	0	0	0	2	2	2	1	1	1	0	1	2	0	1	1	0	0	0	1	0	0
SWW11221B004	PUL17_F5	1	1	1	0	0	0	0	0	0	0	0	0	0	2	2	0	0	0	0	0	0	1	0	0	0	0	0	1	0	0	1	1	0	2	2	2	0	0	2	0	0	1	0	0	0	0	0	0
SWW11221B005	PUL17_F5	0	0	0	0	0	0	0	0	0	0	0	0	0	0	0	0	0	2	0	0	0	0	0	0	0	0	0	2	0	0	0	0	0	0	0	0	0	2	0	0	0	0	0	0	0	0	0	0
SWW11221B006	PUL17_F5	2	2	2	0	0	0	0	0	0	0	0	0	0	2	2	0	0	0	0	0	0	2	2	2	0	0	0	0	0	0	2	2	2	0	0	0	0	0	2	0	0	2	0	0	0	2	0	0
SWW11222B001	PUL17_F5	0	0	0	0	0	0	0	0	0	0	0	0	0	0	0	0	0	0	0	0	1	0	0	0	0	1	0	1	0	0	0	0	0	0	0	0	0	1	0	0	0	0	0	1	0	0	1	0
SWW11222B002U	PUL17_F5	0	0	0	0	0	0	0	0	0	0	0	0	0	0	0	0	0	2	0	0	0	0	0	0	0	0	0	2	0	0	0	0	0	0	0	0	0	0	0	0	0	0	0	0	0	0	0	0
SWW11222B003UT	PUL17_F5	0	0	0	0	0	2	0	2	0	0	0	0	0	0	0	0	0	0	0	0	2	0	0	0	2	2	0	0	0	0	0	0	0	0	0	0	0	0	0	0	0	0	0	2	0	0	2	0
SWW11222B004	PUL17_F5	0	0	0	0	0	2	0	2	0	0	0	0	0	0	0	0	0	0	0	0	1	0	0	0	2	2	0	0	0	0	0	0	0	0	0	0	0	0	0	0	0	0	0	2	0	0	2	0
SWW11225B001	PUL17_F5	0	0	0	0	0	0	0	0	0	0	0	0	0	0	0	0	0	2	0	0	0	0	0	0	0	0	0	2	0	0	0	0	0	0	0	0	0	2	0	0	0	0	0	0	0	0	0	0
SWW11225B002	PUL17_F5	0	0	0	0	0	0	0	0	0	0	0	0	0	0	0	0	0	2	0	0	0	0	0	0	0	0	0	2	0	0	0	0	0	0	0	0	0	2	0	0	0	0	0	0	0	0	0	0
SWW11227B001	PUL17_F5	0	0	0	0	0	0	0	0	0	0	0	0	0	0	0	0	0	2	0	0	0	0	0	0	0	0	0	2	0	0	0	0	0	0	0	0	0	2	0	0	0	0	0	0	0	0	0	0
SWW11227B002T	PUL17_F5	0	0	0	0	0	0	0	0	0	0	0	0	0	0	0	0	0	2	0	0	0	0	0	0	0	0	0	2	0	0	0	0	0	0	0	0	0	1	0	0	0	0	0	0	0	0	1	0
SWW11227B003T	PUL17_F5	0	0	0	0	0	0	0	0	0	0	0	0	0	0	0	0	0	2	0	0	0	0	0	0	0	0	0	2	0	0	0	0	0	0	0	0	0	2	0	0	0	0	0	0	0	0	0	0
SWW11227B004	PUL17_F5	0	0	0	0	0	0	0	0	0	0	0	0	0	0	0	0	0	2	0	0	0	0	0	0	0	0	0	2	0	0	0	0	0	0	0	0	0	2	0	0	0	0	0	0	0	0	0	0
SWW11229B001U	PUL17_F5	1	0	1	0	0	0	0	0	0	0	0	0	0	0	0	0	0	2	0	0	0	1	0	0	0	0	0	1	1	1	1	1	0	1	1	1	1	1	1	0	1	1	1	0	1	1	0	0
SWW11229B002	PUL17_F5	0	0	0	0	0	0	0	0	0	0	0	0	0	0	0	0	0	2	0	0	0	0	0	0	0	0	0	2	0	0	0	0	0	0	0	0	0	2	0	0	0	0	0	0	0	0	0	0
SWW11229B003T	PUL17_F5	0	0	0	0	0	0	0	0	0	0	0	0	0	0	0	0	2	0	2	1	0	0	0	0	0	1	0	1	0	0	0	0	0	0	0	0	0	1	0	0	0	0	0	1	0	0	1	0
SWW11229B004T	PUL17_F5	0	0	0	0	0	0	0	0	0	0	0	0	0	0	0	0	0	2	0	0	0	0	0	0	0	0	0	2	0	0	0	0	0	0	0	0	0	2	0	0	0	0	0	0	0	0	0	0
SWW11229B005	PUL17_F5	0	0	0	0	0	0	0	0	0	1	1	1	1	0	0	0	0	2	0	0	0	0	0	0	0	0	0	2	0	0	0	0	0	0	0	0	0	2	0	0	0	0	0	0	0	0	0	0
SWW11230B001T	PUL17_F5	0	0	0	0	0	0	0	0	0	0	0	0	0	0	0	0	0	2	0	0	0	0	0	0	0	0	0	0	0	0	0	0	0	0	0	0	0	2	0	0	0	0	0	0	0	0	0	0
SWW11230B002	PUL17_F5	0	0	0	0	0	0	0	0	0	0	0	0	0	0	0	0	0	0	0	0	0	0	0	0	0	0	0	0	0	0	0	0	0	0	0	0	0	2	0	0	0	0	0	0	0	0	0	0
SWW11230B003	PUL17_F5	0	0	0	0	0	0	0	0	0	0	0	0	0	0	0	0	0	2	0	0	0	0	0	0	0	0	0	2	0	0	0	0	0	0	0	0	0	1	0	0	0	0	0	0	0	0	1	0
SWW11230B004	PUL17_F5	0	0	0	0	0	0	0	0	0	0	0	0	0	0	0	0	0	2	0	0	0	0	0	0	0	0	0	0	0	0	0	0	0	0	0	0	0	1	0	0	0	0	0	0	0	0	1	0
SWW11230B005	PUL17_F5	0	0	0	0	0	0	0	0	0	0	0	0	0	0	0	0	0	2	0	0	0	0	0	0	0	0	0	2	0	0	0	0	0	0	0	0	0	0	0	0	0	0	0	0	0	0	2	0
SWW11230B006	PUL17_F5	0	0	0	0	0	0	0	0	0	0	0	0	0	0	0	0	0	2	0	0	0	0	0	0	0	0	0	0	0	0	0	0	0	0	0	0	0	2	0	0	0	0	0	0	0	0	0	0
SWW11230B007	PUL17_F5	0	0	0	0	0	0	0	0	0	0	0	0	0	0	0	0	0	0	0	0	0	0	0	0	0	0	0	2	0	0	0	0	0	0	0	0	0	0	0	0	0	0	0	0	0	0	2	0
SWW11230B008	PUL17_F5	0	0	0	0	0	0	0	0	0	0	0	0	0	0	0	0	0	2	0	0	0	0	0	0	0	0	0	2	0	0	0	0	0	0	0	0	0	1	0	0	0	0	0	0	1	0	0	0
SWW11236B001T	PUL17_F5	0	0	0	0	0	0	0	0	0	0	0	0	0	0	0	0	0	2	0	0	0	0	0	0	0	0	0	2	0	0	0	0	0	0	0	0	0	2	0	0	0	0	0	0	0	0	0	0
SWW11236B002	PUL17_F5	0	0	0	0	0	0	0	0	0	0	0	0	0	0	0	0	0	2	0	0	0	0	0	0	0	0	0	2	0	0	0	0	0	0	0	0	0	2	0	0	0	0	0	0	0	0	0	0
SWW11236B003T	PUL17_F5	0	0	0	0	0	0	0	0	0	0	0	0	0	0	0	0	0	2	0	0	0	0	0	0	0	0	0	2	0	0	0	0	0	0	0	0	0	2	0	0	0	0	0	0	0	0	0	0
SWW11268B001	PUL17_F5	0	0	0	0	0	0	0	0	0	0	0	0	0	0	0	0	0	2	0	0	0	0	0	0	0	0	0	2	0	0	0	0	0	0	0	0	0	2	0	0	0	0	0	0	0	0	0	0
SWW11268B002	PUL17_F5	0	0	0	0	0	0	0	0	0	0	0	0	0	0	0	0	2	0	2	2	0	0	0	0	0	2	0	0	0	0	0	0	0	0	0	0	0	0	0	0	0	0	0	2	0	0	2	0
SWW11336B001	PUL17_F5	0	0	0	2	0	2	2	0	2	0	0	0	0	0	0	2	0	0	2	0	0	0	0	0	0	0	2	0	0	0	0	0	0	0	0	0	0	0	0	0	0	0	0	0	0	0	0	0
SWW11349B001	PUL17_F5	0	0	0	0	0	0	0	0	0	0	0	0	0	0	0	0	2	0	2	1	0	0	0	0	2	2	0	0	0	0	0	0	0	0	0	0	0	0	0	0	0	0	0	2	0	0	2	0
SWW11349B002	PUL17_F5	2	2	2	0	0	0	0	0	0	0	0	0	0	2	2	0	0	0	0	0	0	2	0	0	0	0	0	0	0	0	0	0	0	2	2	2	0	0	2	0	2	2	0	0	0	2	0	0
SWW14206DH10	PUL18_DH	0	0	0	0	0	2	0	1	2	2	2	2	2	0	0	2	0	2	0	2	2	0	0	0	0	2	2	0	0	0	0	0	0	0	0	0	2	0	2	2	0	0	0	0	2	0	0	0
SWW14206DH150	PUL18_DH	0	0	0	2	2	2	0	2	2	2	2	2	2	0	0	2	0	2	0	2	2	0	0	0	0	2	2	0	0	0	0	0	0	0	0	0	2	0	2	2	2	0	0	0	2	0	0	0
SWW14206DH200	PUL18_DH	2	2	2	0	0	0	0	0	0	2	2	2	2	2	2	2	0	0	0	2	2	0	0	0	0	2	2	0	0	0	0	0	0	0	0	0	2	0	2	2	2	0	0	0	2	0	0	0
SWW14206DH250	PUL18_DH	2	2	2	0	0	0	0	2	0	2	2	2	2	2	2	2	0	0	0	2	2	2	0	0	0	2	0	0	2	2	2	2	2	2	2	2	0	0	0	0	0	2	2	0	0	2	2	2
SWW14206DH40	PUL18_DH	0	0	0	0	2	1	2	1	2	2	2	2	2	0	0	2	0	2	0	2	2	0	0	0	1	1	1	0	0	0	2	0	0	0	0	0	2	0	2	2	0	0	0	1	2	0	1	1
SWW14206DH50	PUL18_DH	2	2	2	0	0	0	0	2	0	2	2	2	2	2	2	2	0	0	0	2	2	2	0	0	0	2	0	0	2	2	2	2	2	2	2	2	0	0	0	0	0	2	2	0	0	2	2	2
SWW14207DH120	PUL18_DH	2	2	2	2	2	2	2	2	2	2	2	2	2	2	2	0	0	2	2	2	2	2	0	0	0	2	2	2	2	2	2	2	2	2	2	2	0	2	0	0	0	2	2	0	0	2	2	2
SWW14207DH330	PUL18_DH	2	2	2	0	2	2	2	2	2	2	2	2	2	2	2	0	0	2	2	2	2	2	0	0	0	2	2	2	2	2	2	2	2	2	2	2	0	2	0	0	0	2	2	0	0	2	2	2
SWW14207DH440	PUL18_DH	2	2	2	2	2	2	2	2	2	2	2	2	2	2	2	0	0	2	2	2	2	2	0	0	0	2	2	2	2	2	2	2	2	2	2	2	0	2	0	0	0	2	2	0	0	2	2	2
SWW14207DH490	PUL18_DH	2	2	2	0	0	0	0	2	0	2	2	2	2	2	2	0	0	0	0	2	2	2	0	0	0	2	0	0	2	2	2	2	2	2	2	2	0	0	0	0	0	2	2	0	0	2	2	2
SWW14215DH240	PUL18_DH	2	2	2	2	2	0	2	0	2	2	2	2	2	2	2	0	0	0	2	2	0	2	0	0	2	2	0	0	2	2	2	2	2	2	2	2	0	0	0	0	0	2	2	0	2	2	0	0
SWW14215DH30	PUL18_DH	2	2	2	2	2	0	2	0	2	2	2	2	2	2	2	0	0	0	2	2	1	2	0	0	2	2	2	0	2	2	2	2	2	2	2	2	2	0	0	0	0	2	2	0	0	2	0	0
SWW14215DH70	PUL18_DH	2	2	2	1	2	0	2	0	2	2	2	2	2	2	2	0	0	0	2	2	0	2	0	0	2	2	0	0	2	2	2	2	2	2	2	2	0	0	0	0	0	2	2	0	0	2	0	0
SWW14216DH70	PUL18_DH	2	2	2	2	2	0	2	0	2	2	2	2	2	2	2	0	0	0	2	2	0	2	0	0	2	0	2	0	2	2	2	2	2	2	2	2	0	0	0	0	0	2	2	0	0	2	0	0
SWW14217DH260	PUL18_DH	2	2	2	0	0	0	0	0	0	1	1	1	1	2	2	2	0	0	0	2	2	2	0	0	0	2	0	0	2	2	2	2	2	2	2	2	0	0	0	0	0	2	2	0	0	2	2	2
SWW14251DH130	PUL18_DH	2	2	2	2	2	2	2	2	2	2	2	2	2	2	2	0	0	2	2	2	2	2	0	0	0	2	2	2	2	2	2	2	2	2	2	2	0	2	0	0	0	2	2	0	0	2	2	2
SWW14251DH170	PUL18_DH	2	2	2	2	2	2	2	2	2	2	2	2	2	2	2	0	0	2	2	2	2	2	0	0	0	2	2	2	2	2	2	2	2	2	2	2	0	2	0	0	0	2	2	0	0	2	2	2
SWW14251DH20	PUL18_DH	0	0	0	2	0	2	0	2	2	2	2	2	2	0	0	2	0	0	0	2	2	0	0	0	0	2	2	0	0	0	0	0	0	0	0	0	2	0	2	2	2	0	0	0	2	2	0	0
SWW14251DH230	PUL18_DH	2	2	2	2	2	2	2	2	2	2	2	2	2	2	2	0	0	2	2	2	2	2	0	0	0	2	2	2	2	2	2	2	2	2	2	2	0	2	0	0	0	2	2	0	0	2	2	2
SWW14251DH240	PUL18_DH	2	2	2	2	2	2	2	2	2	2	2	2	2	2	2	0	0	2	2	2	2	2	0	0	0	2	2	2	2	2	2	2	2	2	2	2	0	2	0	0	0	2	2	0	0	2	2	2
SWW14251DH270	PUL18_DH	0	0	1	0	2	1	2	1	2	2	2	2	2	2	2	0	1	1	0	2	2	0	0	0	1	2	2	0	0	0	0	0	0	0	0	0	2	0	2	2	2	0	0	0	2	0	1	1
SWW14251DH280	PUL18_DH	2	2	2	2	2	2	2	2	2	2	2	2	2	2	2	0	0	2	2	2	2	2	0	0	0	2	2	2	2	2	2	2	2	2	2	2	0	2	0	0	0	2	2	0	0	2	2	2
SWW14251DH290	PUL18_DH	2	2	2	2	0	2	2	2	2	2	2	2	2	2	2	0	0	2	2	2	2	2	0	0	0	2	2	2	2	2	2	2	2	2	2	2	0	2	0	0	0	2	2	0	0	2	2	2
SWW14251DH30	PUL18_DH	0	0	0	2	0	2	2	2	2	2	2	2	2	0	0	2	0	1	0	2	2	0	0	0	0	2	2	0	0	0	0	0	0	0	0	0	2	0	2	2	2	0	0	0	2	0	0	0
SWW14251DH300	PUL18_DH	2	2	2	2	2	2	2	2	2	2	2	2	2	2	2	0	0	2	2	2	2	2	0	0	0	2	2	2	2	2	2	2	2	2	2	2	0	2	0	0	0	2	2	0	0	2	2	2
SWW14251DH310	PUL18_DH	2	2	2	2	2	2	2	2	0	2	2	2	2	2	2	0	0	2	2	2	2	2	0	0	0	2	2	2	2	2	2	2	2	2	2	2	0	2	0	0	0	2	2	0	0	2	2	2
SWW14251DH330	PUL18_DH	2	2	2	0	0	2	2	2	2	2	2	2	2	2	2	0	0	2	2	2	2	2	0	0	0	2	2	2	2	2	2	2	2	2	2	2	0	2	0	0	0	2	2	0	0	2	2	2
SWW14251DH360	PUL18_DH	2	2	2	2	2	2	2	2	2	2	2	2	2	2	2	0	0	2	2	2	2	2	0	0	0	2	2	2	2	2	2	2	2	2	2	2	0	2	0	0	0	2	2	0	0	2	2	2
SWW14251DH370	PUL18_DH	0	0	0	0	0	2	0	2	2	2	2	2	2	0	0	2	0	2	0	2	2	0	0	0	0	2	2	0	0	0	0	0	0	0	0	0	2	0	2	2	2	0	0	0	2	0	0	0
SWW14251DH40	PUL18_DH	0	0	0	2	2	2	2	2	2	2	2	2	2	0	0	0	0	2	2	2	2	0	0	0	0	2	1	0	0	0	0	0	0	0	0	0	2	0	2	2	2	0	0	0	2	0	0	0
SWW14251DH60	PUL18_DH	2	2	2	2	2	2	2	2	2	2	2	2	2	2	2	0	0	2	2	2	2	2	0	0	0	2	2	2	2	2	2	2	2	2	2	2	0	2	0	0	0	2	2	0	0	2	2	2
SWW14251DH80	PUL18_DH	2	2	2	2	2	2	2	2	2	1	1	1	1	2	2	0	0	2	2	2	2	2	0	0	0	2	2	2	2	2	2	2	2	2	2	2	0	2	0	0	0	2	2	0	0	2	2	2
SWW14254DH110	PUL18_DH	2	2	2	2	0	2	2	2	2	2	2	2	2	2	2	0	0	2	2	2	2	2	0	0	0	2	2	2	2	2	2	2	2	2	2	2	0	2	0	0	0	2	2	0	0	2	2	2
SWW14254DH150	PUL18_DH	2	2	2	2	2	2	2	2	2	2	2	2	2	2	2	0	0	2	2	2	2	2	0	0	0	2	2	2	2	2	2	2	2	2	2	2	0	2	0	0	0	2	2	0	0	2	2	2
SWW14254DH180	PUL18_DH	2	2	2	2	2	2	2	2	2	2	2	2	2	2	2	0	0	2	2	2	2	2	0	0	0	2	2	2	2	2	2	2	2	2	2	2	0	1	0	0	0	2	2	0	0	2	2	2
SWW14254DH200	PUL18_DH	0	0	0	2	2	1	2	1	2	2	2	2	2	2	2	0	0	1	2	2	2	0	0	0	1	2	2	0	0	0	2	0	2	0	0	0	0	1	2	0	2	2	2	0	0	2	0	0
SWW14254DH240	PUL18_DH	2	2	2	2	2	2	2	2	2	2	2	2	2	2	2	0	0	2	2	2	2	2	0	0	0	2	2	2	2	2	2	2	2	2	2	2	0	2	0	0	0	2	2	0	0	2	2	2
SWW14254DH250	PUL18_DH	0	0	0	1	2	1	2	1	2	2	2	2	2	0	0	0	0	1	2	2	2	0	0	0	1	2	2	0	0	0	2	0	2	0	0	0	0	1	2	0	2	2	2	0	0	2	0	0
SWW14254DH270	PUL18_DH	2	2	2	2	2	2	2	2	2	2	2	2	2	2	2	0	0	2	2	2	2	2	0	0	0	2	2	2	2	2	2	2	2	2	2	2	0	2	0	0	0	2	2	0	0	2	2	2
SWW14254DH360	PUL18_DH	0	0	0	2	2	1	2	2	2	2	2	2	2	0	0	0	0	0	2	2	2	0	0	0	2	2	2	0	0	0	2	0	2	0	0	0	0	1	2	0	2	2	2	0	0	2	0	0
SWW14254DH380	PUL18_DH	2	2	2	2	2	2	2	2	2	2	2	2	2	2	2	0	0	2	2	2	2	2	0	0	0	2	2	2	2	2	2	2	2	2	2	2	0	2	0	0	0	2	2	0	0	2	2	2
SWW14254DH40	PUL18_DH	0	0	0	2	2	1	2	1	2	2	2	2	2	0	0	0	0	0	1	2	2	0	0	0	1	2	2	0	0	0	2	0	2	0	0	0	0	0	2	0	2	2	2	0	0	2	0	0
SWW14254DH70	PUL18_DH	0	0	0	2	2	1	2	0	2	2	2	2	2	0	0	0	0	0	2	2	2	0	2	2	1	2	2	0	0	0	2	2	2	0	0	0	0	0	2	0	2	2	2	0	0	2	0	0
SWW14254DH80	PUL18_DH	2	2	2	0	2	2	2	2	2	2	2	2	2	2	2	0	0	2	2	2	2	2	0	0	0	2	2	2	2	2	2	2	2	2	2	2	0	2	0	0	0	2	2	0	0	2	2	2
SWW14254DH90	PUL18_DH	2	2	2	2	2	2	2	2	2	2	2	2	2	2	2	0	0	2	2	2	2	2	0	0	0	2	2	2	2	2	2	2	2	2	2	2	0	2	0	0	0	2	2	0	0	2	2	2
SWW14256DH10	PUL18_DH	2	2	2	2	0	2	2	2	2	2	2	2	2	2	2	0	0	2	2	2	2	0	0	0	0	2	2	2	2	2	2	2	2	2	2	2	0	2	0	0	0	2	2	0	0	2	2	2
SWW14256DH120	PUL18_DH	2	2	2	2	2	2	2	2	2	2	2	2	2	2	2	0	0	2	2	2	2	2	0	0	0	2	2	2	2	2	2	2	2	2	2	2	0	2	0	0	0	2	2	0	0	2	2	2
SWW14256DH150	PUL18_DH	2	2	2	2	2	2	2	2	2	2	2	2	2	2	2	0	2	0	0	1	2	2	0	0	2	2	2	0	2	2	2	2	2	2	2	2	0	0	0	0	0	2	2	0	0	2	0	0
SWW14256DH160	PUL18_DH	2	2	2	2	0	2	2	2	2	2	2	2	2	2	2	0	0	2	2	2	2	2	0	0	0	2	2	2	2	2	2	2	2	2	2	2	0	2	0	0	0	2	2	0	0	2	2	2
SWW14256DH170	PUL18_DH	2	2	2	2	2	2	2	2	2	2	2	2	2	2	2	0	0	2	2	2	2	2	0	0	0	2	2	2	2	2	2	2	2	2	2	2	0	2	0	0	0	2	2	0	0	2	2	2
SWW14256DH230	PUL18_DH	2	2	2	2	2	2	2	2	2	2	2	2	2	2	2	0	0	2	2	2	2	2	0	0	0	2	2	2	2	2	2	2	2	2	2	2	0	2	0	0	0	2	2	0	0	2	2	2
SWW14256DH240	PUL18_DH	2	2	2	2	2	2	2	2	2	2	2	2	2	2	2	0	0	2	2	2	2	2	0	0	0	2	2	2	2	2	2	2	2	2	2	2	0	2	0	0	0	2	2	2	0	2	2	2
SWW14256DH250	PUL18_DH	2	2	2	0	0	2	2	2	2	2	2	2	2	2	2	0	0	2	2	2	2	2	0	0	0	2	2	2	2	2	2	2	2	2	2	2	0	2	0	0	0	2	2	0	0	2	2	2
SWW14256DH260	PUL18_DH	2	2	2	2	2	2	2	2	2	2	2	2	2	2	2	0	2	0	0	0	2	2	0	0	2	0	2	0	2	2	2	2	2	2	2	2	0	0	0	0	0	2	2	0	0	2	0	0
SWW14256DH290	PUL18_DH	2	2	2	0	0	2	2	2	2	2	2	2	2	2	2	0	2	0	0	0	2	2	0	0	2	2	2	0	2	2	2	2	2	2	2	2	0	0	0	0	0	2	2	0	0	2	0	0
SWW14256DH300	PUL18_DH	2	2	2	2	2	2	2	2	2	2	2	2	2	2	2	0	0	2	2	2	2	2	0	0	0	2	2	2	2	2	2	2	2	2	2	2	0	2	0	0	0	2	2	0	0	2	2	2
SWW14256DH310	PUL18_DH	2	2	2	2	2	2	2	2	2	2	2	2	2	2	2	0	2	0	0	1	2	2	0	0	2	0	2	0	2	2	2	2	2	2	2	2	0	0	0	0	0	2	2	2	2	2	0	0
SWW14256DH330	PUL18_DH	2	2	2	2	2	2	2	2	2	2	2	2	2	2	2	0	2	0	0	0	2	2	0	0	2	2	2	0	2	2	2	2	2	2	2	2	0	0	0	0	0	2	2	0	0	2	0	0
SWW14256DH360	PUL18_DH	2	2	2	2	2	2	2	2	2	2	2	2	2	2	2	0	0	2	2	2	2	2	0	0	0	2	2	2	2	2	2	2	2	2	2	2	0	2	0	0	0	2	2	0	0	2	2	2
SWW14256DH390	PUL18_DH	2	2	2	2	2	2	2	2	2	2	2	2	2	2	2	0	0	2	2	2	2	2	0	0	0	2	2	2	2	2	2	2	2	2	2	2	0	2	0	0	0	2	2	0	0	2	2	2
SWW14256DH470	PUL18_DH	2	2	2	2	2	2	2	2	2	2	2	2	2	2	2	0	0	2	2	2	2	2	0	0	0	2	2	2	2	2	2	2	2	2	2	2	0	2	0	0	0	2	2	0	0	2	2	2
SWW14256DH480	PUL18_DH	2	2	2	0	2	2	2	2	2	2	2	2	2	2	2	0	2	0	0	0	2	2	0	0	2	0	2	0	2	2	2	2	2	2	2	2	0	0	0	0	0	2	2	0	0	2	0	0
SWW14256DH490	PUL18_DH	2	2	2	2	2	2	2	2	0	2	2	2	2	2	2	0	0	2	2	2	2	2	0	0	0	2	2	2	2	2	2	2	2	2	2	2	0	2	0	0	0	2	2	0	0	2	2	2
SWW14256DH530	PUL18_DH	2	2	2	2	2	2	2	2	2	2	2	2	2	2	2	0	2	0	0	1	2	2	0	0	0	2	2	0	2	2	2	2	2	2	2	2	0	0	0	0	0	2	2	0	0	2	0	0
SWW14256DH550	PUL18_DH	2	2	2	2	2	2	2	2	2	2	2	2	2	2	2	0	0	2	2	2	2	2	0	0	0	2	2	2	2	2	2	2	2	2	2	2	0	2	0	0	0	2	2	0	0	2	2	2
SWW14256DH70	PUL18_DH	2	2	2	2	2	2	2	2	2	2	2	2	2	2	2	0	2	0	0	1	2	2	0	0	0	2	2	0	2	2	2	2	2	2	2	2	0	0	0	0	0	2	2	2	0	2	0	0
SWW14256DH90	PUL18_DH	2	2	2	2	2	2	2	2	2	2	2	2	2	2	2	0	0	2	2	2	2	2	0	0	0	2	2	2	2	2	2	2	2	2	2	2	0	2	0	0	0	2	2	0	0	2	2	2
SWW14257DH120	PUL18_DH	0	0	0	2	2	2	2	2	2	2	2	2	2	0	0	0	0	0	2	2	2	0	2	2	2	2	2	0	0	0	2	0	2	0	0	0	0	0	2	0	2	2	2	0	0	2	0	0
SWW14257DH150	PUL18_DH	2	2	2	2	2	2	2	2	2	2	2	2	2	2	2	0	2	0	0	0	2	2	0	0	2	2	0	0	2	2	2	2	2	2	2	2	0	0	0	0	0	2	2	2	0	2	0	2
SWW14257DH200	PUL18_DH	2	2	2	2	2	2	2	2	2	2	2	2	2	2	2	0	2	0	0	1	2	2	0	0	2	0	2	2	2	2	2	2	2	2	2	2	0	2	0	0	0	2	2	0	0	2	2	2
SWW14257DH60	PUL18_DH	2	2	2	2	2	2	2	2	2	2	2	2	2	2	2	0	2	0	0	1	2	2	0	0	0	2	2	0	2	2	2	2	2	2	2	2	0	0	0	0	0	2	2	0	0	2	2	2
SWW14258DH110	PUL18_DH	2	2	2	2	2	2	2	2	2	2	2	2	2	2	2	0	0	2	2	2	2	2	0	0	0	2	2	2	2	2	2	2	2	2	2	2	0	2	0	0	0	2	2	0	2	2	2	2
SWW14258DH150	PUL18_DH	2	2	2	2	2	2	2	2	2	2	2	2	2	2	2	0	0	2	2	2	2	2	0	0	0	2	2	2	2	2	2	2	2	2	2	2	0	2	0	0	0	2	2	0	0	2	2	2
SWW14258DH160	PUL18_DH	2	2	2	2	2	2	2	2	2	2	2	2	2	2	2	0	0	2	2	2	2	2	0	0	0	2	2	2	2	2	2	2	2	2	2	2	0	2	0	0	0	2	2	0	0	2	2	2
SWW14258DH170	PUL18_DH	2	2	2	2	2	2	2	2	2	2	2	2	2	2	2	0	0	2	2	2	2	2	0	0	0	2	2	2	2	2	2	2	2	2	2	2	0	2	0	0	0	2	2	0	0	2	2	2
SWW14258DH180	PUL18_DH	2	2	2	0	2	2	2	2	2	2	2	2	2	2	2	0	0	2	2	2	2	2	0	0	0	2	2	2	2	2	2	2	2	2	2	2	0	2	0	0	0	2	2	0	0	2	2	2
SWW14258DH230	PUL18_DH	2	2	2	2	2	2	2	2	2	2	2	2	2	2	2	0	0	2	2	2	2	2	0	0	0	2	2	2	2	2	2	2	2	2	2	2	0	2	0	0	0	2	2	0	0	2	2	2
SWW14258DH260	PUL18_DH	2	2	2	2	2	2	2	2	2	2	2	2	2	2	2	0	0	2	2	2	2	2	0	0	0	2	2	2	2	2	2	2	2	2	2	2	0	2	0	0	0	2	2	2	0	2	2	2
SWW14258DH30	PUL18_DH	2	2	2	2	2	2	2	2	2	2	2	2	2	2	2	0	0	2	2	2	2	2	0	0	0	2	2	2	2	2	2	2	2	2	2	2	0	2	0	0	0	2	2	0	0	2	2	2
SWW14258DH310	PUL18_DH	2	2	2	2	2	2	2	2	2	2	2	2	2	2	2	0	0	2	2	2	2	2	0	0	0	2	2	2	2	2	2	2	2	2	2	2	0	2	0	0	0	2	2	0	0	2	2	2
SWW14258DH390	PUL18_DH	2	2	2	2	2	2	2	2	2	2	2	2	2	2	2	0	0	2	2	2	2	2	0	0	0	2	2	2	2	2	2	2	2	2	2	2	0	2	0	0	0	2	2	0	0	2	2	2
SWW14258DH400	PUL18_DH	2	2	2	2	2	2	2	2	0	2	2	2	2	2	2	0	0	2	2	2	2	2	0	0	0	2	2	2	2	2	2	2	2	2	2	2	0	2	0	0	0	2	2	2	0	2	2	2
SWW14258DH70	PUL18_DH	2	2	2	2	2	2	2	2	2	2	2	2	2	2	2	0	0	2	2	2	2	2	0	0	0	2	2	2	2	2	2	2	2	2	2	2	0	2	0	0	0	2	2	0	0	2	2	2
SWW14296DH10	PUL18_DH	2	2	2	0	0	2	2	2	2	2	2	2	2	2	2	0	0	2	2	2	2	2	0	0	0	2	2	2	2	2	2	2	2	2	2	2	0	0	0	0	0	2	2	0	0	2	0	2
SWW14296DH1000	PUL18_DH	2	2	2	2	2	2	2	2	2	2	2	2	2	2	2	0	0	2	2	2	2	2	0	0	0	2	2	2	2	2	2	2	2	2	2	2	0	2	0	0	0	2	2	0	0	2	2	2
SWW14296DH1060	PUL18_DH	2	2	2	2	2	2	2	1	2	2	2	2	2	2	2	0	0	2	2	2	1	2	0	0	1	2	1	2	2	2	2	2	2	2	2	2	0	1	0	0	0	2	2	0	0	2	0	1
SWW14296DH110	PUL18_DH	2	2	2	2	2	2	2	2	2	2	2	2	2	2	2	0	0	2	2	2	2	2	0	0	0	2	2	2	2	2	2	2	2	2	2	2	0	0	0	0	0	2	2	0	0	2	0	0
SWW14296DH120	PUL18_DH	2	2	2	2	2	2	2	2	2	2	2	2	2	2	2	0	0	2	2	2	2	2	0	0	0	2	2	2	2	2	2	2	2	2	2	2	0	2	0	0	0	2	2	0	0	2	2	2
SWW14296DH130	PUL18_DH	2	2	2	2	2	2	2	2	2	2	2	2	2	2	2	0	0	2	2	2	2	2	0	0	0	2	2	2	2	2	2	2	2	2	2	2	0	2	0	0	0	2	2	0	0	2	2	2
SWW14296DH140	PUL18_DH	2	2	2	2	2	2	2	2	2	2	2	2	2	2	2	0	0	2	2	2	2	2	0	0	0	2	2	2	2	2	2	2	2	2	2	2	0	0	0	0	0	2	0	0	0	2	0	0
SWW14296DH150	PUL18_DH	2	2	2	2	2	2	2	2	2	2	2	2	2	2	2	0	0	2	2	2	2	2	0	0	0	2	2	2	2	2	2	2	2	2	2	2	0	2	0	0	0	2	2	0	0	2	2	2
SWW14296DH160	PUL18_DH	2	2	2	2	2	2	2	2	2	2	2	2	2	2	2	0	0	2	2	2	2	2	0	0	0	2	2	2	2	2	2	2	2	2	2	2	0	2	0	0	0	2	2	0	0	2	2	2
SWW14296DH170	PUL18_DH	2	2	2	2	2	2	2	2	2	2	2	2	2	2	2	0	0	2	2	2	2	2	0	0	0	2	2	2	2	2	2	2	2	2	2	2	0	0	0	0	0	2	2	0	0	2	0	0
SWW14296DH190	PUL18_DH	2	2	2	0	0	2	2	2	2	2	2	2	2	2	2	0	0	2	2	2	2	2	0	0	0	2	2	2	2	2	2	2	2	2	2	2	0	2	0	0	0	2	2	0	0	2	2	2
SWW14296DH20	PUL18_DH	2	2	2	2	2	2	2	2	2	0	0	0	0	2	2	0	0	2	2	2	2	2	0	0	0	2	2	2	2	2	2	2	2	2	2	2	0	0	0	0	0	2	2	0	0	2	0	0
SWW14296DH200	PUL18_DH	2	2	2	2	0	2	2	2	2	2	2	2	2	2	2	0	0	2	2	2	2	2	0	0	0	2	2	2	2	2	2	2	2	2	2	2	0	0	0	0	0	2	0	0	0	2	0	0
SWW14296DH210	PUL18_DH	2	2	2	2	2	2	2	2	2	2	2	2	2	2	2	0	0	2	2	2	2	2	0	0	0	2	2	2	2	2	2	2	2	2	2	2	0	2	0	0	0	2	2	0	0	2	2	2
SWW14296DH220	PUL18_DH	2	2	2	2	2	2	2	2	2	2	2	2	2	2	2	0	0	2	2	2	2	2	0	0	0	2	2	2	2	2	2	2	2	2	2	2	0	2	0	0	0	2	2	0	0	2	2	2
SWW14296DH230	PUL18_DH	2	2	2	0	2	0	2	0	2	2	2	2	2	2	2	0	0	0	0	2	1	2	0	0	2	2	2	2	2	2	2	2	2	2	2	2	0	0	0	0	0	2	2	0	0	2	0	0
SWW14296DH240	PUL18_DH	2	2	2	0	2	0	2	0	2	2	2	2	2	2	2	0	0	0	0	2	1	2	0	0	2	2	2	0	2	2	2	2	2	2	2	2	0	1	0	0	0	2	0	0	0	2	0	0
SWW14296DH270	PUL18_DH	2	2	2	2	0	2	2	2	2	2	2	2	2	2	2	0	0	2	2	2	2	2	0	0	0	2	2	2	2	2	2	2	2	2	2	2	0	0	0	0	0	2	2	0	0	2	0	0
SWW14296DH30	PUL18_DH	2	2	2	2	2	2	2	2	2	2	2	2	2	2	2	0	0	2	2	2	2	2	0	0	0	2	2	2	2	2	2	2	2	2	2	2	0	2	0	2	0	2	2	0	0	2	2	2
SWW14296DH320	PUL18_DH	2	2	2	2	2	2	2	2	2	2	2	2	2	2	2	0	0	2	2	2	2	2	0	0	0	2	2	2	2	2	2	2	2	2	2	2	0	2	0	0	0	2	2	0	0	2	2	2
SWW14296DH330	PUL18_DH	2	2	2	0	2	2	2	2	2	2	2	2	2	2	2	0	0	0	2	2	2	2	0	0	0	2	2	2	2	2	2	2	2	2	2	2	0	0	0	0	0	2	2	0	0	2	0	0
SWW14296DH360	PUL18_DH	2	2	2	2	2	2	2	2	2	2	2	2	2	2	2	0	0	2	2	2	2	2	0	0	0	2	2	2	2	2	2	2	2	2	2	2	0	0	0	0	0	2	2	2	2	2	0	0
SWW14296DH390	PUL18_DH	2	2	2	2	2	2	2	2	2	2	2	2	2	2	2	0	0	2	2	2	2	2	0	0	0	2	2	2	2	2	2	2	2	2	2	2	0	2	0	0	0	2	2	0	0	2	2	2
SWW14296DH40	PUL18_DH	2	2	2	2	2	2	2	2	0	2	2	2	2	2	2	0	0	2	2	2	2	2	0	0	0	2	2	2	2	2	2	2	2	2	2	2	0	0	0	0	0	2	2	0	0	2	0	0
SWW14296DH400	PUL18_DH	2	2	2	0	2	2	2	2	2	2	2	2	2	2	2	0	0	2	2	2	2	2	0	0	0	2	2	2	2	2	2	2	2	2	2	2	0	2	0	0	0	2	2	0	0	2	2	2
SWW14296DH420	PUL18_DH	2	2	2	2	2	2	2	2	2	2	2	2	2	2	2	0	0	2	2	2	2	2	0	0	0	2	2	2	2	2	2	2	2	2	2	2	0	2	0	0	0	2	2	0	0	2	2	2
SWW14296DH430	PUL18_DH	2	2	2	2	2	2	2	2	2	2	2	2	2	2	2	0	0	2	2	2	2	2	0	0	0	2	2	2	2	2	2	2	2	2	2	2	0	0	0	0	0	2	2	0	0	2	0	0
SWW14296DH440	PUL18_DH	2	2	2	2	2	2	2	2	2	2	2	2	2	2	2	0	0	2	2	2	2	2	0	0	0	2	2	2	2	2	2	2	2	2	2	2	0	0	0	0	0	2	2	0	0	2	0	0
SWW14296DH450	PUL18_DH	2	2	2	2	2	2	2	2	2	2	2	2	2	2	2	0	0	2	2	2	2	2	0	0	0	2	2	2	2	2	2	2	2	2	2	2	0	0	0	0	0	2	2	0	0	2	0	0
SWW14296DH460	PUL18_DH	2	2	2	2	2	2	2	2	2	2	2	2	2	2	2	0	0	2	2	2	2	2	0	0	0	2	2	2	2	2	2	2	2	2	2	2	0	0	0	0	0	2	2	0	0	2	0	0
SWW14296DH470	PUL18_DH	2	2	2	2	2	2	2	2	2	2	2	2	2	2	2	0	0	2	2	2	2	2	0	0	0	2	2	2	2	2	2	2	2	2	2	2	0	2	0	0	0	2	2	0	0	2	2	2
SWW14296DH490	PUL18_DH	2	2	2	2	2	2	2	2	2	2	2	2	2	2	2	0	0	2	2	2	2	2	0	0	0	2	2	2	2	2	2	2	2	2	2	2	0	0	0	0	0	2	2	0	0	2	0	0
SWW14296DH50	PUL18_DH	2	2	2	2	1	2	2	2	2	2	2	2	2	2	2	0	0	2	2	2	2	2	0	0	0	2	2	0	2	2	2	2	2	2	2	2	0	0	0	0	0	2	2	0	0	2	0	0
SWW14296DH500	PUL18_DH	2	2	2	2	2	2	2	2	2	2	2	2	2	2	2	0	0	2	2	2	2	2	0	0	0	2	2	2	2	2	2	2	2	2	2	2	0	0	0	0	0	2	2	0	0	2	0	0
SWW14296DH510	PUL18_DH	2	2	2	0	0	0	2	0	2	2	2	2	2	2	2	0	0	0	0	2	1	2	0	0	2	2	2	2	2	2	2	2	2	2	2	2	0	0	0	0	0	2	2	0	0	2	0	0
SWW14296DH520	PUL18_DH	2	2	2	2	2	2	2	2	2	2	2	2	2	2	2	0	0	2	2	2	2	2	0	0	0	2	2	2	2	2	2	2	2	2	2	2	0	0	0	2	0	2	2	0	0	2	0	0
SWW14296DH530	PUL18_DH	2	2	2	2	2	2	2	2	2	2	2	2	2	2	2	0	0	2	2	2	2	2	0	0	0	2	2	2	2	2	2	2	2	2	2	2	0	2	0	0	0	2	2	0	0	2	2	2
SWW14296DH540	PUL18_DH	2	2	2	2	2	2	2	2	2	2	2	2	2	2	2	0	0	2	2	2	2	2	0	0	0	2	2	2	2	2	2	2	2	2	2	2	0	0	0	0	0	2	2	0	0	2	0	0
SWW14296DH550	PUL18_DH	2	2	2	2	2	2	2	2	2	2	2	2	2	2	2	0	0	2	2	2	2	2	0	0	0	2	2	2	2	2	2	2	2	2	2	2	0	0	0	0	0	2	2	0	0	2	0	0
SWW14296DH560	PUL18_DH	2	2	2	2	2	2	2	2	2	2	2	2	2	2	2	0	0	2	2	2	2	2	0	0	0	2	2	2	2	2	2	2	2	2	2	2	0	0	0	0	0	2	2	0	0	2	0	0
SWW14296DH580	PUL18_DH	2	2	2	2	2	2	2	2	2	2	2	2	2	2	2	0	0	2	2	2	2	2	0	0	0	2	2	2	2	2	2	2	2	2	2	2	0	0	0	0	0	2	2	0	0	2	0	0
SWW14296DH590	PUL18_DH	2	2	2	2	2	2	2	2	2	2	2	2	2	2	2	0	0	2	2	2	2	2	0	0	0	2	2	2	2	2	2	2	2	2	2	2	0	0	0	0	0	2	2	0	0	2	0	0
SWW14296DH60	PUL18_DH	2	2	2	2	0	2	2	2	2	2	2	2	2	2	2	0	0	2	2	2	2	2	0	0	0	2	2	2	2	2	2	2	2	2	2	2	0	0	0	0	0	2	2	0	0	2	0	0
SWW14296DH600	PUL18_DH	2	2	2	2	2	2	2	2	2	2	2	2	2	2	2	0	0	2	2	2	2	2	0	0	0	2	1	2	2	2	2	2	2	2	2	2	0	0	0	0	0	2	2	0	0	2	0	0
SWW14296DH630	PUL18_DH	2	2	2	2	2	2	2	2	2	2	2	2	2	2	2	0	0	2	2	2	2	2	0	0	0	2	2	2	2	2	2	2	2	2	2	2	0	2	0	0	0	2	2	0	0	2	2	2
SWW14296DH650	PUL18_DH	2	2	2	2	2	2	2	2	2	2	2	2	2	2	2	0	0	2	2	2	2	2	0	0	0	2	2	2	2	2	2	2	2	2	2	2	0	2	0	0	0	2	2	0	0	2	2	2
SWW14296DH660	PUL18_DH	2	2	2	2	2	2	2	2	2	2	2	2	2	2	2	0	0	2	2	2	2	2	0	0	0	2	2	2	2	2	2	2	2	2	2	2	0	0	0	0	0	2	2	0	0	2	0	0
SWW14296DH670	PUL18_DH	2	2	2	2	2	2	2	2	2	2	2	2	2	2	2	0	0	2	2	2	2	2	0	0	0	2	2	2	2	2	2	2	2	2	2	2	0	2	0	0	0	2	2	0	0	2	2	2
SWW14296DH680	PUL18_DH	2	2	2	2	2	2	2	2	2	2	2	2	2	2	2	0	0	2	2	2	2	2	0	0	0	2	2	0	2	2	2	2	2	2	2	2	0	0	0	0	0	2	2	0	0	2	0	0
SWW14296DH70	PUL18_DH	2	2	2	0	2	0	2	0	2	2	2	2	2	2	2	0	0	0	2	2	1	2	0	0	0	2	2	2	2	2	2	2	2	2	2	2	0	0	0	0	0	2	2	0	0	2	0	0
SWW14296DH710	PUL18_DH	2	2	2	2	2	2	2	2	2	2	2	2	2	2	2	0	0	2	2	2	2	2	0	0	0	2	2	2	2	2	2	2	2	2	2	2	0	2	0	0	0	2	2	0	0	2	2	2
SWW14296DH720	PUL18_DH	2	2	2	2	2	2	2	2	2	2	2	2	2	2	2	0	0	2	2	2	2	2	0	0	0	2	2	2	2	2	2	2	2	2	2	2	0	0	0	0	0	2	2	0	0	2	0	0
SWW14296DH730	PUL18_DH	2	2	2	2	2	2	2	2	2	2	2	2	2	2	2	0	0	2	2	2	2	2	0	0	0	2	2	2	2	2	2	2	2	2	2	2	0	0	0	0	0	2	2	0	0	2	0	0
SWW14296DH750	PUL18_DH	2	2	2	2	2	2	2	2	2	2	2	2	2	2	2	0	0	2	2	2	2	2	0	0	0	2	2	2	2	2	2	2	2	2	2	2	0	2	0	0	0	2	2	0	0	2	2	2
SWW14296DH760	PUL18_DH	2	2	2	2	2	2	2	2	2	2	2	2	2	2	2	0	0	2	2	2	2	2	0	0	0	2	2	2	2	2	2	2	2	2	2	2	0	2	0	0	0	2	2	0	0	2	2	2
SWW14296DH770	PUL18_DH	2	2	2	2	2	2	2	2	2	2	2	2	2	2	2	0	0	2	2	2	2	0	0	0	0	2	2	2	2	2	2	2	2	2	2	2	0	2	0	0	0	2	2	0	0	2	2	2
SWW14296DH780	PUL18_DH	2	2	2	2	2	2	2	2	2	2	2	2	2	2	2	0	0	2	2	2	2	2	0	0	0	2	2	2	2	2	2	2	2	2	2	2	0	2	0	0	0	2	2	0	0	2	2	2
SWW14296DH790	PUL18_DH	2	2	2	2	2	2	2	2	2	2	2	2	2	2	2	0	0	2	2	2	2	2	0	0	0	2	2	2	2	2	2	2	2	2	2	2	0	2	0	0	0	2	2	0	0	2	2	2
SWW14296DH800	PUL18_DH	2	2	2	2	2	2	2	2	2	2	2	2	2	2	2	0	0	2	2	2	2	2	0	0	0	1	2	2	2	2	2	2	2	2	2	2	0	0	0	0	0	2	2	0	0	2	0	0
SWW14296DH820	PUL18_DH	2	2	2	2	2	2	2	2	2	2	2	2	2	2	2	0	0	2	2	2	2	2	0	0	0	2	2	2	2	2	2	2	2	2	2	2	0	0	0	2	0	2	2	0	0	2	0	0
SWW14296DH830	PUL18_DH	2	2	2	2	2	2	2	2	2	2	2	2	2	2	2	0	0	2	2	2	2	2	0	0	0	2	2	2	2	2	2	2	2	2	2	2	0	2	0	0	0	2	2	0	0	2	2	2
SWW14296DH840	PUL18_DH	2	2	2	0	2	2	2	2	2	2	2	2	2	2	2	0	0	2	2	2	2	2	0	0	0	2	2	2	2	2	2	2	2	2	2	2	0	0	0	0	0	2	2	0	0	2	0	0
SWW14296DH850	PUL18_DH	2	2	2	2	2	2	2	2	2	2	2	2	2	2	2	0	0	2	2	2	2	2	0	0	0	2	2	2	2	2	2	2	2	2	2	2	0	2	0	0	0	2	2	0	0	2	2	2
SWW14296DH860	PUL18_DH	2	2	2	2	2	2	2	2	2	2	2	2	2	2	2	0	0	2	2	2	2	2	0	0	0	2	2	2	2	2	2	2	2	2	2	2	0	2	0	0	0	2	2	0	0	2	2	2
SWW14296DH870	PUL18_DH	2	2	2	2	2	2	2	2	2	2	2	2	2	2	2	0	0	2	2	2	2	2	0	0	0	2	2	2	2	2	2	2	2	2	2	2	0	0	0	0	0	2	2	0	0	2	0	0
SWW14296DH880	PUL18_DH	2	2	2	2	2	2	2	2	2	2	2	2	2	2	2	0	0	2	2	2	2	2	0	0	0	2	2	2	2	2	2	2	2	2	2	2	0	0	0	0	0	2	2	0	0	2	0	0
SWW14296DH890	PUL18_DH	2	2	2	1	2	0	2	2	2	2	2	2	2	2	2	0	0	1	1	2	1	2	0	0	0	2	2	2	2	2	2	2	2	2	2	2	0	0	0	0	0	2	2	0	0	2	0	0
SWW14296DH90	PUL18_DH	2	2	2	2	2	2	2	2	2	2	2	2	2	2	2	0	0	2	2	2	2	2	0	0	0	2	2	2	2	2	2	2	2	2	2	2	0	0	0	0	0	2	2	0	0	2	0	0
SWW14296DH900	PUL18_DH	2	2	2	2	2	2	2	2	2	2	2	2	2	2	2	0	0	2	2	2	2	2	0	0	0	2	2	2	2	2	2	2	2	2	2	2	0	2	0	0	0	2	2	0	0	2	2	2
SWW14296DH920	PUL18_DH	2	2	2	2	2	2	2	2	2	2	2	2	2	2	2	0	0	2	2	2	2	2	0	0	0	2	2	2	2	2	2	2	2	2	2	2	0	2	0	0	0	2	2	0	0	2	2	2
SWW14296DH930	PUL18_DH	2	2	2	2	2	2	2	2	2	2	2	2	2	2	2	0	0	2	2	2	2	2	0	0	0	2	2	2	2	2	2	2	2	2	2	2	0	2	0	0	0	2	2	0	0	2	2	2
SWW14296DH940	PUL18_DH	2	2	2	2	2	2	2	2	2	2	2	2	2	2	2	0	0	2	2	2	2	2	0	0	0	2	2	2	2	2	2	2	2	2	2	2	0	0	0	0	0	2	2	0	0	2	0	0
SWW14296DH950	PUL18_DH	2	2	2	1	1	2	2	2	1	2	2	2	2	2	2	0	0	2	2	2	2	2	0	0	0	2	2	2	2	2	2	2	2	2	2	2	0	2	0	0	0	2	2	0	0	2	2	2
SWW14296DH960	PUL18_DH	2	2	2	2	2	2	2	2	2	2	2	2	2	2	2	0	0	2	2	2	2	2	0	0	0	2	2	2	2	2	2	2	2	2	2	2	0	0	0	0	0	2	2	0	0	2	0	0
SWW14299DH100	PUL18_DH	2	2	2	0	2	2	2	2	2	2	2	2	2	2	2	0	0	2	2	2	2	2	0	0	0	2	2	2	2	2	2	2	2	2	2	2	0	2	0	0	0	2	2	0	0	2	2	2
SWW14299DH1000	PUL18_DH	2	2	2	1	1	1	1	1	1	1	1	1	1	1	1	1	1	1	1	2	0	1	1	1	1	1	1	1	1	1	1	1	1	2	2	2	1	1	1	1	1	1	1	1	1	1	0	1
SWW14299DH1010	PUL18_DH	2	2	2	2	2	2	2	2	2	2	2	2	2	2	2	0	0	2	2	2	2	2	0	0	0	2	2	2	2	2	2	2	2	2	2	2	0	2	0	0	0	2	2	0	0	2	2	2
SWW14299DH1020	PUL18_DH	2	2	2	2	2	0	2	0	2	2	2	2	2	2	2	0	0	0	2	2	0	2	0	0	2	2	0	0	2	2	2	2	2	2	2	2	0	0	0	0	0	2	2	0	0	2	0	0
SWW14299DH1030	PUL18_DH	2	2	2	2	2	2	2	2	2	2	2	2	2	2	2	0	0	2	2	2	2	2	0	0	0	2	2	2	2	2	2	2	2	2	2	2	0	2	0	2	0	2	2	0	0	2	2	2
SWW14299DH1040	PUL18_DH	2	1	1	1	1	1	1	1	1	2	2	2	2	1	1	1	1	1	1	1	1	1	1	1	1	1	1	1	1	1	1	1	1	1	1	1	1	1	1	1	1	1	1	0	0	1	1	1
SWW14299DH1050	PUL18_DH	2	2	2	0	2	2	2	2	2	2	2	2	2	2	2	0	0	0	2	2	2	2	0	0	0	2	2	2	2	2	2	2	2	2	2	2	0	2	0	0	0	2	2	0	0	2	2	2
SWW14299DH1060	PUL18_DH	2	2	2	2	2	2	2	1	2	2	2	2	2	2	2	0	1	2	2	2	2	2	0	0	1	2	1	2	2	2	2	2	2	2	2	2	0	2	0	0	0	2	2	0	0	2	2	2
SWW14299DH110	PUL18_DH	2	2	2	2	2	1	2	1	2	2	2	2	2	2	2	0	0	2	2	2	1	2	0	0	2	2	1	2	2	2	2	2	2	2	2	2	0	2	0	0	0	2	2	0	0	2	1	1
SWW14299DH1130	PUL18_DH	2	2	2	2	1	0	2	1	1	1	1	1	1	2	2	0	1	1	2	1	0	2	1	1	1	1	0	0	2	2	2	2	2	2	2	2	0	1	0	0	0	2	2	1	0	2	0	0
SWW14299DH1140	PUL18_DH	2	1	1	1	1	2	2	2	1	2	2	2	2	1	1	1	1	2	1	2	2	2	1	1	0	1	2	2	2	2	1	1	2	1	1	1	1	2	1	1	1	1	1	1	1	1	2	2
SWW14299DH1150	PUL18_DH	1	1	1	1	1	1	1	1	2	1	1	1	1	1	1	1	1	1	1	1	1	1	1	1	1	1	2	1	2	2	1	1	2	1	1	1	1	1	1	0	1	1	1	0	0	1	2	1
SWW14299DH1180	PUL18_DH	2	2	2	2	2	2	2	0	2	1	1	1	1	2	2	0	0	0	2	2	0	2	0	0	2	1	0	0	2	2	2	2	2	2	2	2	0	1	0	0	0	2	2	1	0	2	0	0
SWW14299DH1190	PUL18_DH	2	2	2	2	2	2	2	2	2	2	2	2	2	2	2	0	0	2	2	2	2	2	0	0	0	2	2	2	2	2	2	2	2	2	2	2	0	2	0	0	0	2	2	0	0	2	2	2
SWW14299DH120	PUL18_DH	2	2	2	2	2	0	2	0	2	2	2	2	2	2	2	0	0	0	2	2	0	2	0	0	2	2	0	0	2	2	2	2	2	2	2	2	0	0	0	0	0	2	2	0	2	2	0	0
SWW14299DH1200	PUL18_DH	2	2	2	2	2	0	2	0	2	2	2	2	2	2	2	0	0	2	2	2	2	2	0	0	0	2	2	2	2	2	2	2	2	2	2	2	0	2	0	0	0	2	2	0	0	2	2	2
SWW14299DH1210	PUL18_DH	2	2	2	1	1	1	1	1	1	1	1	1	1	2	2	1	1	1	1	2	1	2	0	0	0	1	1	1	2	2	2	2	2	2	2	2	0	1	0	1	0	2	2	0	0	2	2	2
SWW14299DH1230	PUL18_DH	2	2	2	1	1	1	1	1	2	1	1	1	1	1	1	0	1	1	1	1	1	2	1	1	1	1	1	0	1	1	2	2	2	1	1	1	0	1	1	0	1	2	2	1	0	2	1	0
SWW14299DH1240	PUL18_DH	2	2	2	2	2	2	2	2	2	1	1	1	1	2	2	0	0	2	2	2	2	2	1	1	0	2	2	2	2	2	2	2	2	2	2	2	0	2	0	0	0	2	2	1	0	2	2	2
SWW14299DH1260	PUL18_DH	1	1	1	1	1	0	2	1	1	1	1	1	1	1	1	1	0	0	2	1	1	1	1	1	1	1	1	0	2	2	1	1	1	2	2	2	1	1	1	1	1	1	1	1	1	1	0	1
SWW14299DH1270	PUL18_DH	2	2	2	2	2	0	2	0	2	2	2	2	2	2	2	0	2	0	2	2	0	2	1	1	2	2	0	0	2	2	2	2	2	2	2	2	0	0	0	0	0	2	2	0	0	2	0	0
SWW14299DH1280	PUL18_DH	2	2	2	2	0	2	2	0	2	2	2	2	2	2	2	0	0	0	2	2	0	2	0	0	2	2	0	0	2	2	2	2	2	2	2	2	0	0	0	0	0	2	2	0	0	2	0	0
SWW14299DH1290	PUL18_DH	2	2	2	2	2	2	2	2	2	0	0	0	0	2	2	0	0	2	2	2	2	2	0	0	0	2	2	2	2	2	2	2	2	2	2	2	0	2	0	0	0	2	2	0	0	2	2	2
SWW14299DH130	PUL18_DH	2	2	2	2	2	0	2	0	2	2	2	2	2	2	2	0	0	0	2	2	1	2	0	0	2	2	0	0	2	2	2	2	2	2	2	2	0	0	0	0	0	2	2	0	0	2	0	0
SWW14299DH1300	PUL18_DH	2	2	2	2	2	2	2	2	2	2	2	2	2	2	2	0	0	2	2	2	2	2	0	0	0	2	2	2	2	2	2	2	2	2	2	2	0	2	0	0	0	2	2	1	0	2	2	2
SWW14299DH1310	PUL18_DH	2	2	2	2	2	2	2	2	0	1	1	1	1	2	2	0	0	2	2	2	2	2	0	0	0	1	2	2	2	2	2	2	2	2	2	2	0	2	0	0	0	2	2	1	0	2	2	2
SWW14299DH1320	PUL18_DH	2	2	2	2	2	0	2	0	2	2	2	2	2	2	2	0	0	0	2	2	0	2	1	1	2	2	0	0	2	2	2	2	2	2	2	2	0	1	0	0	0	2	2	1	0	2	0	1
SWW14299DH1330	PUL18_DH	2	2	2	1	1	2	2	2	1	2	2	2	2	2	2	0	1	2	1	2	2	2	1	1	0	1	2	2	2	2	2	2	2	2	2	2	0	2	0	0	0	2	2	1	0	2	2	2
SWW14299DH1370	PUL18_DH	2	2	2	2	2	0	2	0	2	2	2	2	2	2	2	0	0	0	2	2	0	0	0	0	2	2	0	0	2	2	2	2	2	2	2	2	0	0	0	0	0	2	2	0	0	2	0	0
SWW14299DH1380	PUL18_DH	2	2	2	2	0	2	2	2	2	2	2	2	2	2	2	0	0	2	2	2	2	2	0	0	0	2	2	2	2	2	2	2	2	2	2	2	0	2	0	0	0	2	2	0	0	2	2	2
SWW14299DH140	PUL18_DH	2	2	2	1	1	0	2	0	1	2	2	2	2	2	2	0	1	0	2	2	0	2	0	0	1	2	0	0	2	2	2	2	2	2	2	2	0	1	0	0	0	2	2	0	0	2	0	0
SWW14299DH1410	PUL18_DH	2	2	2	2	2	0	2	0	2	2	2	2	2	2	2	0	0	0	2	2	0	2	0	0	2	2	0	0	2	2	2	2	2	2	2	2	0	0	0	0	0	2	2	0	0	2	0	0
SWW14299DH1420	PUL18_DH	2	2	2	2	2	2	2	2	2	2	2	2	2	2	2	0	0	2	2	2	2	2	0	0	0	2	2	2	2	2	2	2	2	2	2	2	0	2	0	0	0	2	2	0	0	2	2	2
SWW14299DH1450	PUL18_DH	2	2	2	2	2	0	2	0	2	2	2	2	2	2	2	0	0	0	2	2	0	0	0	0	2	2	0	0	2	2	2	2	2	2	2	2	0	0	0	0	0	2	2	0	0	2	0	0
SWW14299DH1490	PUL18_DH	2	2	2	1	1	2	2	2	2	1	1	1	1	2	2	0	0	2	2	2	2	2	0	0	0	2	1	2	2	2	2	2	2	2	2	2	0	1	0	0	0	2	2	1	0	2	2	2
SWW14299DH150	PUL18_DH	2	2	2	1	1	1	1	1	2	2	2	2	2	2	2	1	0	1	1	2	2	2	1	1	1	2	2	2	2	2	2	2	2	2	2	2	0	1	0	0	0	2	2	1	1	2	2	1
SWW14299DH1500	PUL18_DH	2	2	2	1	2	0	2	0	1	2	2	2	2	2	2	0	0	0	2	2	0	2	0	0	2	2	0	0	2	2	2	2	2	2	2	2	0	0	0	0	0	2	2	0	0	2	0	0
SWW14299DH1550	PUL18_DH	1	1	1	1	1	1	1	1	1	2	2	2	2	2	2	1	1	1	1	1	1	1	1	1	1	1	1	0	1	1	1	1	1	1	1	1	0	0	1	1	1	1	1	1	1	1	1	1
SWW14299DH1560	PUL18_DH	2	1	2	1	1	1	1	1	1	2	2	2	2	1	1	1	1	1	1	2	2	1	1	1	1	1	1	1	2	2	1	1	1	1	1	1	1	1	1	1	1	2	2	0	0	1	2	2
SWW14299DH1570	PUL18_DH	2	2	2	1	1	0	2	1	1	2	2	2	2	2	2	0	0	0	2	2	0	2	1	1	2	2	0	1	2	2	2	2	2	2	2	2	0	1	0	0	0	2	2	0	0	2	0	0
SWW14299DH1580	PUL18_DH	2	2	2	2	2	2	2	2	2	2	2	2	2	2	2	0	0	2	2	2	2	2	0	0	0	2	2	2	2	2	2	2	2	2	2	2	0	2	0	0	0	2	2	0	0	2	2	2
SWW14299DH1590	PUL18_DH	1	1	2	1	2	1	1	1	2	2	2	2	2	1	1	0	1	0	1	1	1	2	1	1	1	1	1	0	2	2	2	1	2	1	1	1	0	0	1	0	1	2	2	1	0	2	1	0
SWW14299DH160	PUL18_DH	2	2	2	2	2	0	2	0	2	2	2	2	2	2	2	0	0	0	2	2	1	2	0	0	2	2	0	0	2	2	2	2	2	2	2	2	0	0	0	0	0	2	2	0	0	2	0	0
SWW14299DH1610	PUL18_DH	2	2	2	2	2	0	2	0	2	2	2	2	2	2	2	0	0	1	2	2	0	2	0	0	2	1	0	0	2	2	2	2	2	2	2	2	0	0	0	0	0	2	2	0	0	2	0	0
SWW14299DH1650	PUL18_DH	2	2	2	2	2	0	2	0	2	1	1	1	1	2	2	0	0	0	2	2	0	2	0	0	2	2	0	0	2	2	2	2	2	2	2	2	0	0	0	0	0	2	2	0	0	2	0	0
SWW14299DH170	PUL18_DH	2	2	2	2	2	0	2	0	2	2	2	2	2	2	2	0	0	0	2	2	0	2	0	0	2	2	0	0	2	2	2	2	2	2	2	2	0	0	0	0	0	2	2	0	0	2	0	0
SWW14299DH180	PUL18_DH	2	2	2	2	2	0	2	1	2	2	2	2	2	2	2	0	0	0	2	2	2	2	0	0	1	2	0	1	2	2	2	2	2	2	2	2	0	1	0	0	0	2	2	1	0	2	2	1
SWW14299DH20	PUL18_DH	2	2	2	2	2	2	2	2	2	2	2	2	2	2	2	0	0	2	2	2	2	2	0	0	0	2	2	2	2	2	2	2	2	2	2	2	0	2	0	0	0	2	2	0	0	2	2	2
SWW14299DH200	PUL18_DH	2	2	2	2	2	0	2	0	2	2	2	2	2	2	2	0	0	0	2	2	1	2	0	0	2	2	0	0	2	2	2	2	2	2	2	2	0	0	0	0	0	2	2	0	0	2	0	0
SWW14299DH210	PUL18_DH	2	2	2	2	2	0	2	0	2	2	2	2	2	2	2	0	0	0	2	2	0	2	0	0	2	2	0	0	2	2	2	2	2	2	2	2	0	0	0	0	0	2	2	0	0	2	0	0
SWW14299DH220	PUL18_DH	2	2	2	2	2	0	2	0	2	2	2	2	2	2	2	0	0	0	2	2	0	2	0	0	2	2	0	0	2	2	2	2	2	2	2	2	0	0	0	2	0	2	2	0	0	2	0	0
SWW14299DH240	PUL18_DH	2	2	2	2	2	0	2	0	2	2	2	2	2	2	2	0	0	0	2	2	0	2	0	0	2	2	0	0	2	2	2	2	2	2	2	2	0	0	0	0	0	2	2	2	0	2	0	0
SWW14299DH260	PUL18_DH	2	2	2	2	2	2	2	2	2	2	2	2	2	2	2	0	0	2	2	2	2	2	0	0	0	2	2	2	2	2	2	2	2	2	2	2	0	2	0	0	0	2	2	0	0	2	2	2
SWW14299DH270	PUL18_DH	2	2	2	2	2	2	2	2	2	2	2	2	2	2	2	0	0	2	2	2	2	2	0	0	0	2	2	2	2	2	2	2	2	2	2	2	0	2	0	0	0	2	2	0	0	2	2	2
SWW14299DH280	PUL18_DH	2	1	2	2	0	2	2	2	2	2	2	2	2	2	2	0	0	2	2	2	2	2	0	0	0	2	2	2	2	2	2	2	2	2	2	2	0	2	0	0	0	2	2	0	0	2	2	2
SWW14299DH290	PUL18_DH	2	2	2	2	2	0	2	0	2	2	2	2	2	2	2	0	0	2	2	2	2	2	0	0	0	2	2	2	2	2	2	2	2	2	2	2	0	2	0	0	0	2	2	0	0	2	2	2
SWW14299DH300	PUL18_DH	2	2	2	2	2	2	2	2	2	2	2	2	2	2	2	0	0	2	2	2	2	2	0	0	0	2	2	2	2	2	2	2	2	2	2	2	0	2	0	0	0	2	2	0	0	2	2	2
SWW14299DH310	PUL18_DH	2	2	2	2	2	0	2	0	2	2	2	2	2	2	2	0	0	0	2	2	1	2	0	0	0	2	0	0	2	2	2	2	2	2	2	2	0	0	0	0	0	2	2	0	0	2	0	0
SWW14299DH330	PUL18_DH	2	2	2	2	2	0	2	0	2	2	2	2	2	2	2	0	0	0	2	2	0	2	0	0	2	2	0	0	2	2	2	2	2	2	2	2	0	0	0	0	0	2	2	0	0	2	0	0
SWW14299DH340	PUL18_DH	2	2	2	2	2	0	2	0	2	2	2	2	2	2	2	0	0	0	2	2	0	2	0	0	2	2	0	0	2	2	2	2	2	2	2	2	0	0	0	0	0	2	2	0	0	2	0	0
SWW14299DH350	PUL18_DH	2	2	2	2	2	0	2	0	2	2	2	2	2	2	2	0	0	0	2	2	1	2	0	0	2	2	0	0	2	2	2	2	2	2	2	2	0	0	0	0	0	2	2	0	0	2	0	0
SWW14299DH360	PUL18_DH	2	2	2	2	2	0	2	0	2	2	2	2	2	2	2	0	0	0	2	2	0	2	0	0	2	2	0	0	2	2	2	2	2	2	2	2	0	0	0	0	0	2	2	0	0	2	0	0
SWW14299DH40	PUL18_DH	2	2	2	2	2	0	2	0	2	2	2	2	2	2	2	0	0	0	2	2	1	2	0	0	2	2	0	0	2	2	2	2	2	2	2	2	0	0	0	0	0	2	2	0	0	2	0	0
SWW14299DH400	PUL18_DH	2	2	2	2	2	2	2	2	2	1	1	1	1	2	2	0	0	2	2	2	2	0	0	0	0	2	2	2	2	2	2	2	2	2	2	2	0	2	0	0	0	2	2	0	0	2	2	2
SWW14299DH410	PUL18_DH	2	2	2	2	2	2	2	2	2	2	2	2	2	2	2	0	0	2	2	2	2	2	0	0	0	2	2	2	2	2	2	2	2	2	2	2	0	2	0	0	0	2	2	0	0	2	2	2
SWW14299DH420	PUL18_DH	2	2	2	0	0	2	2	2	2	2	2	2	2	2	2	0	0	2	2	2	2	2	0	0	0	2	2	2	2	2	2	2	2	2	2	2	0	2	0	0	0	2	2	0	0	2	2	2
SWW14299DH440	PUL18_DH	2	2	2	2	2	0	2	0	2	2	2	2	2	2	2	0	0	0	2	2	0	2	0	0	2	2	0	0	2	2	2	2	2	2	2	2	0	1	0	0	0	2	2	0	0	2	0	0
SWW14299DH450	PUL18_DH	2	2	2	2	2	2	2	2	2	2	2	2	2	2	2	0	0	2	2	2	2	2	0	0	0	2	2	2	2	2	2	2	2	2	2	2	0	2	0	0	0	2	2	0	0	2	2	2
SWW14299DH460	PUL18_DH	2	2	2	2	2	0	2	0	2	2	2	2	2	2	2	0	0	0	2	2	0	2	0	0	2	2	0	0	2	2	2	2	2	2	2	2	0	0	0	0	0	2	2	0	0	2	0	0
SWW14299DH470	PUL18_DH	2	2	2	2	2	2	2	2	2	2	2	2	2	2	2	0	0	2	2	2	2	2	0	0	0	2	2	2	2	2	2	2	2	2	2	2	0	2	0	0	0	2	2	0	0	2	2	2
SWW14299DH480	PUL18_DH	2	2	2	2	2	2	2	2	2	2	2	2	2	2	2	0	0	2	2	2	2	2	0	0	0	2	2	2	2	2	2	2	2	2	2	2	0	2	0	0	0	2	2	0	0	2	2	2
SWW14299DH490	PUL18_DH	2	2	2	2	1	0	2	1	2	1	1	1	1	2	2	0	1	1	2	1	0	2	0	0	1	1	0	1	2	2	2	2	2	2	2	2	0	1	0	0	0	2	2	1	0	2	0	0
SWW14299DH50	PUL18_DH	2	2	2	2	2	2	2	2	2	2	2	2	2	2	2	0	0	2	2	2	2	2	0	0	0	2	2	2	2	2	2	2	2	2	2	2	0	2	0	0	0	2	2	0	0	2	2	2
SWW14299DH500	PUL18_DH	2	2	2	2	2	0	2	0	2	2	2	2	2	2	2	0	0	0	2	2	2	0	0	0	2	2	0	0	2	2	2	2	2	2	2	2	0	0	0	0	0	2	2	0	0	2	0	0
SWW14299DH510	PUL18_DH	2	2	2	2	2	2	2	2	2	2	2	2	2	2	2	0	0	2	2	2	2	2	0	0	0	2	2	2	2	2	2	2	2	2	2	2	0	2	0	0	0	2	2	0	0	2	2	2
SWW14299DH520	PUL18_DH	2	2	2	2	2	2	2	2	2	2	2	2	2	2	2	0	0	2	2	2	2	2	0	0	0	2	2	2	2	2	2	2	2	2	2	2	0	2	0	0	0	2	2	0	0	2	2	2
SWW14299DH530	PUL18_DH	2	2	2	0	2	2	2	2	2	2	2	2	2	2	2	0	0	2	2	2	2	2	0	0	0	2	2	2	2	2	2	2	2	2	2	2	0	2	0	0	0	2	2	0	0	2	2	2
SWW14299DH540	PUL18_DH	2	2	2	2	2	0	2	0	2	2	2	2	2	2	2	0	0	0	2	2	1	2	0	0	2	2	0	0	2	2	2	2	2	2	2	2	0	0	0	0	0	2	2	0	0	2	0	0
SWW14299DH550	PUL18_DH	2	2	2	2	2	0	2	0	2	2	2	2	2	2	2	0	0	0	2	2	0	2	0	0	2	2	0	0	2	2	2	2	2	2	2	2	0	0	0	0	0	2	2	0	0	2	0	0
SWW14299DH560	PUL18_DH	2	2	2	2	2	2	2	2	2	2	2	2	2	2	2	0	0	2	2	2	2	2	0	0	0	2	2	2	2	2	2	2	2	2	2	2	0	2	0	0	0	2	2	0	0	2	2	2
SWW14299DH570	PUL18_DH	2	2	2	2	2	2	2	2	2	2	2	2	2	2	2	0	0	0	2	2	0	2	0	0	2	2	0	0	2	2	2	2	2	2	2	2	0	0	0	0	0	2	2	0	0	2	0	0
SWW14299DH580	PUL18_DH	2	2	2	2	2	2	2	2	2	2	2	2	2	2	2	0	0	2	2	2	2	2	0	0	0	2	2	2	2	2	2	2	2	2	2	2	0	2	0	0	0	2	2	0	0	2	2	2
SWW14299DH590	PUL18_DH	2	2	2	2	2	2	2	2	2	2	2	2	2	2	2	0	0	2	2	2	2	2	0	0	0	2	2	2	2	2	2	2	2	2	2	2	0	2	0	0	0	2	2	0	0	2	2	2
SWW14299DH60	PUL18_DH	2	2	2	2	2	2	2	2	2	2	2	2	2	2	2	0	0	2	2	2	2	2	0	0	0	2	2	2	2	2	2	2	2	2	2	2	0	2	0	0	0	2	2	0	0	2	2	2
SWW14299DH600	PUL18_DH	2	2	2	2	2	0	2	0	2	2	2	2	2	2	2	0	0	0	2	2	0	2	0	0	2	2	0	0	2	2	2	2	2	2	2	2	0	0	0	0	0	2	2	0	0	2	0	0
SWW14299DH610	PUL18_DH	2	2	2	2	2	0	2	0	2	2	2	2	2	2	2	0	0	0	2	2	0	2	0	0	2	2	0	0	2	2	2	2	2	2	2	2	0	0	0	0	0	2	2	0	0	2	0	0
SWW14299DH620	PUL18_DH	2	2	2	2	2	2	2	2	2	2	2	2	2	2	2	0	0	2	2	2	2	2	0	0	0	2	2	2	2	2	2	2	2	2	2	2	0	2	0	0	0	2	2	0	0	2	2	2
SWW14299DH630	PUL18_DH	2	2	2	1	1	1	1	1	1	1	1	1	1	2	2	1	1	1	1	2	2	2	1	1	1	1	1	1	2	2	2	2	2	2	2	2	1	1	0	0	0	2	2	1	0	2	1	2
SWW14299DH640	PUL18_DH	2	2	2	2	2	1	2	1	2	2	2	2	2	2	2	0	0	2	2	2	2	2	0	0	1	2	2	2	2	2	2	2	2	2	2	2	0	2	0	0	0	2	2	1	0	2	2	2
SWW14299DH660	PUL18_DH	2	2	2	2	2	2	2	2	2	2	2	2	2	2	2	0	0	2	2	2	2	2	0	0	0	2	2	2	2	2	2	2	2	2	2	2	0	2	0	0	0	2	2	0	0	2	2	2
SWW14299DH700	PUL18_DH	2	2	2	2	0	0	2	0	2	2	2	2	2	2	2	0	2	0	2	2	0	2	0	0	2	2	0	0	2	2	2	2	2	2	2	2	0	0	0	0	0	2	2	2	0	2	0	0
SWW14299DH720	PUL18_DH	2	2	2	2	2	0	2	0	2	2	2	2	2	2	2	0	0	0	2	2	0	2	0	0	2	2	0	0	2	2	2	2	2	2	2	2	0	0	0	2	0	2	2	0	0	2	0	0
SWW14299DH730	PUL18_DH	2	2	2	2	0	2	2	2	2	2	2	2	2	2	2	0	0	2	2	2	2	2	0	0	0	2	2	2	2	2	2	2	2	2	2	2	0	2	0	0	0	2	2	0	0	2	2	2
SWW14299DH740	PUL18_DH	2	2	2	1	2	2	2	2	1	1	1	1	1	2	2	1	1	2	1	1	2	2	1	1	0	1	1	2	2	2	2	2	2	2	2	2	0	2	0	0	0	2	2	1	0	2	2	2
SWW14299DH750	PUL18_DH	2	2	2	1	1	2	2	1	1	1	1	1	1	2	2	1	1	1	1	2	2	2	1	1	1	1	2	1	2	2	2	2	2	2	2	2	0	1	0	0	0	2	2	1	0	2	2	2
SWW14299DH760	PUL18_DH	2	2	2	2	2	0	2	0	2	2	2	2	2	2	2	0	0	0	2	2	0	2	0	0	2	2	0	0	2	2	2	2	2	2	2	2	0	0	0	0	0	2	2	0	0	2	0	0
SWW14299DH780	PUL18_DH	2	2	2	2	2	2	2	2	2	2	2	2	2	2	2	0	0	2	2	2	2	2	0	0	0	2	2	2	2	2	2	2	2	2	2	2	0	2	0	0	0	2	2	0	0	2	2	2
SWW14299DH80	PUL18_DH	2	2	2	2	2	2	2	2	2	2	2	2	2	2	2	0	0	2	2	2	2	2	0	0	0	2	2	2	2	2	2	2	2	2	2	2	0	2	0	0	0	2	2	0	0	2	2	2
SWW14299DH820	PUL18_DH	2	2	2	2	2	2	2	2	2	2	2	2	2	2	2	0	0	2	2	2	2	2	0	0	0	2	2	2	2	2	2	2	2	2	2	2	0	2	0	0	0	2	2	0	0	2	2	2
SWW14299DH850	PUL18_DH	2	2	2	0	2	2	2	2	2	2	2	2	2	2	2	0	0	2	2	2	2	2	0	0	0	2	2	2	2	2	2	2	2	2	2	2	0	2	0	0	0	2	2	0	0	2	2	2
SWW14299DH860	PUL18_DH	2	2	2	1	2	0	2	0	2	2	2	2	2	2	2	0	0	2	2	2	2	2	0	0	0	2	2	2	2	2	2	2	2	2	2	2	0	2	0	0	0	2	2	0	0	2	2	2
SWW14299DH870	PUL18_DH	2	2	2	0	0	0	2	0	2	2	2	2	2	2	2	0	0	0	2	2	0	2	0	0	2	2	0	0	2	2	2	2	2	2	2	2	2	0	0	2	0	2	2	0	0	2	0	0
SWW14299DH880	PUL18_DH	2	2	2	1	1	0	2	1	2	1	1	1	1	2	2	0	1	1	1	2	0	2	1	1	1	1	0	0	2	2	2	2	2	2	2	2	0	1	0	0	0	2	2	1	0	2	1	1
SWW14299DH890	PUL18_DH	2	2	2	1	1	0	2	0	1	2	2	2	2	1	1	0	1	1	1	2	0	1	1	1	2	2	0	0	2	2	1	1	1	1	1	1	1	1	1	0	1	2	2	1	1	1	0	0
SWW14299DH90	PUL18_DH	2	2	2	2	2	0	2	0	2	2	2	2	2	2	2	0	0	0	2	2	0	2	0	0	2	2	0	0	2	2	2	2	2	2	2	2	0	0	0	0	0	2	2	0	0	2	0	0
SWW14299DH900	PUL18_DH	2	2	2	2	2	2	2	2	2	2	2	2	2	2	2	0	0	2	2	2	2	2	0	0	0	2	2	2	2	2	2	2	2	2	2	2	0	2	0	0	0	2	2	1	0	2	2	2
SWW14299DH910	PUL18_DH	2	2	2	2	2	0	2	0	2	2	2	2	2	2	2	0	0	0	2	2	1	2	0	0	2	2	2	1	2	2	2	2	2	2	2	2	0	0	0	0	0	2	2	0	0	2	1	1
SWW14299DH920	PUL18_DH	2	1	1	1	1	1	1	1	1	1	1	1	1	1	1	1	1	1	1	1	1	1	1	1	1	1	1	1	2	2	1	1	2	1	1	1	1	1	1	1	1	1	1	1	1	1	2	2
SWW14299DH930	PUL18_DH	2	2	2	2	0	0	2	0	2	2	2	2	2	2	2	0	0	0	2	2	0	2	0	0	2	2	0	0	2	2	2	2	2	2	2	2	0	0	0	2	0	2	2	0	0	2	0	0
SWW14299DH950	PUL18_DH	2	2	2	2	2	0	2	0	2	2	2	2	2	2	2	0	0	0	2	2	0	2	0	0	2	2	0	0	2	2	2	2	2	2	2	2	2	0	0	2	0	2	2	0	0	2	0	0
SWW14299DH960	PUL18_DH	2	2	2	1	1	2	2	2	2	2	2	2	2	2	2	1	1	2	1	2	2	2	1	1	0	1	2	2	2	2	2	2	2	2	2	2	0	1	0	0	0	2	2	1	0	2	2	2
SWW14299DH970	PUL18_DH	2	2	2	2	2	0	2	0	2	2	2	2	2	2	2	0	0	0	2	2	0	0	0	0	2	2	0	0	2	2	2	2	2	2	2	2	0	0	0	0	0	2	2	0	0	2	0	0
SWW14300DH10	PUL18_DH	2	2	2	1	1	1	1	1	2	2	2	2	2	2	2	1	1	1	1	2	2	2	1	1	1	1	2	1	2	2	2	2	2	2	2	2	0	1	0	0	0	2	2	1	0	2	1	2
SWW14300DH30	PUL18_DH	2	2	2	2	2	2	2	2	2	2	2	2	2	2	2	0	0	2	2	2	2	2	0	0	0	2	2	2	2	2	2	2	2	2	2	2	0	2	0	0	0	2	2	0	0	2	2	2
SWW14303DH10	PUL18_DH	2	2	2	2	2	2	2	2	2	1	1	1	1	2	2	0	1	2	2	2	2	2	1	1	0	1	2	2	2	2	2	2	2	2	2	2	0	2	0	0	0	2	2	1	0	2	2	2
SWW14303DH170	PUL18_DH	2	1	1	1	1	1	1	1	1	1	1	1	1	1	1	1	1	1	1	1	1	1	1	1	1	1	1	1	1	1	1	1	1	1	1	1	1	1	1	1	1	1	1	1	1	1	1	2
SWW14303DH210	PUL18_DH	2	1	1	1	1	1	1	1	1	1	1	1	1	2	2	1	1	1	1	1	1	1	1	1	1	1	1	1	1	1	1	1	1	1	1	1	0	2	1	1	1	1	1	1	1	1	2	2
SWW14303DH240	PUL18_DH	2	1	2	1	1	2	2	2	2	1	1	1	1	1	1	1	1	2	1	2	2	1	1	1	0	2	1	2	2	2	1	1	1	1	1	1	1	2	1	1	1	2	2	1	1	1	2	2
SWW14303DH260	PUL18_DH	2	1	1	1	2	1	1	1	1	1	1	1	1	1	1	1	1	1	1	2	2	1	1	1	1	2	1	1	2	2	1	1	1	1	1	1	1	1	1	1	1	1	1	1	1	2	2	2
SWW14303DH330	PUL18_DH	2	2	2	2	2	2	2	2	1	2	2	2	2	2	2	0	0	1	2	2	2	2	0	0	0	2	2	2	2	2	2	2	2	2	2	2	0	2	0	0	0	2	2	1	0	2	2	2
SWW14303DH50	PUL18_DH	2	2	2	2	2	2	2	2	2	2	2	2	2	2	2	0	0	2	2	2	2	2	0	0	0	2	2	2	2	2	2	2	2	2	2	2	0	2	0	0	0	2	2	1	0	2	2	2
SWW14303DH70	PUL18_DH	2	2	2	2	2	2	2	2	2	2	2	2	2	2	2	0	0	2	2	2	2	2	0	0	0	2	2	2	2	2	2	2	2	2	2	2	0	2	0	0	0	2	2	0	0	2	2	2
SWW14303DH80	PUL18_DH	2	2	2	2	0	2	2	2	2	2	2	2	2	2	2	0	0	2	2	2	2	2	0	0	0	2	2	2	2	2	2	2	2	2	2	2	0	2	0	0	0	2	2	0	0	2	2	2
SWW14306DH1000	PUL18_DH	2	2	2	1	2	2	2	2	2	2	2	2	2	2	2	0	0	2	2	2	2	2	1	1	0	2	2	2	2	2	2	2	2	2	2	2	0	2	0	0	0	2	2	0	0	2	2	2
SWW14306DH1010	PUL18_DH	2	2	2	2	2	2	2	2	2	2	2	2	2	2	2	0	0	2	2	2	2	2	0	0	0	2	1	2	2	2	2	2	2	2	2	2	0	2	0	0	0	2	2	0	0	2	2	2
SWW14306DH140	PUL18_DH	2	2	2	2	2	2	2	2	2	2	2	2	2	2	2	0	0	2	2	2	2	2	1	1	0	1	2	2	2	2	2	2	2	2	2	2	0	2	0	0	0	2	2	0	0	2	2	2
SWW14306DH160	PUL18_DH	2	2	2	2	2	2	2	2	2	2	2	2	2	2	2	0	0	2	2	2	2	2	0	0	0	2	2	2	2	2	2	2	2	2	2	2	0	2	0	0	0	2	2	0	0	2	2	2
SWW14306DH200	PUL18_DH	2	2	2	2	2	2	2	2	2	2	2	2	2	2	2	0	0	2	2	2	2	2	0	0	0	2	2	2	2	2	2	2	2	2	2	2	0	2	0	0	0	2	2	0	0	2	2	2
SWW14306DH220	PUL18_DH	2	2	2	1	2	2	2	2	2	2	2	2	2	2	2	0	1	2	2	2	2	2	0	0	0	2	2	2	2	2	2	2	2	2	2	2	0	2	0	0	0	2	2	0	0	2	2	2
SWW14306DH330	PUL18_DH	2	2	2	2	2	2	2	2	2	2	2	2	2	2	2	0	0	2	2	2	2	2	0	0	0	2	2	2	2	2	2	2	2	2	2	2	0	2	0	0	0	2	2	0	0	2	2	2
SWW14306DH350	PUL18_DH	2	2	2	1	2	2	2	2	2	2	2	2	2	2	2	0	0	1	2	2	2	2	1	1	0	2	2	2	2	2	2	2	2	2	2	2	0	1	0	0	0	2	2	0	0	2	2	2
SWW14306DH360	PUL18_DH	2	2	2	2	2	2	2	2	2	2	2	2	2	2	2	0	0	2	2	2	2	2	0	0	0	2	2	2	2	2	2	2	2	2	2	2	0	2	0	0	0	2	2	0	0	2	2	2
SWW14306DH370	PUL18_DH	2	2	2	2	2	2	2	2	2	2	2	2	2	2	2	0	0	2	2	2	2	2	0	0	0	2	2	2	2	2	2	2	2	2	2	2	0	2	0	0	0	2	2	0	0	2	2	2
SWW14306DH380	PUL18_DH	2	2	2	1	2	2	2	2	2	1	1	1	1	2	2	0	0	2	2	2	2	2	0	0	0	2	2	2	2	2	2	2	2	2	2	2	0	2	0	0	0	2	2	0	0	2	2	2
SWW14306DH390	PUL18_DH	2	2	2	2	2	2	2	2	2	2	2	2	2	2	2	0	0	2	2	2	2	2	0	0	0	2	2	2	2	2	2	2	2	2	2	2	0	2	0	0	0	2	2	0	0	2	2	2
SWW14306DH400	PUL18_DH	2	2	2	2	2	2	2	2	2	2	2	2	2	2	2	0	0	2	2	2	2	2	0	0	0	2	2	2	2	2	2	2	2	2	2	2	0	2	0	0	0	2	2	0	0	2	2	2
SWW14306DH410	PUL18_DH	2	2	2	2	2	2	2	2	2	2	2	2	2	2	2	0	0	2	2	2	2	2	0	0	0	2	2	2	2	2	2	2	2	2	2	2	0	2	0	0	0	2	2	0	0	2	2	2
SWW14306DH420	PUL18_DH	2	2	2	2	2	2	2	2	2	2	2	2	2	2	2	0	0	2	2	2	2	2	0	0	0	2	2	2	2	2	2	2	2	2	2	2	0	2	0	0	0	2	2	0	0	2	2	2
SWW14306DH430	PUL18_DH	2	2	2	2	2	2	2	2	2	2	2	2	2	2	2	0	0	2	2	2	2	2	0	0	0	2	2	2	2	2	2	2	2	2	2	2	0	2	0	0	0	2	2	0	0	2	2	2
SWW14306DH440	PUL18_DH	2	2	2	2	2	2	2	2	2	2	2	2	2	2	2	0	0	2	2	2	2	2	0	0	0	2	2	2	2	2	2	2	2	2	2	2	0	2	0	0	0	2	2	1	0	2	2	2
SWW14306DH450	PUL18_DH	2	2	2	2	2	2	2	2	2	2	2	2	2	2	2	0	0	2	2	2	2	2	0	0	0	2	2	2	2	2	2	2	2	2	2	2	0	2	0	0	0	2	2	0	0	2	2	2
SWW14306DH460	PUL18_DH	2	2	2	2	2	2	2	2	2	2	2	2	2	2	2	0	0	2	2	2	2	2	0	0	0	2	2	2	2	2	2	2	2	2	2	2	0	2	0	0	0	2	2	0	0	2	2	2
SWW14306DH470	PUL18_DH	2	2	2	2	2	2	2	2	2	2	2	2	2	2	2	0	0	2	2	2	2	2	0	0	0	2	2	2	2	2	2	2	2	2	2	2	0	2	0	0	0	2	2	0	0	2	2	2
SWW14306DH480	PUL18_DH	2	2	2	0	0	2	2	2	2	2	2	2	2	2	2	0	0	2	2	2	2	2	0	0	0	2	2	2	2	2	2	2	2	2	2	2	0	2	0	0	0	2	2	0	0	2	2	2
SWW14306DH490	PUL18_DH	2	2	2	2	2	2	2	2	2	2	2	2	2	2	2	0	0	2	2	2	2	2	0	0	0	2	2	2	2	2	2	2	2	2	2	2	0	2	0	0	0	2	2	0	0	2	2	2
SWW14306DH500	PUL18_DH	2	2	2	2	2	2	2	2	2	2	2	2	2	2	2	0	0	2	2	2	2	2	0	0	0	2	2	2	2	2	2	2	2	2	2	2	0	2	0	0	0	2	2	0	0	2	2	2
SWW14306DH510	PUL18_DH	2	2	2	0	2	2	2	2	2	2	2	2	2	2	2	0	0	2	2	2	2	2	0	0	0	2	2	2	2	2	2	2	2	2	2	2	0	2	0	2	0	2	2	0	0	2	2	2
SWW14306DH530	PUL18_DH	2	2	2	2	2	2	2	2	2	2	2	2	2	2	2	0	0	2	2	2	2	2	0	0	0	2	2	2	2	2	2	2	2	2	2	2	0	2	0	0	0	2	2	0	0	2	2	2
SWW14306DH540	PUL18_DH	2	2	2	2	2	2	2	2	2	2	2	2	2	2	2	0	0	2	2	2	2	2	0	0	0	2	2	2	2	2	2	2	2	2	2	2	0	2	0	0	0	2	2	0	0	2	2	2
SWW14306DH550	PUL18_DH	2	2	2	2	2	2	2	2	2	0	0	0	0	2	2	0	0	2	2	2	2	2	0	0	0	2	2	2	2	2	2	2	2	2	2	2	0	2	0	0	0	2	2	0	0	2	2	2
SWW14306DH560	PUL18_DH	2	2	2	2	2	2	2	2	2	2	2	2	2	2	2	0	0	2	2	2	2	2	0	0	0	2	2	2	2	2	2	2	2	2	2	2	0	2	0	0	0	2	2	0	2	2	2	2
SWW14306DH570	PUL18_DH	2	1	1	1	1	1	1	1	1	1	1	1	1	1	1	1	1	1	1	1	1	2	1	1	1	1	1	1	1	1	1	1	1	1	1	1	1	1	1	1	1	1	1	1	1	1	2	2
SWW14306DH590	PUL18_DH	2	1	2	1	1	1	1	1	1	1	1	1	1	1	1	1	1	1	1	2	2	2	1	1	1	1	1	1	2	2	2	2	2	1	1	1	0	1	1	0	1	2	2	1	0	2	2	1
SWW14306DH600	PUL18_DH	2	2	2	2	2	2	2	2	2	2	2	2	2	2	2	0	0	2	2	2	2	2	0	0	0	2	2	2	2	2	2	2	2	2	2	2	0	2	0	0	0	2	2	0	0	2	2	2
SWW14306DH610	PUL18_DH	2	2	2	0	0	2	2	2	2	2	2	2	2	2	2	0	0	2	2	2	2	2	0	0	0	2	2	2	2	2	2	2	2	2	2	2	0	2	0	0	0	2	2	0	0	2	2	2
SWW14306DH830	PUL18_DH	2	2	2	2	0	2	2	2	2	2	2	2	2	2	2	0	0	2	2	2	2	2	0	0	0	2	2	2	2	2	2	2	2	2	2	2	0	2	0	0	0	2	2	0	0	2	2	2
SWW14306DH870	PUL18_DH	2	2	2	2	2	2	2	1	2	2	2	2	2	2	2	0	1	1	1	2	2	2	1	1	1	1	1	2	2	2	2	2	2	2	2	2	0	1	0	0	0	2	2	1	0	2	2	2
SWW14306DH880	PUL18_DH	2	2	2	0	0	2	2	2	2	2	2	2	2	2	2	0	0	2	2	2	2	2	0	0	0	2	2	2	2	2	2	2	2	2	2	2	0	2	0	0	0	2	2	0	2	2	2	2
SWW14306DH890	PUL18_DH	2	2	2	2	2	2	2	2	2	2	2	2	2	2	2	0	0	2	2	2	2	2	0	0	0	2	2	2	2	2	2	2	2	2	2	2	0	2	0	0	0	2	2	0	0	2	2	2
SWW14306DH910	PUL18_DH	2	2	2	2	0	2	2	2	2	2	2	2	2	2	2	0	1	2	2	2	2	0	0	0	0	2	2	2	2	2	2	2	2	2	2	2	0	2	0	0	0	2	2	0	0	2	2	2
SWW14306DH930	PUL18_DH	2	2	2	2	2	2	2	2	2	2	2	2	2	2	2	0	0	2	2	2	2	2	1	1	0	2	2	2	2	2	2	2	2	2	2	2	0	2	0	0	0	2	2	0	0	2	2	2
SWW14306DH950	PUL18_DH	2	2	2	1	2	2	2	2	2	2	2	2	2	2	2	0	0	2	2	2	2	2	0	0	0	2	2	2	2	2	2	2	2	2	2	2	0	2	0	0	0	2	2	0	0	2	2	2
SWW14306DH970	PUL18_DH	2	2	2	2	2	2	2	2	2	2	2	2	2	2	2	0	0	2	2	2	2	2	1	1	0	2	2	2	2	2	2	2	2	2	2	2	0	2	0	0	0	2	2	1	0	2	2	2
SWW14306DH980	PUL18_DH	2	2	2	2	2	2	2	2	2	0	0	0	0	2	2	0	0	2	2	2	2	2	0	0	0	2	2	2	2	2	2	2	2	2	2	2	0	2	0	0	0	2	2	0	0	2	2	2
SWW14306DH990	PUL18_DH	2	2	2	2	2	2	2	2	2	2	2	2	2	2	2	0	1	2	2	2	2	2	1	1	0	1	2	2	2	2	2	2	2	2	2	2	0	2	0	0	0	2	2	0	0	2	2	2
SWW14314DH10	PUL18_DH	2	2	2	2	2	2	2	1	2	2	2	2	2	2	2	0	1	1	2	2	2	2	1	1	1	2	2	1	2	2	2	2	2	2	2	2	0	1	0	0	0	2	2	1	0	2	2	2
SWW14314DH110	PUL18_DH	2	2	2	1	1	2	2	2	1	1	1	1	1	2	2	1	1	2	1	2	2	2	1	1	0	1	2	2	2	2	2	2	2	2	2	2	0	2	0	0	0	2	2	1	0	2	2	2
SWW14314DH120	PUL18_DH	2	2	2	2	2	2	2	2	2	2	2	2	2	2	2	0	0	2	2	2	2	2	0	0	0	2	2	2	2	2	2	2	2	2	2	2	0	2	0	0	0	2	2	0	0	2	2	2
SWW14314DH130	PUL18_DH	2	2	2	2	2	0	2	2	2	2	2	2	2	2	2	0	1	2	0	0	2	2	1	1	2	2	2	2	2	2	2	2	2	2	2	2	0	2	0	0	0	2	2	0	0	2	2	2
SWW14314DH140	PUL18_DH	2	2	2	1	2	0	2	2	2	2	2	2	2	2	2	0	0	2	0	0	2	2	0	0	2	2	2	2	2	2	2	2	2	2	2	2	0	2	0	0	0	2	2	0	0	2	2	2
SWW14314DH150	PUL18_DH	2	2	2	1	2	0	2	1	2	2	2	2	2	2	2	0	2	0	0	0	2	2	1	1	2	2	2	2	2	2	2	2	2	2	2	2	0	2	0	0	0	2	2	1	0	2	2	2
SWW14314DH160	PUL18_DH	2	2	2	1	1	0	2	0	2	2	2	2	2	2	2	0	2	2	0	0	2	2	0	0	2	2	2	2	2	2	2	2	2	2	2	2	0	2	0	0	0	2	2	0	0	2	2	2
SWW14314DH170	PUL18_DH	2	2	2	2	0	2	2	2	2	2	2	2	2	2	2	0	0	2	2	2	2	2	0	0	0	2	2	2	2	2	2	2	2	2	2	2	0	2	0	0	0	2	2	1	0	2	2	2
SWW14314DH20	PUL18_DH	2	2	2	0	0	2	2	2	2	2	2	2	2	2	2	0	0	2	2	2	2	2	0	0	0	2	2	2	2	2	2	2	2	2	2	2	0	2	0	0	0	2	2	0	0	2	2	2
SWW14314DH210	PUL18_DH	2	2	2	1	2	0	2	0	2	2	2	2	2	2	2	0	1	2	1	0	2	2	1	1	1	1	1	2	2	2	2	2	2	2	2	2	0	2	0	0	0	2	2	1	0	2	2	2
SWW14314DH220	PUL18_DH	2	2	2	2	2	2	2	2	2	2	2	2	2	2	2	0	0	2	2	2	2	2	0	0	0	2	2	2	2	2	2	2	2	2	2	2	0	2	0	0	0	2	2	0	0	2	2	2
SWW14314DH230	PUL18_DH	1	1	1	1	1	1	1	1	1	1	1	1	1	1	1	1	1	1	1	1	1	1	1	1	1	1	1	1	2	2	1	1	1	1	1	1	1	1	1	1	1	1	1	1	1	1	2	1
SWW14314DH240	PUL18_DH	2	2	2	2	2	2	2	2	2	2	2	2	2	2	2	0	1	2	2	2	2	2	0	0	0	2	2	2	2	2	2	2	2	2	2	2	0	2	0	0	0	2	2	0	0	2	2	2
SWW14314DH250	PUL18_DH	2	2	2	1	1	2	2	1	1	2	2	2	2	2	2	0	1	1	2	2	2	2	1	1	0	2	2	2	2	2	2	2	2	2	2	2	0	2	0	0	0	2	2	0	0	2	2	2
SWW14314DH260	PUL18_DH	2	2	2	2	2	2	2	2	2	2	2	2	2	2	2	0	0	2	2	2	2	2	0	0	0	2	2	2	2	2	2	2	2	2	2	2	0	2	0	0	0	2	2	0	0	2	2	2
SWW14314DH270	PUL18_DH	2	2	2	2	2	2	2	2	2	2	2	2	2	2	2	0	0	2	2	2	2	2	0	0	0	2	2	2	2	2	2	2	2	2	2	2	0	2	0	0	0	2	2	0	0	2	2	2
SWW14314DH280	PUL18_DH	2	2	2	2	2	2	2	2	2	2	2	2	2	2	2	0	0	2	2	2	2	2	0	0	0	2	2	2	2	2	2	2	2	2	2	2	0	2	0	0	0	2	2	0	0	2	2	2
SWW14314DH290	PUL18_DH	2	2	2	2	2	2	2	2	2	2	2	2	2	2	2	0	0	2	2	2	2	2	0	0	0	2	2	2	2	2	2	2	2	2	2	2	0	2	0	2	0	2	2	0	0	2	2	2
SWW14314DH30	PUL18_DH	2	2	2	2	2	0	2	0	2	2	2	2	2	2	2	0	2	0	0	0	2	2	0	0	2	2	2	2	2	2	2	2	2	2	2	2	0	2	0	0	0	2	2	0	0	2	2	2
SWW14314DH300	PUL18_DH	2	2	2	2	2	2	2	2	2	2	2	2	2	2	2	0	0	2	2	2	2	2	0	0	0	2	2	2	2	2	2	2	2	2	2	2	0	2	0	0	0	2	2	0	0	2	2	2
SWW14314DH310	PUL18_DH	2	2	2	2	2	2	2	2	1	2	2	2	2	2	2	0	0	2	2	2	2	2	0	0	0	2	2	2	2	2	2	2	2	2	2	2	0	1	0	0	0	2	2	0	0	2	2	2
SWW14314DH320	PUL18_DH	2	2	2	2	0	2	2	2	2	2	2	2	2	2	2	0	0	2	2	2	2	2	0	0	0	2	2	2	2	2	2	2	2	2	2	2	0	2	0	2	0	2	2	0	0	2	2	2
SWW14314DH340	PUL18_DH	2	2	2	2	1	2	2	2	2	1	1	1	1	2	2	0	0	1	2	2	2	2	1	1	1	2	2	2	2	2	2	2	2	2	2	2	0	2	0	0	0	2	2	1	0	2	2	2
SWW14314DH350	PUL18_DH	2	2	2	2	2	2	2	2	2	2	2	2	2	2	2	0	0	2	2	2	2	2	1	1	0	2	2	2	2	2	2	2	2	2	2	2	0	2	0	0	0	2	2	1	0	2	2	2
SWW14314DH360	PUL18_DH	2	2	2	2	2	2	2	2	2	0	0	0	0	2	2	0	0	2	2	2	2	2	0	0	0	2	2	2	2	2	2	2	2	2	2	2	0	2	0	0	0	2	2	0	0	2	2	2
SWW14314DH370	PUL18_DH	2	2	2	2	2	2	2	2	2	2	2	2	2	2	2	0	0	2	2	2	2	2	0	0	0	2	2	2	2	2	2	2	2	2	2	2	0	2	0	0	0	2	2	0	0	2	2	2
SWW14314DH530	PUL18_DH	2	2	2	2	2	0	2	2	2	2	2	2	2	2	2	0	2	0	0	0	2	2	0	0	2	2	2	2	2	2	2	2	2	2	2	2	0	2	0	0	0	2	2	0	2	2	2	2
SWW14314DH580	PUL18_DH	2	2	2	1	1	2	2	2	1	2	2	2	2	2	2	0	0	2	2	2	2	2	0	0	0	2	2	2	2	2	2	2	2	2	2	2	0	2	0	0	0	2	2	1	0	2	2	2
SWW14314DH600	PUL18_DH	2	2	2	1	2	2	2	2	2	2	2	2	2	2	2	0	1	2	2	2	2	2	1	1	0	2	2	2	2	2	2	2	2	2	2	2	0	2	0	0	0	2	2	0	0	2	2	2
SWW14314DH620	PUL18_DH	2	2	2	2	2	2	2	2	2	2	2	2	2	2	2	0	2	0	0	0	2	2	0	0	2	2	2	2	2	2	2	2	2	2	2	2	0	2	0	0	0	2	2	0	0	2	2	2
SWW14314DH640	PUL18_DH	2	2	2	2	2	2	2	2	2	2	2	2	2	2	2	0	0	2	2	2	2	2	1	1	0	2	2	2	2	2	2	2	2	2	2	2	0	1	0	0	0	2	2	0	0	2	2	2
SWW14314DH650	PUL18_DH	2	2	2	1	1	2	2	2	1	2	2	2	2	2	2	0	0	1	2	2	2	2	1	1	1	1	2	2	2	2	2	2	2	2	2	2	0	2	0	0	0	2	2	0	0	2	2	2
SWW14314DH660	PUL18_DH	2	2	2	1	2	0	2	1	1	2	2	2	2	2	2	0	2	0	0	0	2	2	0	0	1	2	2	2	2	2	2	2	2	2	2	2	0	1	0	0	0	2	2	0	0	2	1	2
SWW14314DH680	PUL18_DH	2	2	2	2	2	0	2	0	2	2	2	2	2	2	2	0	2	0	0	0	2	2	0	0	2	2	2	2	2	2	2	2	2	2	2	2	0	2	0	2	0	2	2	0	0	2	2	2
SWW14314DH690	PUL18_DH	2	2	2	1	2	2	2	2	1	2	2	2	2	2	2	0	1	1	1	2	2	2	1	1	0	2	2	2	2	2	2	2	2	2	2	2	0	1	0	0	0	2	2	1	2	2	2	2
SWW14314DH70	PUL18_DH	2	2	2	2	2	0	2	1	2	2	2	2	2	2	2	1	2	0	0	0	1	2	0	0	1	1	1	2	2	2	2	2	2	2	2	2	0	1	0	0	0	2	2	1	0	2	2	2
SWW14314DH700	PUL18_DH	2	2	2	1	2	2	2	2	1	2	2	2	2	2	2	0	0	2	2	2	2	2	1	1	0	2	2	2	2	2	2	2	2	2	2	2	0	2	0	0	0	2	2	0	0	2	2	2
SWW14314DH720	PUL18_DH	2	2	2	2	2	1	2	1	2	2	2	2	2	2	2	1	1	1	1	1	1	2	1	1	1	1	1	2	2	2	2	2	2	2	2	2	0	2	0	0	0	2	2	1	0	2	2	1
SWW14314DH80	PUL18_DH	2	2	2	2	2	2	2	2	2	2	2	2	2	2	2	0	0	2	2	2	2	2	0	0	0	2	2	2	2	2	2	2	2	2	2	2	0	2	0	0	0	2	2	0	0	2	2	2
SWW14314DH90	PUL18_DH	2	2	2	0	2	0	2	2	2	2	2	2	2	2	2	0	2	0	0	0	2	2	1	1	2	2	2	2	2	2	2	2	2	2	2	2	0	2	0	0	0	2	2	0	0	2	2	2
SWW14315DH10	PUL18_DH	2	1	2	1	1	1	1	1	1	1	1	1	1	1	1	1	1	1	1	2	1	2	1	1	1	2	1	2	1	1	2	2	2	1	1	1	0	1	1	0	1	1	1	0	0	2	2	2
SWW14315DH100	PUL18_DH	2	2	2	1	1	2	1	1	1	2	2	2	2	2	2	1	1	2	1	2	2	2	1	1	1	2	1	2	2	2	2	2	2	2	2	2	0	2	0	0	0	2	2	1	0	2	2	2
SWW14315DH110	PUL18_DH	2	2	2	2	1	2	2	2	1	2	2	2	2	2	2	0	1	2	2	2	2	2	0	0	0	2	2	2	2	2	2	2	2	2	2	2	0	2	0	0	0	2	2	1	0	2	2	2
SWW14315DH120	PUL18_DH	2	2	2	2	2	0	2	0	2	2	2	2	2	2	2	0	0	0	2	2	0	2	0	0	2	0	2	0	2	2	2	2	2	2	2	2	0	0	0	0	0	2	2	0	0	2	0	0
SWW14315DH130	PUL18_DH	2	2	2	2	2	2	2	2	2	2	2	2	2	2	2	0	0	2	2	2	2	2	0	0	0	2	2	2	2	2	2	2	2	2	2	2	0	2	0	2	0	2	2	0	0	2	2	2
SWW14315DH140	PUL18_DH	2	2	2	0	2	2	2	2	2	2	2	2	2	2	2	0	0	2	2	2	2	2	0	0	0	2	2	2	2	2	2	2	2	2	2	2	0	2	0	0	0	2	2	0	0	2	2	2
SWW14315DH150	PUL18_DH	2	2	2	1	2	2	2	2	2	2	2	2	2	2	2	0	0	2	2	2	2	2	0	0	0	2	2	2	2	2	2	2	2	2	2	2	0	2	0	0	0	2	2	0	0	2	2	2
SWW14315DH160	PUL18_DH	2	2	2	1	1	2	2	2	2	2	2	2	2	2	2	0	0	2	2	2	2	2	1	1	0	2	2	2	2	2	2	2	2	2	2	2	0	2	0	0	0	2	2	0	0	2	2	2
SWW14315DH180	PUL18_DH	2	2	2	1	1	2	2	2	1	2	2	2	2	2	2	0	0	2	2	2	2	2	0	0	0	2	2	2	2	2	2	2	2	2	2	2	0	2	0	0	0	2	2	1	0	2	2	2
SWW14315DH190	PUL18_DH	2	2	2	1	1	0	2	2	1	2	2	2	2	2	2	0	0	2	2	2	2	0	0	0	0	2	2	2	2	2	2	2	2	2	2	2	0	2	0	0	0	2	2	0	0	2	2	2
SWW14315DH20	PUL18_DH	2	2	2	1	1	0	2	1	1	2	2	2	2	2	2	1	1	1	1	2	2	2	1	1	1	1	1	2	2	2	2	2	2	2	2	2	0	1	0	0	0	2	2	1	0	2	2	2
SWW14315DH200	PUL18_DH	2	2	2	2	2	0	2	0	2	2	2	2	2	2	2	0	0	2	2	2	2	2	0	0	0	2	2	2	2	2	2	2	2	2	2	2	0	2	0	0	0	2	2	0	0	2	2	2
SWW14315DH210	PUL18_DH	2	2	2	2	2	0	2	0	2	2	2	2	2	2	2	0	0	0	2	2	0	2	0	0	2	0	2	0	2	2	2	2	2	2	2	2	0	0	0	0	0	2	2	0	0	2	0	0
SWW14315DH220	PUL18_DH	2	2	2	2	2	2	2	2	2	2	2	2	2	2	2	0	1	0	2	2	2	2	0	0	0	2	2	2	2	2	2	2	2	2	2	2	0	2	0	0	0	2	2	1	0	2	2	2
SWW14315DH230	PUL18_DH	2	2	2	1	2	1	2	1	1	2	2	2	2	2	2	0	0	2	2	2	2	2	1	1	0	1	2	2	2	2	2	2	2	2	2	2	0	2	0	0	0	2	2	1	0	2	2	2
SWW14315DH240	PUL18_DH	2	2	2	0	2	1	2	0	2	2	2	2	2	2	2	0	2	0	0	2	0	2	0	0	0	2	2	0	2	2	2	2	2	2	2	2	2	0	0	2	0	2	2	0	0	2	0	1
SWW14315DH250	PUL18_DH	2	2	2	2	2	0	2	0	2	2	2	2	2	2	2	0	0	0	2	2	0	2	0	0	2	2	2	0	2	2	2	2	2	2	2	2	0	0	0	2	0	2	2	0	0	2	0	0
SWW14315DH260	PUL18_DH	2	2	2	1	1	1	1	1	2	1	1	1	1	2	2	1	0	0	2	2	1	2	1	1	1	1	1	1	2	2	2	2	2	2	2	2	1	1	0	1	0	2	2	1	0	2	2	1
SWW14315DH270	PUL18_DH	2	2	2	2	2	0	2	0	2	2	2	2	2	2	2	0	0	0	2	2	1	2	0	0	2	0	2	0	2	2	2	2	2	2	2	2	0	0	0	0	0	2	2	0	0	2	0	0
SWW14315DH290	PUL18_DH	2	2	2	2	2	2	2	2	2	2	2	2	2	2	2	0	1	2	2	2	2	2	0	0	1	2	2	2	2	2	2	2	2	2	2	2	0	2	0	0	0	2	2	0	0	2	2	2
SWW14315DH30	PUL18_DH	2	2	2	2	2	2	2	2	2	2	2	2	2	2	2	0	1	2	2	2	2	2	0	0	0	2	2	2	2	2	2	2	2	2	2	2	0	2	0	0	0	2	2	0	0	2	2	2
SWW14315DH300	PUL18_DH	2	2	2	2	2	0	2	0	2	2	2	2	2	2	2	0	0	0	2	2	0	2	0	0	2	2	2	0	2	2	2	2	2	2	2	2	0	0	0	0	0	2	2	0	0	2	0	0
SWW14315DH310	PUL18_DH	2	2	2	0	2	0	2	0	2	2	2	2	2	2	2	0	0	0	2	2	0	2	0	0	2	2	2	0	2	2	2	2	2	2	2	2	0	0	0	0	0	2	2	0	0	2	0	0
SWW14315DH320	PUL18_DH	2	2	2	2	2	2	2	2	2	2	2	2	2	2	2	0	0	2	2	2	2	2	0	0	0	2	2	2	2	2	2	2	2	2	2	2	0	2	0	0	0	2	2	0	0	2	2	2
SWW14315DH330	PUL18_DH	2	2	2	2	2	0	2	0	2	2	2	2	2	2	2	0	0	0	2	2	0	2	0	0	2	2	2	0	2	2	2	2	2	2	2	2	0	0	0	0	0	2	2	0	0	2	0	0
SWW14315DH340	PUL18_DH	2	2	2	0	0	0	2	0	2	2	2	2	2	2	2	0	0	0	2	2	0	2	0	0	2	2	2	0	2	2	2	2	2	2	2	2	0	0	0	0	0	2	2	0	0	2	0	0
SWW14315DH360	PUL18_DH	2	2	2	2	2	0	2	0	2	2	2	2	2	2	2	0	0	0	2	2	0	2	0	0	2	2	2	0	2	2	2	2	2	2	2	2	2	0	0	0	0	2	2	0	0	2	0	0
SWW14315DH370	PUL18_DH	2	2	2	2	0	2	2	2	2	2	2	2	2	2	2	0	0	2	2	2	2	2	0	0	0	2	2	2	2	2	2	2	2	2	2	2	0	2	0	0	0	2	2	0	0	2	2	2
SWW14315DH380	PUL18_DH	2	2	2	2	2	1	2	0	2	2	2	2	2	2	2	0	0	0	2	2	1	2	0	0	2	2	2	0	2	2	2	2	2	2	2	2	0	0	0	2	0	2	2	0	0	2	1	0
SWW14315DH390	PUL18_DH	2	2	2	2	2	0	2	0	2	2	2	2	2	2	2	0	0	0	2	2	0	2	0	0	0	0	2	0	2	2	2	2	2	2	2	2	0	0	0	0	0	2	2	0	2	2	0	0
SWW14315DH40	PUL18_DH	2	2	2	0	2	2	2	2	2	2	2	2	2	2	2	0	0	2	2	2	2	2	0	0	0	2	2	2	2	2	2	2	2	2	2	2	0	2	0	0	0	2	2	0	0	2	2	2
SWW14315DH400	PUL18_DH	2	2	2	2	2	2	2	2	2	2	2	2	2	2	2	0	0	2	2	2	2	0	0	0	0	2	2	2	2	2	2	2	2	2	2	2	0	2	0	0	0	2	2	0	0	2	2	2
SWW14315DH420	PUL18_DH	2	2	2	2	1	2	2	2	2	1	1	1	1	2	2	0	2	1	2	2	2	2	0	0	0	2	2	2	2	2	2	2	2	2	2	2	0	2	0	0	0	2	2	0	0	2	2	2
SWW14315DH50	PUL18_DH	2	2	2	2	2	2	2	2	2	2	2	2	2	2	2	0	1	1	1	2	2	2	0	0	0	2	1	2	2	2	2	2	2	2	2	2	0	2	0	0	0	2	2	1	0	2	2	2
SWW14315DH60	PUL18_DH	2	2	2	2	2	2	2	2	2	2	2	2	2	2	2	0	0	2	2	2	2	2	0	0	0	2	2	2	2	2	2	2	2	2	2	2	0	2	0	0	0	2	2	0	2	2	2	2
SWW14315DH70	PUL18_DH	2	2	2	2	2	2	2	2	0	2	2	2	2	2	2	0	0	2	2	2	2	2	0	0	0	2	2	2	2	2	2	2	2	2	2	2	0	2	0	0	0	2	2	0	0	2	2	2
SWW14315DH80	PUL18_DH	2	2	2	2	2	2	2	2	2	2	2	2	2	2	2	0	0	2	2	2	2	2	0	0	0	2	2	2	2	2	2	2	2	2	2	2	0	2	0	0	0	2	2	1	0	2	1	2
SWW14315DH90	PUL18_DH	2	2	2	2	2	0	2	0	1	2	2	2	2	2	2	0	1	1	2	2	1	2	0	0	1	1	2	0	2	2	2	2	2	2	2	2	0	0	0	0	0	2	2	1	0	2	0	0
SWW14339DH10	PUL18_DH	0	0	0	2	2	1	2	2	2	2	2	2	2	0	0	0	2	0	2	2	2	0	2	2	2	2	2	0	0	0	2	0	2	0	0	0	0	1	2	0	2	2	2	0	0	2	0	0
SWW14339DH150	PUL18_DH	2	2	2	2	2	2	2	2	2	2	2	2	2	2	2	0	2	0	0	0	2	2	0	0	2	0	2	0	2	2	2	2	2	2	2	2	0	0	0	0	0	2	2	2	0	2	0	2
SWW14339DH20	PUL18_DH	2	2	2	2	2	2	2	2	2	2	2	2	2	2	2	0	2	0	0	0	2	2	0	0	2	0	2	0	2	2	2	2	2	2	2	2	0	0	0	0	0	2	2	2	0	2	0	2
SWW14339DH230	PUL18_DH	2	2	2	2	2	2	2	2	2	2	2	2	2	2	2	0	2	0	0	0	2	2	0	0	2	0	2	0	2	2	2	2	2	2	2	2	0	0	0	0	0	2	2	2	0	2	0	2
SWW14339DH30	PUL18_DH	2	2	2	2	2	2	2	2	2	2	2	2	2	2	2	0	2	0	0	0	2	2	0	0	2	0	2	0	2	2	2	2	2	2	2	2	0	0	0	0	0	2	2	2	0	2	0	2
SWW14339DH320	PUL18_DH	2	2	2	2	2	2	2	2	2	2	2	2	2	2	2	0	2	0	0	0	2	2	0	0	2	0	2	0	2	2	2	2	2	2	2	2	0	0	0	0	0	2	2	2	0	2	0	2
SWW14339DH390	PUL18_DH	0	0	0	2	2	1	2	1	2	2	2	2	2	0	0	0	0	0	2	2	2	0	2	2	1	2	2	0	0	0	2	0	2	0	0	0	0	1	2	0	2	2	2	0	0	2	0	0
SWW14339DH40	PUL18_DH	0	0	0	2	2	2	2	2	2	2	2	2	2	0	0	0	0	0	2	2	2	0	2	2	0	2	2	2	0	0	2	0	2	0	0	0	0	0	2	0	2	2	2	0	0	2	0	0
SWW14339DH420	PUL18_DH	0	0	0	2	2	1	2	1	2	2	2	2	2	2	2	0	2	0	2	2	2	0	0	0	1	2	2	0	0	0	2	0	2	0	0	0	0	1	2	0	2	2	2	0	0	2	0	0
SWW14339DH460	PUL18_DH	0	0	0	2	2	2	2	0	2	2	2	2	2	0	0	0	2	0	2	2	2	0	2	2	2	2	2	0	0	0	2	0	2	0	0	0	0	0	2	0	2	2	2	0	0	2	0	0
SWW14339DH480	PUL18_DH	0	0	0	1	2	1	2	1	2	1	1	1	1	0	0	0	1	1	2	1	1	0	2	2	1	1	1	1	0	0	2	0	2	0	0	0	0	1	2	0	2	2	2	1	0	2	0	0
SWW14339DH500	PUL18_DH	0	0	0	2	2	2	2	2	2	2	2	2	2	0	0	0	2	0	2	2	2	0	0	0	0	2	2	0	0	0	2	0	2	0	0	0	0	0	2	0	2	2	2	0	0	2	0	0
SWW14339DH510	PUL18_DH	0	0	0	2	2	2	2	2	2	2	2	2	2	0	0	0	2	0	2	2	2	0	0	0	2	2	2	0	0	0	2	0	2	0	0	0	0	0	2	0	2	2	2	0	0	2	0	0
SWW14339DH690	PUL18_DH	0	0	0	1	2	1	2	2	2	2	2	2	2	0	0	0	2	0	2	2	2	0	2	2	0	2	2	0	0	0	2	0	2	0	0	0	0	0	2	0	2	2	2	0	0	2	0	0
SWW14339DH740	PUL18_DH	0	0	0	2	2	1	2	1	2	2	2	2	2	0	0	0	2	0	2	2	2	0	2	2	1	2	2	0	0	0	2	0	2	0	0	0	0	0	2	0	2	2	2	0	2	2	0	0
SWW14339DH760	PUL18_DH	0	0	0	2	2	2	2	2	2	2	2	2	2	0	0	0	0	0	2	2	2	0	2	2	0	2	2	0	0	0	2	0	2	0	0	0	0	0	2	0	2	2	2	0	0	2	0	0
SWW14339DH800	PUL18_DH	0	0	0	2	2	2	2	2	2	2	2	2	2	0	0	0	0	0	2	2	2	0	2	2	0	2	2	0	0	0	2	0	2	0	0	0	0	0	2	0	2	2	2	0	0	2	0	0
SWW14339DH830	PUL18_DH	0	0	0	2	2	2	2	2	2	2	2	2	2	0	0	0	0	0	2	2	2	0	2	2	0	2	2	0	0	0	2	0	2	0	0	0	0	0	2	0	0	2	2	0	0	2	0	0
SWW14339DH840	PUL18_DH	2	2	2	2	2	2	2	2	2	2	2	2	2	2	2	0	2	0	0	0	2	2	0	0	2	0	2	0	2	2	2	2	2	2	2	2	0	0	0	0	0	2	2	2	0	2	0	2
SWW14339DH860	PUL18_DH	2	2	2	2	2	2	2	2	2	2	2	2	2	2	2	0	2	0	0	0	2	2	0	0	2	0	2	0	2	2	2	2	2	2	2	2	0	0	0	0	0	2	2	2	0	2	0	2
SWW14339DH870	PUL18_DH	0	2	0	1	2	1	2	1	2	2	2	2	2	0	0	0	2	1	2	2	2	0	1	1	1	2	0	0	0	0	2	0	2	0	0	0	0	1	2	0	2	2	2	0	0	2	0	0
SWW14339DH880	PUL18_DH	2	2	2	2	0	2	2	2	2	2	2	2	2	2	2	0	2	0	0	0	2	2	0	0	2	0	2	0	2	2	2	2	2	2	2	2	0	0	0	0	0	2	2	2	0	2	0	2
SWW14339DH920	PUL18_DH	0	0	0	2	2	1	2	1	2	2	2	2	2	0	0	0	0	2	2	2	2	2	2	2	0	2	2	1	0	0	2	0	2	0	0	0	0	0	2	0	2	2	2	0	0	2	0	0
SWW14378DH10	PUL18_DH	2	2	2	0	2	2	2	2	2	2	2	2	2	2	2	0	0	2	2	2	2	2	0	0	0	2	2	2	2	2	2	2	2	2	2	2	0	2	0	0	0	2	2	0	0	2	2	2
SWW14378DH110	PUL18_DH	2	2	2	2	2	2	2	2	2	2	2	2	2	2	2	0	0	2	2	2	2	2	0	0	0	2	0	0	2	2	2	2	2	2	2	2	0	0	0	0	0	2	2	0	0	2	2	2
SWW14378DH140	PUL18_DH	0	0	0	1	2	1	2	1	1	0	0	0	0	2	2	0	0	1	0	2	2	0	0	0	1	2	2	0	0	0	0	0	0	0	0	0	2	1	2	2	2	0	0	1	2	0	1	1
SWW14378DH150	PUL18_DH	0	0	0	2	2	2	2	2	2	2	2	2	2	0	0	0	0	0	2	2	2	0	0	0	0	2	2	0	0	0	0	0	0	0	0	0	2	0	2	2	2	0	0	0	2	0	0	0
SWW14378DH160	PUL18_DH	0	0	0	2	1	2	1	2	2	2	2	2	2	0	0	0	0	2	0	2	2	0	0	0	0	2	2	0	0	0	0	0	0	0	0	0	2	0	2	2	0	0	0	0	2	0	0	0
SWW14378DH170	PUL18_DH	2	2	2	2	2	2	2	2	2	2	2	2	2	2	2	0	1	2	2	2	2	2	0	0	0	2	2	2	2	2	2	2	2	2	2	2	0	2	0	0	0	2	2	0	0	2	2	2
SWW14378DH20	PUL18_DH	2	2	2	2	2	2	2	2	2	2	2	2	2	2	2	0	0	2	2	2	1	2	0	0	0	2	2	2	2	2	2	2	2	2	2	2	0	2	0	0	0	2	2	0	0	2	2	2
SWW14378DH200	PUL18_DH	2	2	2	2	2	0	2	0	0	2	2	2	2	2	2	0	0	0	2	2	0	2	0	0	2	2	0	0	2	2	2	2	2	2	2	2	2	0	0	0	0	2	2	0	0	2	0	0
SWW14378DH230	PUL18_DH	2	2	2	0	2	0	2	0	2	2	2	2	2	2	2	0	0	0	2	2	0	2	0	0	2	2	2	0	2	2	2	2	2	2	2	2	0	0	0	0	0	2	2	0	2	2	0	0
SWW14378DH240	PUL18_DH	2	2	2	2	2	2	2	2	2	2	2	2	2	2	2	0	0	2	2	2	2	2	0	0	0	2	2	2	2	2	2	2	2	2	2	2	0	2	0	0	0	2	2	0	0	2	2	2
SWW14378DH250	PUL18_DH	2	2	2	2	2	2	2	2	2	2	2	2	2	2	2	0	0	2	2	2	2	2	0	0	0	2	2	2	2	2	2	2	2	2	2	2	0	2	0	0	0	2	2	0	0	2	2	2
SWW14378DH270	PUL18_DH	2	2	2	2	2	0	2	0	2	2	2	2	2	2	2	0	0	0	2	2	0	2	0	0	2	1	0	0	2	2	2	2	2	2	2	2	0	0	0	0	0	2	2	1	0	2	0	0
SWW14378DH320	PUL18_DH	0	0	0	2	2	2	2	2	2	2	2	2	2	0	0	0	0	0	2	2	2	0	0	0	0	2	2	0	0	0	0	0	0	0	0	0	2	0	2	2	0	0	0	0	2	0	0	0
SWW14378DH330	PUL18_DH	2	2	2	2	2	2	2	2	0	1	1	1	1	2	2	0	0	2	2	2	2	2	0	0	0	2	2	2	2	2	2	2	2	2	2	2	0	2	0	0	0	2	2	0	0	2	2	2
SWW14378DH350	PUL18_DH	2	2	2	0	0	0	0	2	0	2	2	2	2	2	2	2	0	2	0	2	2	2	0	0	0	2	0	0	2	2	2	2	2	2	2	2	0	2	0	0	0	2	2	0	0	2	2	2
SWW14378DH370	PUL18_DH	2	2	2	2	2	2	2	2	2	2	2	2	2	2	2	0	0	2	2	2	2	2	0	0	0	2	0	0	2	2	2	2	2	2	2	2	0	0	0	0	0	2	2	0	0	2	2	2
SWW14378DH40	PUL18_DH	2	2	2	2	2	2	2	2	2	2	2	2	2	2	2	0	0	2	2	2	2	2	0	0	0	2	2	2	2	2	2	2	2	2	2	2	0	0	0	0	0	2	2	0	0	2	2	2
SWW14378DH400	PUL18_DH	2	2	2	2	2	2	2	2	2	2	2	2	2	2	2	0	0	2	2	2	2	2	0	0	0	2	2	2	2	2	2	2	2	2	2	2	0	2	0	0	0	2	2	0	0	2	2	2
SWW14378DH420	PUL18_DH	2	2	2	0	0	0	0	2	0	2	2	2	2	2	2	2	0	0	0	2	2	2	0	0	0	2	0	0	2	2	2	2	2	2	2	2	2	0	0	0	0	2	2	0	0	2	2	2
SWW14378DH480	PUL18_DH	2	2	2	2	2	0	2	0	2	2	2	2	2	2	2	0	0	0	2	2	0	2	0	0	2	2	0	0	2	2	1	1	2	2	2	2	0	0	0	0	0	2	2	0	0	2	0	0
SWW14378DH50	PUL18_DH	2	2	2	2	2	0	2	0	2	2	2	2	2	2	2	0	0	0	2	2	0	2	0	0	2	2	0	0	2	2	2	2	2	2	2	2	0	0	0	0	0	2	2	0	0	2	0	0
SWW14378DH500	PUL18_DH	0	0	0	2	2	2	2	2	2	2	2	2	2	0	0	0	0	2	0	2	2	0	0	0	0	2	2	0	0	0	0	0	0	0	0	0	2	0	2	2	2	0	0	0	2	0	0	0
SWW14378DH530	PUL18_DH	2	2	2	0	0	1	1	2	0	2	2	2	2	2	2	2	0	0	0	2	2	2	0	0	0	0	2	2	2	2	2	2	2	2	2	2	0	2	0	0	0	2	2	2	0	2	2	2
SWW14378DH570	PUL18_DH	0	0	0	2	2	2	2	2	2	2	2	2	2	0	0	0	0	2	0	2	2	0	0	0	0	2	2	0	0	0	0	0	0	0	0	0	2	0	2	2	2	0	0	0	2	0	0	0
SWW14378DH60	PUL18_DH	2	2	2	0	0	0	0	2	0	2	2	2	2	2	2	2	0	0	0	2	2	2	0	0	0	2	0	0	2	2	2	2	2	2	2	2	0	2	0	0	0	2	2	0	0	2	2	2
SWW14378DH80	PUL18_DH	2	2	2	2	0	2	2	2	2	2	2	2	2	2	2	0	0	2	2	2	2	2	0	0	0	2	2	2	2	2	2	2	2	2	2	2	0	2	0	0	0	2	2	0	0	2	2	2
SWW14378DH90	PUL18_DH	2	2	2	2	2	2	2	2	2	2	2	2	2	2	2	0	0	2	2	2	2	2	0	0	0	2	2	2	2	2	2	2	2	2	2	2	0	0	0	0	0	2	2	0	0	2	2	2
SWW14456DH10	PUL18_DH	2	2	2	2	2	1	2	2	2	1	1	1	1	2	2	0	0	2	2	2	2	2	0	0	1	2	2	2	2	2	2	2	2	2	2	2	2	2	0	0	0	2	2	0	2	2	2	2
SWW14456DH100	PUL18_DH	2	2	2	2	2	2	2	2	2	2	2	2	2	2	2	0	0	2	2	2	2	2	0	0	0	2	2	2	2	2	2	2	2	2	2	2	0	2	0	0	0	2	2	0	0	2	2	2
SWW14456DH130	PUL18_DH	0	0	0	2	2	2	2	2	2	2	2	2	2	0	0	0	0	2	2	2	2	0	0	0	0	2	2	0	0	0	0	0	0	0	0	0	2	0	2	2	2	0	0	0	2	0	0	0
SWW14456DH140	PUL18_DH	0	0	0	2	2	1	2	1	2	0	0	0	0	0	0	0	0	2	0	2	2	0	0	0	1	2	2	0	0	0	0	0	0	0	0	0	2	0	2	2	2	0	0	0	2	0	1	1
SWW14456DH170	PUL18_DH	0	0	0	1	2	2	2	2	2	2	2	2	2	0	0	0	0	2	0	2	2	0	0	0	0	2	2	0	0	0	0	0	0	0	0	0	2	0	2	2	2	0	0	0	2	0	0	0
SWW14456DH180	PUL18_DH	2	2	2	1	1	2	2	0	1	2	2	2	2	2	2	1	1	1	1	1	2	2	0	0	2	1	1	0	2	2	2	2	2	2	2	2	0	1	0	0	0	2	2	1	0	2	0	0
SWW14456DH200	PUL18_DH	0	0	0	2	2	2	0	2	2	0	0	0	0	0	0	2	1	0	0	2	2	0	0	0	0	2	2	0	0	0	0	0	0	0	0	0	2	0	2	2	0	0	0	0	2	0	1	0
SWW14456DH210	PUL18_DH	0	0	0	1	0	2	0	2	1	2	2	2	2	0	0	2	0	2	0	2	2	0	0	0	0	2	2	0	0	0	0	0	0	0	0	0	2	0	2	2	2	0	0	0	2	0	0	0
SWW14456DH230	PUL18_DH	2	2	2	2	2	2	2	2	2	2	2	2	2	2	2	0	0	2	2	2	2	2	0	0	0	2	2	2	2	2	2	2	2	2	2	2	0	2	0	0	0	2	2	0	0	2	2	2
SWW14456DH250	PUL18_DH	0	0	0	2	2	2	2	2	2	2	2	2	2	0	0	0	0	2	2	2	2	0	0	0	0	2	2	0	0	0	0	0	0	0	0	0	2	0	2	2	2	0	0	0	2	0	0	0
SWW14456DH270	PUL18_DH	2	2	2	2	2	2	2	2	2	2	2	2	2	2	2	0	0	2	2	2	2	2	0	0	0	1	2	2	2	2	2	2	2	2	2	2	0	2	0	0	0	2	2	0	0	2	2	2
SWW14456DH280	PUL18_DH	0	0	0	2	0	2	2	2	2	0	0	0	0	0	0	2	0	2	2	2	2	0	0	0	0	2	2	0	0	0	0	0	0	0	0	0	2	0	2	2	2	0	0	0	2	0	0	0
SWW14456DH300	PUL18_DH	2	2	2	2	2	2	2	2	2	2	2	2	2	2	2	0	0	2	2	2	2	2	0	0	0	2	2	2	2	2	2	2	2	2	2	2	0	2	0	0	0	2	2	0	0	2	2	2
SWW14456DH330	PUL18_DH	2	2	2	1	2	2	2	2	2	2	2	2	2	2	2	0	0	2	2	2	2	2	0	0	0	2	2	2	2	2	2	2	2	2	2	2	0	2	0	0	0	2	2	0	0	2	2	2
SWW14456DH340	PUL18_DH	2	2	2	2	2	2	2	2	2	1	1	1	1	2	2	0	0	2	2	2	2	2	0	0	0	2	2	2	2	2	2	2	2	2	2	2	0	2	0	0	0	2	2	0	0	2	2	2
SWW14456DH370	PUL18_DH	0	0	0	1	0	1	0	1	2	2	2	2	2	0	0	2	0	2	2	2	2	0	0	0	1	1	1	0	0	0	0	0	0	0	0	0	2	0	2	2	2	0	0	0	2	0	1	1
SWW14456DH420	PUL18_DH	0	0	0	2	2	2	2	2	2	0	0	0	0	0	0	0	0	2	2	2	2	0	0	0	0	2	2	0	0	0	0	0	0	0	0	0	2	0	2	2	2	0	0	0	2	0	0	0
SWW14456DH440	PUL18_DH	0	0	0	2	0	2	0	1	2	2	2	2	2	2	2	2	0	2	0	2	2	0	0	0	0	2	2	0	0	0	0	0	0	0	0	0	2	0	2	2	2	0	0	0	2	0	1	0
SWW14456DH450	PUL18_DH	0	0	0	2	2	2	2	2	2	0	0	0	0	0	0	0	0	0	2	2	2	0	0	0	0	2	2	0	0	0	0	0	0	0	0	0	2	0	2	2	2	0	0	0	2	2	0	0
SWW14456DH460	PUL18_DH	2	2	2	2	0	2	2	2	2	1	1	1	1	2	2	0	0	2	2	2	2	2	0	0	0	2	2	2	2	2	2	2	2	2	2	2	0	2	0	0	0	2	2	0	2	2	2	2
SWW14456DH500	PUL18_DH	0	0	0	2	2	1	2	1	2	0	0	0	0	0	0	0	0	1	2	2	2	0	0	0	1	2	2	0	0	0	0	0	0	0	0	0	2	0	2	2	0	0	0	0	2	0	1	1
SWW14456DH520	PUL18_DH	2	2	2	2	2	2	2	2	2	0	0	0	0	2	2	0	0	2	2	2	2	2	0	0	0	2	2	2	2	2	2	2	2	2	2	2	0	2	0	0	0	2	2	0	0	2	2	2
SWW14456DH540	PUL18_DH	0	0	0	2	2	1	2	1	2	2	2	2	2	0	0	0	0	1	2	2	2	2	1	1	1	2	2	2	2	2	2	2	2	2	2	2	0	1	0	0	0	2	2	1	0	2	1	2
SWW14456DH550	PUL18_DH	2	2	2	0	2	2	2	2	2	2	2	2	2	2	2	0	0	2	2	2	2	1	0	0	0	2	2	2	2	2	2	2	2	2	2	2	0	2	0	0	0	2	2	0	0	2	2	2
SWW14456DH570	PUL18_DH	2	2	2	2	2	2	2	2	2	1	1	1	1	2	2	0	0	2	2	2	2	2	0	0	0	2	2	2	2	2	2	2	2	2	2	2	2	2	0	0	0	2	2	0	0	2	2	2
SWW14456DH60	PUL18_DH	0	0	0	0	2	2	2	2	2	2	2	2	2	0	0	0	0	2	1	2	2	0	0	0	0	1	2	0	0	0	0	0	0	0	0	0	2	0	2	2	2	0	0	0	2	0	0	0
SWW14456DH600	PUL18_DH	0	0	0	2	2	2	2	2	2	0	0	0	0	0	0	0	0	0	2	2	2	0	0	0	0	2	2	0	0	0	0	0	0	0	0	0	2	0	2	2	2	0	0	0	2	0	0	0
SWW14456DH610	PUL18_DH	0	0	0	2	1	2	1	2	2	0	0	0	0	0	0	0	0	2	1	2	2	0	0	0	0	2	2	0	0	0	0	0	0	0	0	0	2	0	2	2	2	0	0	0	2	0	0	0
SWW14456DH620	PUL18_DH	0	0	0	2	0	1	2	1	2	0	0	0	0	0	0	2	0	1	0	2	2	0	0	0	1	2	1	0	0	0	0	0	0	0	0	0	2	0	2	2	2	0	0	0	2	0	1	1
SWW14456DH640	PUL18_DH	0	0	0	2	0	2	2	2	2	0	0	0	0	0	0	0	0	0	2	2	2	0	0	0	0	2	2	1	1	1	0	0	0	0	0	0	2	0	2	2	2	1	1	0	2	0	2	2
SWW14456DH700	PUL18_DH	2	2	2	2	2	2	2	2	2	2	2	2	2	2	2	0	0	2	2	2	2	2	0	0	0	2	2	2	2	2	2	2	2	2	2	2	0	2	0	0	0	2	2	0	0	2	2	2
SWW14456DH90	PUL18_DH	2	2	2	0	0	2	2	2	2	2	2	2	2	2	2	0	0	2	2	2	2	2	0	0	0	2	2	2	2	2	2	2	2	2	2	2	0	2	0	0	0	2	2	0	0	2	2	2
SWW14457DH10	PUL18_DH	0	0	0	2	2	2	2	2	2	2	2	2	2	2	2	0	0	0	2	2	2	0	0	0	2	2	2	0	0	0	2	0	2	0	0	0	0	0	2	0	2	2	2	0	0	2	0	0
SWW14457DH150	PUL18_DH	0	0	0	1	1	1	1	1	2	1	1	1	1	0	0	1	1	1	1	2	1	0	2	2	1	1	2	0	0	0	2	0	2	0	0	0	0	1	2	0	2	2	2	1	0	2	0	0
SWW14457DH160	PUL18_DH	2	2	2	0	0	2	2	2	2	1	1	1	1	2	2	0	1	2	2	2	2	2	0	0	0	1	2	2	2	2	2	2	2	2	2	2	0	2	0	0	0	2	2	1	0	2	2	2
SWW14457DH190	PUL18_DH	2	2	2	2	2	2	2	2	2	2	2	2	2	2	2	0	0	2	2	2	2	2	0	0	0	2	2	2	2	2	2	2	2	2	2	2	0	2	0	0	0	2	2	0	0	2	2	2
SWW14457DH20	PUL18_DH	2	2	2	2	2	2	2	2	2	2	2	2	2	2	2	0	0	2	2	2	2	2	0	0	0	2	2	2	2	2	2	2	2	2	2	2	0	2	0	0	0	2	2	0	0	2	2	2
SWW14457DH230	PUL18_DH	0	0	0	2	2	2	2	2	2	0	0	0	0	0	0	0	0	0	2	2	2	0	2	2	2	0	2	0	0	0	2	0	2	0	0	0	0	0	2	0	2	2	2	0	0	2	0	0
SWW14457DH240	PUL18_DH	2	2	2	2	2	2	2	2	2	2	2	2	2	2	2	0	0	2	2	2	2	2	0	0	0	2	2	2	2	2	2	2	2	2	2	2	0	2	0	0	0	2	2	0	0	2	2	2
SWW14457DH290	PUL18_DH	2	2	2	2	2	2	2	2	2	1	1	1	1	2	2	0	0	2	2	2	2	2	0	0	0	2	2	2	2	2	2	2	2	2	2	2	0	2	0	0	0	2	2	0	0	2	2	2
SWW14457DH300	PUL18_DH	0	0	0	2	2	1	2	1	2	2	2	2	2	0	0	0	0	1	2	2	2	0	2	2	1	2	2	1	0	0	2	0	2	0	0	0	0	1	2	0	2	2	2	0	0	2	0	0
SWW14457DH320	PUL18_DH	0	0	0	1	1	1	1	1	2	0	0	0	0	0	0	1	1	1	1	2	2	0	0	0	1	2	2	0	0	0	2	0	2	0	0	0	2	1	2	1	2	2	2	1	1	2	0	0
SWW14457DH330	PUL18_DH	2	2	2	2	2	2	2	2	2	2	2	2	2	2	2	0	0	2	2	2	2	2	0	0	0	2	2	2	2	2	2	2	2	2	2	2	0	2	0	0	0	2	2	0	0	2	2	2
SWW14457DH360	PUL18_DH	0	0	0	2	1	1	2	1	2	2	2	2	2	0	0	0	0	2	1	2	2	0	0	0	1	2	2	2	0	0	2	0	2	0	0	0	0	0	2	0	2	2	2	0	0	2	0	0
SWW14457DH380	PUL18_DH	2	2	2	2	2	2	2	2	2	1	1	1	1	2	2	0	0	2	2	2	2	2	0	0	0	2	2	2	2	2	2	2	2	2	2	2	0	2	0	0	0	2	2	0	0	2	2	2
SWW14457DH390	PUL18_DH	2	2	2	2	2	2	2	2	2	1	1	1	1	2	2	0	0	2	2	2	2	2	0	0	0	2	2	2	2	2	2	2	2	2	2	2	0	2	0	0	0	2	2	0	0	2	2	2
SWW14457DH400	PUL18_DH	2	2	2	2	0	2	2	2	2	2	2	2	2	2	2	0	0	2	2	2	2	2	0	0	0	2	2	2	2	2	2	2	2	2	2	2	0	2	0	0	0	2	2	0	0	2	2	2
SWW14457DH420	PUL18_DH	2	2	2	2	2	2	2	2	2	2	2	2	2	2	2	0	0	2	2	2	2	2	0	0	0	2	2	2	2	2	2	2	2	2	2	2	0	2	0	0	0	2	2	0	0	2	2	2
SWW14457DH430	PUL18_DH	0	0	0	2	2	1	2	1	2	0	0	0	0	0	0	0	0	1	2	2	2	0	0	0	2	2	2	0	0	0	2	0	2	0	0	0	0	1	2	0	2	2	2	0	0	2	0	0
SWW14457DH440	PUL18_DH	2	2	2	2	2	2	2	2	2	2	2	2	2	2	2	0	0	2	2	2	2	2	0	0	0	2	2	2	2	2	2	2	2	2	2	2	0	2	0	0	0	2	2	0	0	2	2	2
SWW14457DH470	PUL18_DH	2	2	2	2	2	2	2	2	2	2	2	2	2	2	2	0	0	2	2	2	2	2	0	0	0	2	2	2	2	2	2	2	2	2	2	2	0	2	0	0	0	2	2	0	0	2	2	2
SWW14457DH490	PUL18_DH	2	2	2	2	2	2	2	2	2	1	1	1	1	2	2	0	0	2	2	2	2	2	0	0	0	2	2	2	2	2	2	2	2	2	2	2	0	2	0	0	0	2	2	0	0	2	2	2
SWW14457DH50	PUL18_DH	2	2	2	0	2	2	2	2	2	1	1	1	1	2	2	0	0	2	2	2	2	2	0	0	0	2	2	2	2	2	2	2	2	2	2	2	0	2	0	0	0	2	2	0	0	2	2	2
SWW14457DH500	PUL18_DH	0	0	0	1	1	1	1	1	2	0	0	0	0	0	0	0	0	1	1	2	2	0	0	2	1	2	2	1	0	0	2	0	2	0	0	0	0	1	2	0	2	2	2	0	0	2	0	0
SWW14457DH520	PUL18_DH	0	0	0	2	2	1	2	1	2	0	0	0	0	0	0	0	0	0	2	2	2	0	0	0	2	2	2	0	0	0	2	0	2	0	0	0	0	1	2	0	2	2	2	0	0	2	0	0
SWW14457DH530	PUL18_DH	0	0	0	2	2	1	2	2	2	2	2	2	2	0	0	0	0	0	2	2	2	0	2	2	0	2	2	0	0	0	2	0	2	0	0	0	0	0	2	0	2	2	2	2	2	2	0	0
SWW14457DH570	PUL18_DH	0	0	0	2	2	1	2	1	2	0	0	0	0	0	0	0	0	1	2	2	2	0	0	0	1	2	2	0	0	0	2	0	2	0	0	0	0	1	2	0	2	2	2	0	0	2	0	0
SWW14457DH600	PUL18_DH	2	2	2	2	2	2	2	2	2	1	1	1	1	2	2	0	0	2	2	2	2	2	0	0	0	2	2	2	2	2	2	2	2	2	2	2	0	2	0	0	0	2	2	0	0	2	2	2
SWW14457DH640	PUL18_DH	1	0	1	1	2	2	2	2	2	0	0	0	0	0	0	0	0	1	2	2	2	0	0	0	0	2	2	2	1	1	0	0	0	0	0	0	2	1	2	2	2	1	1	0	2	0	2	2
SWW14457DH650	PUL18_DH	0	0	0	2	2	1	2	1	2	2	2	2	2	2	2	0	0	0	2	2	2	0	2	2	1	2	2	0	0	0	2	0	2	0	0	0	0	0	2	0	0	2	2	0	0	2	0	0
SWW14457DH660	PUL18_DH	2	2	2	2	2	2	2	2	2	2	2	2	2	2	2	0	2	0	2	2	1	2	0	0	0	2	2	0	2	2	2	2	2	2	2	2	0	0	0	0	0	2	2	0	0	2	0	2
SWW14457DH80	PUL18_DH	0	0	0	2	2	1	2	1	2	2	2	2	2	0	0	0	0	1	2	2	2	0	0	0	1	2	2	0	0	0	2	0	2	0	0	0	0	0	2	0	2	2	2	0	0	2	0	0
SWW14459DH100	PUL18_DH	2	2	2	2	0	2	2	2	2	2	2	2	2	2	2	0	0	2	2	2	2	2	0	0	0	2	2	2	2	2	2	2	2	2	2	2	0	2	0	0	0	2	2	0	0	2	2	2
SWW14459DH130	PUL18_DH	2	2	2	1	1	2	2	2	2	2	2	2	2	2	2	0	0	2	1	2	2	2	0	0	0	2	2	2	2	2	2	2	2	2	2	2	0	2	0	0	0	2	2	0	0	2	2	2
SWW14459DH160	PUL18_DH	2	2	2	2	2	2	2	2	2	2	2	2	2	2	2	0	0	2	2	2	2	2	0	0	0	2	2	2	2	2	2	2	2	2	2	2	0	0	0	0	0	2	2	0	0	2	2	2
SWW14459DH180	PUL18_DH	2	2	2	2	2	2	2	2	2	0	0	0	0	2	2	0	0	2	2	2	2	2	0	0	0	2	2	2	2	2	2	2	2	2	2	2	0	2	0	0	0	2	2	0	0	2	2	2
SWW14459DH190	PUL18_DH	2	2	2	2	1	2	2	2	2	2	2	2	2	2	2	0	0	2	2	2	2	2	0	0	0	2	2	2	2	2	2	2	2	2	2	2	0	2	0	0	0	2	2	0	0	2	2	2
SWW14459DH40	PUL18_DH	2	2	2	2	1	2	2	1	1	2	2	2	2	2	2	0	0	2	2	2	2	2	0	0	1	1	2	2	2	2	2	2	2	2	2	2	0	1	0	0	0	2	2	0	0	2	2	2
SWW14459DH50	PUL18_DH	2	2	2	2	2	2	2	1	2	2	2	2	2	2	2	0	0	2	2	2	2	2	0	0	1	2	2	2	2	2	2	2	2	2	2	2	0	0	0	0	0	2	2	0	0	2	2	2
SWW14459DH60	PUL18_DH	2	2	2	0	2	2	2	2	2	2	2	2	2	2	2	0	0	2	2	2	2	2	0	0	0	2	2	2	2	2	2	2	2	2	2	2	0	2	0	0	0	2	2	0	0	2	2	2
SWW14459DH80	PUL18_DH	2	2	2	2	2	2	2	2	2	2	2	2	2	2	2	0	0	2	2	2	2	2	0	0	0	2	2	2	2	2	2	2	2	2	2	2	0	2	0	0	0	2	2	0	0	2	2	2
SWW14460DH10	PUL18_DH	2	2	2	1	2	2	2	1	0	0	0	0	0	2	2	1	1	2	1	2	2	2	0	0	1	1	2	2	2	2	2	2	2	2	2	2	0	2	0	0	0	2	2	1	0	2	2	2
SWW14460DH100	PUL18_DH	2	2	2	2	2	2	2	2	2	1	1	1	1	2	2	0	0	2	2	2	2	2	0	0	0	2	2	2	2	2	2	2	2	2	2	2	0	2	0	0	0	2	2	0	0	2	2	2
SWW14460DH120	PUL18_DH	2	2	2	1	1	2	2	2	2	2	2	2	2	2	2	1	1	2	1	2	2	2	0	0	0	1	1	2	2	2	2	2	2	2	2	2	0	2	0	0	0	2	2	1	0	2	2	2
SWW14460DH130	PUL18_DH	2	2	2	2	2	2	2	2	2	2	2	2	2	2	2	0	1	2	2	2	2	2	0	0	0	2	2	2	2	2	2	2	2	2	2	2	0	2	0	0	0	2	2	1	0	2	2	2
SWW14460DH140	PUL18_DH	2	2	2	2	2	2	2	2	2	1	1	1	1	2	2	0	0	2	2	2	2	2	0	0	0	2	2	2	2	2	2	2	2	2	2	2	0	2	0	0	0	2	2	0	0	2	2	2
SWW14460DH160	PUL18_DH	2	2	2	2	2	2	2	2	2	1	1	1	1	2	2	0	0	2	2	2	2	2	0	0	0	2	2	2	2	2	2	2	2	2	2	2	0	2	0	0	0	2	2	0	0	2	2	2
SWW14460DH170	PUL18_DH	2	2	2	2	2	2	2	2	2	1	1	1	1	2	2	0	0	2	2	2	2	2	0	0	0	2	2	2	2	2	2	2	2	2	2	2	0	2	0	0	0	2	2	0	0	2	2	2
SWW14460DH180	PUL18_DH	2	2	2	2	1	2	2	2	2	0	0	0	0	2	2	0	0	2	2	2	2	2	0	0	0	2	2	2	2	2	2	2	2	2	2	2	0	2	0	0	0	2	2	0	0	2	2	2
SWW14460DH210	PUL18_DH	2	2	2	2	2	2	2	2	2	0	0	0	0	2	2	0	0	2	2	2	2	2	0	0	0	2	2	2	2	2	2	2	2	2	2	2	0	2	0	0	0	2	2	0	0	2	2	2
SWW14460DH220	PUL18_DH	2	2	2	2	2	2	2	2	2	2	2	2	2	2	2	0	0	2	2	2	2	2	0	0	0	2	2	2	2	2	2	2	2	2	2	2	0	2	0	0	0	2	2	0	0	2	2	2
SWW14460DH230	PUL18_DH	2	2	2	2	2	2	2	2	2	2	2	2	2	2	2	0	0	1	2	2	2	2	0	0	0	2	2	2	2	2	2	2	2	2	2	2	0	2	0	0	0	2	2	0	0	2	2	2
SWW14460DH240	PUL18_DH	2	2	2	2	2	2	2	2	2	0	0	0	0	2	2	0	0	2	2	2	2	2	0	0	0	2	2	2	2	2	2	2	2	2	2	2	0	2	0	0	0	2	2	0	0	2	2	2
SWW14460DH250	PUL18_DH	2	2	2	1	2	2	2	2	2	0	0	0	0	2	2	0	0	2	2	2	2	2	0	0	0	2	2	2	2	2	2	2	2	2	2	2	0	2	0	0	0	2	2	0	0	2	2	2
SWW14460DH260	PUL18_DH	2	2	2	2	2	2	2	2	2	0	0	0	0	2	2	0	0	2	2	2	2	2	0	0	0	2	2	2	2	2	2	2	2	2	2	2	0	2	0	0	0	2	2	0	0	2	2	2
SWW14460DH270	PUL18_DH	2	2	2	2	2	2	2	2	2	1	1	1	1	2	2	0	0	2	2	2	2	2	0	0	0	2	2	2	2	2	2	2	2	2	2	2	0	2	0	0	0	2	2	0	0	2	2	2
SWW14460DH290	PUL18_DH	2	2	2	2	2	2	2	2	2	1	1	1	1	2	2	0	0	2	2	2	2	2	0	0	0	2	2	2	2	2	2	2	2	2	2	2	0	2	0	0	0	2	2	0	0	2	2	2
SWW14460DH30	PUL18_DH	2	2	2	2	2	2	2	2	2	2	2	2	2	2	2	0	0	2	2	2	2	2	0	0	0	2	2	2	2	2	2	2	2	2	2	2	0	2	0	0	0	2	2	0	0	2	2	2
SWW14460DH310	PUL18_DH	2	2	2	2	2	2	2	2	2	1	1	1	1	2	2	0	0	2	2	2	2	2	0	0	0	2	2	2	2	2	2	2	2	2	2	2	0	2	0	0	0	2	2	0	0	2	2	2
SWW14460DH320	PUL18_DH	2	2	2	2	2	2	2	2	2	1	1	1	1	2	2	0	0	2	2	2	2	2	0	0	0	2	2	2	2	2	2	2	2	2	2	2	0	2	0	0	0	2	2	2	0	2	2	2
SWW14460DH330	PUL18_DH	2	2	2	2	2	2	2	2	0	1	1	1	1	2	2	0	0	2	2	2	2	0	0	0	0	2	2	2	2	2	2	2	2	2	2	2	0	2	0	0	0	2	2	0	0	2	2	2
SWW14460DH350	PUL18_DH	2	2	2	0	0	2	2	2	2	1	1	1	1	2	2	0	0	2	2	2	2	2	0	0	0	2	2	2	2	2	2	2	2	2	2	2	0	2	0	0	0	2	2	0	0	2	2	2
SWW14460DH360	PUL18_DH	2	2	2	2	2	2	2	2	2	2	2	2	2	2	2	0	0	2	2	2	2	2	0	0	0	2	2	2	2	2	2	2	2	2	2	2	0	2	0	0	0	2	2	0	0	2	2	2
SWW14460DH40	PUL18_DH	2	2	2	2	2	2	2	2	2	1	1	1	1	2	2	0	0	2	2	2	2	2	0	0	0	2	2	2	2	2	2	2	2	2	2	2	0	2	0	0	0	2	2	0	0	2	2	2
SWW14460DH50	PUL18_DH	2	2	2	0	0	2	2	2	2	1	1	1	1	2	2	0	0	2	2	2	2	0	0	0	0	2	2	2	2	2	2	2	2	2	2	2	0	2	0	0	0	2	2	0	0	2	2	2
SWW14460DH90	PUL18_DH	2	2	2	2	2	2	2	2	2	2	2	2	2	2	2	0	0	2	2	2	2	2	0	0	0	2	2	2	2	2	2	2	2	2	2	2	0	2	0	0	0	2	2	0	0	2	2	2
SWW14462DH10	PUL18_DH	2	2	2	2	2	2	2	2	2	1	1	1	1	2	2	0	0	2	2	2	2	2	0	0	0	2	2	2	2	2	2	2	2	2	2	2	0	2	0	0	0	2	2	0	0	2	2	2
SWW14462DH110	PUL18_DH	2	2	2	2	2	0	2	0	2	0	0	0	0	2	2	0	0	0	2	2	0	2	0	0	2	2	0	0	2	2	2	2	2	2	2	2	0	0	0	0	0	2	2	0	0	2	0	0
SWW14462DH120	PUL18_DH	2	2	2	0	0	0	2	0	2	1	1	1	1	2	2	0	1	0	2	2	0	2	0	0	2	2	0	0	2	2	2	2	2	2	2	2	0	0	0	0	0	2	2	0	2	2	0	0
SWW14462DH130	PUL18_DH	2	2	2	2	2	2	2	2	2	2	2	2	2	2	2	0	0	2	2	2	2	2	0	0	0	2	2	2	2	2	2	2	2	2	2	2	0	2	0	0	0	2	2	0	0	2	2	2
SWW14462DH140	PUL18_DH	2	2	2	2	2	0	2	0	2	2	2	2	2	2	2	0	0	0	2	2	0	2	0	0	2	2	0	0	2	2	2	2	2	2	2	2	0	0	0	0	0	2	2	0	0	2	0	0
SWW14462DH150	PUL18_DH	2	2	2	2	2	2	2	2	2	2	2	2	2	2	2	0	0	2	2	2	2	2	0	0	0	2	2	2	2	2	2	2	2	2	2	2	0	2	0	0	0	2	2	0	0	2	2	2
SWW14462DH160	PUL18_DH	2	2	2	2	2	0	2	1	2	1	1	1	1	2	2	0	0	1	2	2	1	2	0	0	1	2	0	0	2	2	2	2	2	2	2	2	0	0	0	0	0	2	2	0	0	2	0	0
SWW14462DH170	PUL18_DH	2	2	2	2	2	0	2	0	2	1	1	1	1	2	2	0	0	0	2	2	0	2	0	0	2	2	0	0	2	2	2	2	2	2	2	2	0	0	0	2	0	2	2	0	0	2	0	0
SWW14462DH180	PUL18_DH	2	2	2	2	2	2	2	2	2	1	1	1	1	2	2	0	0	2	2	2	2	2	0	0	0	2	2	2	2	2	2	2	2	2	2	2	0	2	0	0	0	2	2	0	0	2	2	2
SWW14462DH190	PUL18_DH	2	2	2	2	0	0	2	0	2	2	2	2	2	2	2	0	0	0	2	2	0	2	0	0	2	2	0	0	2	2	2	2	2	2	2	2	0	0	0	0	0	2	2	0	0	2	0	0
SWW14462DH20	PUL18_DH	2	2	2	2	2	0	2	0	2	1	1	1	1	2	2	0	0	0	2	2	1	2	0	0	2	2	0	0	2	2	2	2	2	2	2	2	0	0	0	0	0	2	2	0	0	2	0	0
SWW14462DH200	PUL18_DH	2	2	2	2	2	0	2	2	2	2	2	2	2	2	2	0	0	0	2	2	0	2	0	0	0	2	0	0	2	2	2	2	2	2	2	2	0	0	0	0	0	2	2	0	0	2	0	0
SWW14462DH210	PUL18_DH	2	2	2	2	2	2	2	2	2	0	0	0	0	2	2	0	0	2	2	2	2	2	0	0	0	2	2	2	2	2	2	2	2	2	2	2	0	2	0	0	0	2	2	0	0	2	2	2
SWW14462DH220	PUL18_DH	2	2	2	2	2	0	2	0	2	2	2	2	2	2	2	0	0	0	2	2	0	2	0	0	2	2	0	0	2	2	2	2	2	2	2	2	0	0	0	2	0	2	2	0	2	2	0	0
SWW14462DH230	PUL18_DH	2	2	2	2	2	2	2	2	2	2	2	2	2	2	2	0	0	2	2	2	2	2	0	0	0	2	2	2	2	2	2	2	2	2	2	2	0	2	0	0	0	2	2	0	0	2	2	2
SWW14462DH240	PUL18_DH	2	2	2	2	2	0	2	0	2	1	1	1	1	2	2	0	0	0	2	2	0	2	0	0	2	2	0	0	2	2	2	2	2	2	2	2	0	0	0	0	0	2	2	0	0	2	0	0
SWW14462DH250	PUL18_DH	2	2	2	2	2	2	2	2	2	1	1	1	1	2	2	0	0	2	2	2	2	2	0	0	0	2	2	2	2	2	2	2	2	2	2	2	0	2	0	0	0	2	2	0	0	2	2	2
SWW14462DH260	PUL18_DH	2	2	2	2	2	0	2	0	2	0	0	0	0	2	2	0	0	0	2	2	1	2	0	0	2	2	0	0	2	2	2	2	2	2	2	2	0	0	0	0	0	2	2	2	0	2	0	0
SWW14462DH270	PUL18_DH	2	2	2	2	2	0	2	0	2	1	1	1	1	2	2	0	0	0	2	2	1	2	0	0	2	2	0	0	2	2	2	2	2	2	2	2	0	0	0	0	0	2	2	0	0	2	0	0
SWW14462DH280	PUL18_DH	2	2	2	2	2	0	2	0	2	2	2	2	2	2	2	0	0	0	2	2	0	2	0	0	0	2	0	0	2	2	2	2	2	2	2	2	0	0	0	0	0	2	2	0	0	2	0	0
SWW14462DH290	PUL18_DH	2	2	2	2	2	2	2	2	2	1	1	1	1	2	2	0	0	2	2	2	2	2	0	0	0	2	2	2	2	2	2	2	2	2	2	2	0	2	0	0	0	2	2	2	0	2	2	2
SWW14462DH30	PUL18_DH	2	2	2	2	0	2	2	2	2	2	2	2	2	2	2	0	1	1	2	2	2	2	0	0	1	2	2	2	2	2	2	2	2	2	2	2	0	2	0	0	0	2	2	0	0	2	2	2
SWW14462DH300	PUL18_DH	2	2	2	2	2	2	2	2	2	2	2	2	2	2	2	0	0	2	2	2	2	2	0	0	0	2	2	2	2	2	2	2	2	2	2	2	0	2	0	0	0	2	2	0	0	2	2	2
SWW14462DH310	PUL18_DH	2	2	2	2	2	2	2	2	2	1	1	1	1	2	2	0	0	2	2	2	2	2	0	0	0	2	2	2	2	2	2	2	2	2	2	2	0	2	0	0	0	2	2	0	0	2	2	2
SWW14462DH320	PUL18_DH	2	2	2	2	2	0	2	0	2	0	0	0	0	2	2	0	0	0	2	2	1	2	0	0	2	2	0	0	2	2	2	2	2	2	2	2	0	0	0	0	0	2	2	0	0	2	0	0
SWW14462DH330	PUL18_DH	2	2	2	2	2	0	2	0	2	2	2	2	2	2	2	0	0	0	2	2	0	2	0	0	2	2	0	0	2	2	2	2	2	2	2	2	2	0	0	0	0	2	2	0	0	2	0	0
SWW14462DH340	PUL18_DH	2	2	2	2	2	0	2	0	2	1	1	1	1	2	2	0	0	0	2	2	1	2	0	0	2	2	0	0	2	2	2	2	2	2	2	2	0	0	0	0	0	2	2	0	0	2	0	0
SWW14462DH350	PUL18_DH	2	2	2	2	2	0	2	0	2	1	1	1	1	2	2	0	0	0	2	2	1	2	0	0	2	2	0	0	2	2	2	2	2	2	2	2	0	0	0	0	0	2	2	0	0	2	0	0
SWW14462DH360	PUL18_DH	2	2	2	2	2	2	2	2	2	1	1	1	1	2	2	0	0	2	2	2	2	2	0	0	0	2	2	2	2	2	2	2	2	2	2	2	0	2	0	0	2	2	2	0	0	2	2	2
SWW14462DH370	PUL18_DH	2	2	2	2	2	0	2	0	2	2	2	2	2	2	2	0	0	0	2	2	0	2	0	0	2	2	0	0	2	2	2	2	2	2	2	2	0	0	0	0	0	2	2	0	0	2	0	0
SWW14462DH380	PUL18_DH	2	2	2	2	2	0	2	0	2	1	1	1	1	2	2	0	0	0	2	2	1	2	0	0	2	2	0	0	2	2	2	2	2	2	2	2	0	0	0	0	0	2	2	0	0	2	0	0
SWW14462DH40	PUL18_DH	2	2	2	2	2	0	2	0	2	2	2	2	2	2	2	0	0	0	2	2	0	2	0	0	2	2	0	0	2	2	2	2	2	2	2	2	0	0	0	0	0	2	2	0	0	2	0	0
SWW14462DH400	PUL18_DH	2	2	2	2	2	0	2	0	2	1	1	1	1	2	2	0	0	0	2	2	1	2	0	0	2	2	0	0	2	2	2	2	2	2	2	2	0	0	0	0	0	2	2	0	0	2	0	0
SWW14462DH430	PUL18_DH	2	2	2	2	2	0	2	0	2	2	2	2	2	2	2	0	0	0	2	2	0	2	0	0	2	2	0	0	2	2	2	2	2	2	2	2	0	0	0	0	0	2	2	0	0	2	0	0
SWW14462DH50	PUL18_DH	2	2	2	2	2	2	2	2	2	1	1	1	1	2	2	0	0	2	2	2	2	2	0	0	0	2	2	2	2	2	2	2	2	2	2	2	0	2	0	0	0	2	2	0	0	2	2	2
SWW14462DH60	PUL18_DH	2	2	2	0	2	2	2	2	2	2	2	2	2	2	2	0	0	2	2	2	2	2	0	0	0	2	2	2	2	2	2	2	2	2	2	2	0	2	0	0	0	2	2	0	0	2	2	2
SWW14462DH70	PUL18_DH	2	2	2	2	2	2	2	2	2	1	1	1	1	2	2	0	0	2	2	2	2	2	0	0	0	2	2	2	2	2	2	2	2	2	2	2	0	2	0	0	0	2	2	2	0	2	2	2
SWW14462DH80	PUL18_DH	2	2	2	2	2	2	2	2	2	1	1	1	1	2	2	0	0	2	2	2	2	2	0	0	0	2	2	2	2	2	2	2	2	2	2	2	0	2	0	0	0	2	2	0	0	2	2	2
SWW14462DH90	PUL18_DH	2	2	2	2	2	0	2	2	2	2	2	2	2	2	2	0	0	0	2	2	0	2	0	0	0	2	0	0	2	2	2	2	2	2	2	2	0	0	0	0	0	2	2	0	0	2	0	0
SWW14463DH10	PUL18_DH	2	2	2	2	2	2	2	2	2	2	2	2	2	2	2	0	0	2	2	2	2	2	0	0	0	2	2	2	2	2	2	2	2	2	2	2	0	2	0	0	0	2	2	0	0	2	2	2
SWW14463DH120	PUL18_DH	2	2	2	2	2	2	2	2	2	1	1	1	1	2	2	0	0	2	2	2	2	2	0	0	0	2	2	2	2	2	2	2	2	2	2	2	0	2	0	0	0	2	2	0	0	2	2	2
SWW14463DH190	PUL18_DH	2	2	2	2	2	2	2	2	2	2	2	2	2	2	2	0	0	2	2	2	2	2	0	0	0	2	2	2	2	2	2	2	2	2	2	2	0	2	0	0	0	2	2	0	0	2	2	2
SWW14463DH200	PUL18_DH	2	2	2	2	2	2	2	2	2	1	1	1	1	2	2	0	0	2	2	2	2	2	0	0	0	2	2	2	2	2	2	2	2	2	2	2	0	2	0	0	0	2	2	0	0	2	2	2
SWW14478DH110	PUL18_DH	2	2	2	2	2	2	2	2	2	2	2	2	2	2	2	0	0	2	2	2	2	2	0	0	0	2	2	2	2	2	2	2	2	2	2	2	0	2	0	0	0	2	2	0	0	2	2	2
SWW14478DH190	PUL18_DH	2	2	2	2	2	2	2	2	2	2	2	2	2	2	2	0	0	2	2	2	2	2	0	0	0	2	2	2	2	2	2	2	2	2	2	2	0	2	0	0	0	2	2	0	0	2	2	2
SWW14478DH230	PUL18_DH	2	2	2	2	2	2	2	2	2	2	2	2	2	2	2	0	0	2	2	2	2	2	0	0	0	2	2	2	2	2	2	2	2	2	2	2	0	2	0	0	0	2	2	0	0	2	2	2
SWW14478DH240	PUL18_DH	2	2	2	2	2	2	2	2	2	2	2	2	2	2	2	0	0	2	2	2	2	2	0	0	0	2	2	2	2	2	2	2	2	2	2	2	0	2	0	0	0	2	2	0	0	2	2	2
SWW14478DH250	PUL18_DH	2	2	2	2	2	2	2	2	2	2	2	2	2	2	2	0	0	2	2	2	2	2	0	0	0	2	2	2	2	2	2	2	2	2	2	2	0	2	0	0	0	2	2	0	0	2	2	2
SWW14478DH270	PUL18_DH	2	2	2	2	2	2	2	2	2	2	2	2	2	2	2	0	0	2	2	2	2	2	0	0	0	2	2	2	2	2	2	2	2	2	2	2	0	2	0	0	0	2	2	0	0	2	2	2
SWW14478DH310	PUL18_DH	2	2	2	2	2	2	2	2	2	2	2	2	2	2	2	0	0	2	2	2	2	2	0	0	0	2	2	2	2	2	2	2	2	2	2	2	0	2	0	0	0	2	2	0	0	2	2	2
SWW14478DH70	PUL18_DH	2	2	2	2	2	2	2	2	2	2	2	2	2	2	2	0	0	2	2	2	2	2	0	0	0	2	2	2	2	2	2	2	2	2	2	2	0	2	0	0	0	2	2	0	0	2	2	2
SWW14479DH100	PUL18_DH	2	2	2	2	2	2	2	2	2	2	2	2	2	2	2	0	2	0	0	0	2	2	0	0	2	0	2	0	2	2	2	2	2	2	2	2	0	0	0	0	0	2	2	2	0	2	0	2
SWW14479DH110	PUL18_DH	2	2	2	0	0	0	0	2	0	1	1	1	1	2	2	2	0	0	0	2	2	2	0	0	0	2	0	0	2	2	2	2	2	2	2	2	0	0	0	0	0	2	2	0	0	2	2	2
SWW14479DH120	PUL18_DH	2	2	2	0	0	0	0	2	0	2	2	2	2	2	2	2	0	0	0	2	2	2	0	0	0	2	0	0	2	2	2	2	2	2	2	2	0	0	0	0	0	2	2	0	0	2	2	2
SWW14479DH130	PUL18_DH	2	2	2	2	2	2	2	2	2	2	2	2	2	2	2	0	2	0	0	0	2	2	0	0	2	0	2	0	2	2	2	2	2	2	2	2	2	0	0	0	0	2	2	2	0	2	0	2
SWW14479DH140	PUL18_DH	2	2	2	0	0	0	0	2	0	1	1	1	1	2	2	2	0	0	0	2	2	2	0	0	0	2	0	0	2	2	2	2	2	2	2	2	0	0	0	0	0	2	2	0	2	2	2	2
SWW14479DH180	PUL18_DH	2	2	2	0	0	0	0	2	0	2	2	2	2	2	2	2	0	0	0	2	2	2	0	0	0	2	0	0	2	2	2	2	2	2	2	2	0	0	0	0	0	2	2	0	0	2	2	2
SWW14479DH40	PUL18_DH	2	2	2	0	0	0	0	2	0	2	2	2	2	2	2	2	0	0	0	2	2	2	0	0	0	2	0	0	2	2	2	2	2	2	2	2	0	0	0	0	0	2	2	0	0	2	2	2
SWW14479DH50	PUL18_DH	2	2	2	0	0	0	0	2	0	2	2	2	2	2	2	2	0	0	0	2	2	2	0	0	0	2	0	0	2	2	2	2	2	2	2	2	0	0	0	0	0	2	2	0	0	2	2	2
SWW14479DH60	PUL18_DH	2	2	2	2	2	2	2	2	2	2	2	2	2	2	2	0	2	0	0	0	2	2	0	0	2	0	2	0	2	2	2	2	2	2	2	2	0	0	0	0	0	2	2	2	0	2	0	2
SWW14479DH90	PUL18_DH	2	2	2	0	0	0	0	2	0	1	1	1	1	2	2	2	0	0	0	2	2	2	0	0	0	2	0	0	2	2	2	2	2	2	2	2	0	0	0	0	0	2	2	0	0	2	2	2
SWW14496DH10	PUL18_DH	2	2	2	2	2	2	2	2	2	2	2	2	2	2	2	0	0	2	2	2	2	2	0	0	0	2	2	0	0	0	0	0	0	0	0	0	2	0	2	2	2	0	0	0	2	0	0	0
SWW14496DH100	PUL18_DH	2	2	2	2	2	2	2	2	2	2	2	2	2	2	2	0	0	2	2	2	2	2	0	0	0	2	2	2	2	2	2	2	2	2	2	2	0	2	0	0	0	2	2	2	0	2	2	2
SWW14496DH110	PUL18_DH	2	2	2	0	0	0	0	2	0	2	2	2	2	2	2	2	0	0	0	2	2	2	0	0	0	2	0	0	2	2	2	2	2	2	2	2	0	0	0	0	0	2	2	0	0	2	2	2
SWW14496DH120	PUL18_DH	2	2	2	2	2	2	2	2	2	2	2	2	2	2	2	0	0	2	2	2	2	2	0	0	0	2	2	2	2	2	2	2	2	2	2	2	0	2	0	0	0	2	2	0	0	2	2	2
SWW14496DH130	PUL18_DH	0	0	0	2	2	2	2	2	2	2	2	2	2	0	0	0	0	0	2	2	2	0	0	0	0	2	2	0	0	0	0	0	0	0	0	0	2	0	2	2	2	0	0	0	2	0	0	2
SWW14496DH140	PUL18_DH	0	0	0	2	2	2	2	2	2	2	2	2	2	0	0	0	0	2	2	2	2	0	0	0	0	2	2	0	0	0	0	0	0	2	2	2	2	0	2	2	2	0	0	0	2	0	0	0
SWW14496DH150	PUL18_DH	2	2	2	2	2	2	2	2	2	2	2	2	2	2	2	0	0	2	2	2	2	2	0	0	0	2	2	2	2	2	2	2	2	2	2	2	0	2	0	0	0	2	2	0	0	2	2	2
SWW14496DH160	PUL18_DH	0	0	0	2	2	2	2	2	2	2	2	2	2	0	0	0	0	2	2	2	2	0	0	0	0	2	2	2	0	0	0	0	0	2	2	2	2	0	2	2	2	0	0	0	2	0	0	0
SWW14496DH170	PUL18_DH	2	2	2	2	2	2	2	2	2	2	2	2	2	2	2	0	0	2	2	2	2	2	0	0	0	2	2	2	2	2	2	2	2	2	2	2	0	2	0	0	0	2	2	0	0	2	2	2
SWW14496DH180	PUL18_DH	0	0	0	2	2	2	2	2	2	2	2	2	2	0	0	0	0	2	2	2	2	0	0	0	0	2	2	0	0	0	0	0	0	0	0	0	2	0	2	2	2	0	0	0	2	0	0	0
SWW14496DH190	PUL18_DH	2	2	2	2	2	2	2	2	2	2	2	2	2	2	2	0	0	2	2	2	2	2	0	0	0	2	2	2	2	2	2	2	2	2	2	2	0	2	0	0	0	2	2	0	2	2	2	2
SWW14496DH20	PUL18_DH	2	2	2	2	2	2	2	2	2	2	2	2	2	2	2	0	0	2	2	2	2	2	0	0	0	2	2	2	2	2	2	2	2	2	2	2	0	2	0	0	0	2	2	0	0	2	2	2
SWW14496DH200	PUL18_DH	2	2	2	2	2	2	2	2	2	2	2	2	2	2	2	0	0	2	2	2	2	2	0	0	0	2	2	2	2	2	2	2	2	2	2	2	0	2	0	0	0	2	2	0	0	2	2	2
SWW14496DH210	PUL18_DH	0	0	0	2	2	2	2	2	2	2	2	2	2	0	0	0	0	2	2	2	2	0	0	0	0	2	2	0	0	0	0	0	0	0	0	0	2	0	2	2	2	0	0	0	2	0	0	0
SWW14496DH220	PUL18_DH	0	0	0	2	2	2	2	2	2	2	2	2	2	0	0	0	0	2	2	2	2	0	0	0	0	2	2	0	0	0	0	0	0	0	0	0	2	0	2	2	2	0	0	0	2	0	0	0
SWW14496DH230	PUL18_DH	2	2	2	2	2	2	2	2	2	2	2	2	2	2	2	0	0	2	2	2	2	2	0	0	0	2	2	2	2	2	2	2	2	2	2	2	0	2	0	0	0	2	2	0	0	2	2	2
SWW14496DH240	PUL18_DH	0	0	0	2	2	2	2	2	2	2	2	2	2	0	0	0	0	0	0	2	2	0	0	0	0	2	2	0	0	0	0	0	0	0	0	0	2	0	2	2	2	0	0	0	2	0	0	0
SWW14496DH250	PUL18_DH	0	0	0	2	2	2	2	2	2	2	2	2	2	0	0	0	0	0	2	2	2	0	0	0	0	2	2	0	0	0	0	0	0	0	0	0	2	0	2	2	2	0	0	0	2	0	0	2
SWW14496DH260	PUL18_DH	2	2	2	0	0	2	2	2	2	2	2	2	2	2	2	0	0	2	2	2	2	2	0	0	0	2	2	2	2	2	2	2	2	2	2	2	0	2	0	0	0	2	2	0	2	2	2	2
SWW14496DH270	PUL18_DH	2	2	2	2	2	2	2	2	2	2	2	2	2	2	2	0	0	2	2	2	2	2	0	0	0	2	2	2	2	2	2	2	2	2	2	2	0	2	0	0	0	2	2	0	0	2	2	2
SWW14496DH280	PUL18_DH	0	0	0	2	2	2	2	2	2	0	0	0	0	0	0	0	0	2	2	2	2	0	0	0	0	2	2	0	0	0	0	0	0	0	0	0	2	0	2	2	2	0	0	0	2	0	0	0
SWW14496DH290	PUL18_DH	2	2	2	2	2	2	2	2	2	2	2	2	2	2	2	0	0	2	2	2	2	2	0	0	0	2	2	2	2	2	2	2	2	2	2	2	0	2	0	0	0	2	2	0	0	2	2	2
SWW14496DH30	PUL18_DH	0	0	0	2	2	2	2	2	2	2	2	2	2	2	2	0	0	2	2	2	2	0	0	0	0	2	2	2	2	2	2	2	2	2	2	2	0	2	0	0	0	2	2	0	0	2	2	2
SWW14496DH300	PUL18_DH	0	0	0	2	2	2	2	2	2	2	2	2	2	0	0	0	0	0	2	2	2	0	0	0	0	2	2	0	0	0	0	0	0	0	0	0	2	0	2	2	2	0	0	0	2	0	0	0
SWW14496DH310	PUL18_DH	2	2	2	2	2	2	2	2	2	2	2	2	2	2	2	0	0	2	2	2	2	2	0	0	0	2	2	2	2	2	2	2	2	2	2	2	0	2	0	0	0	2	2	0	0	2	2	2
SWW14496DH320	PUL18_DH	2	2	2	2	2	2	2	2	2	2	2	2	2	2	2	0	0	2	2	2	2	0	0	0	0	2	2	2	2	2	2	2	2	2	2	2	0	2	0	0	0	2	2	0	0	2	2	2
SWW14496DH330	PUL18_DH	0	0	0	2	2	2	2	2	2	2	2	2	2	0	0	0	0	2	0	2	2	0	0	0	0	2	2	0	0	0	0	0	0	0	0	0	2	0	2	2	2	0	0	0	2	0	0	0
SWW14496DH340	PUL18_DH	2	2	2	2	2	2	2	2	2	2	2	2	2	2	2	0	0	2	2	2	2	2	0	0	0	2	2	2	2	2	2	2	2	2	2	2	0	2	0	0	0	2	2	0	0	2	2	2
SWW14496DH350	PUL18_DH	2	2	2	2	2	2	2	2	2	2	2	2	2	2	2	0	0	2	2	2	2	2	0	0	0	2	2	2	2	2	2	2	2	2	2	2	0	2	0	0	0	2	2	0	0	2	2	2
SWW14496DH360	PUL18_DH	0	0	0	2	2	2	2	2	2	2	2	2	2	0	0	0	0	2	2	2	2	0	0	0	0	2	2	0	0	0	0	0	0	0	0	0	2	0	2	2	2	0	0	0	2	0	0	2
SWW14496DH390	PUL18_DH	1	0	0	2	2	2	2	2	2	2	2	2	2	0	0	0	0	2	2	2	2	0	0	0	0	2	2	0	1	1	0	0	1	0	0	0	0	2	2	2	2	1	1	0	2	0	2	2
SWW14496DH410	PUL18_DH	2	2	2	2	0	2	2	2	2	2	2	2	2	2	2	0	0	2	2	2	2	2	0	0	0	2	2	2	2	2	2	2	2	2	2	2	0	2	0	0	0	2	2	0	0	2	2	2
SWW14496DH420	PUL18_DH	2	2	2	2	2	2	2	2	2	2	2	2	2	2	2	0	0	2	2	2	2	2	0	0	0	2	2	2	2	2	2	2	2	2	2	2	0	2	0	0	0	2	2	0	0	2	2	2
SWW14496DH430	PUL18_DH	0	0	0	2	2	2	2	2	2	2	2	2	2	0	0	0	0	0	2	2	2	0	0	0	0	2	2	0	0	0	0	0	0	0	0	0	2	0	2	2	2	0	0	0	2	0	0	0
SWW14496DH440	PUL18_DH	0	0	0	2	2	2	2	2	2	2	2	2	2	0	0	0	0	2	2	2	2	0	0	0	0	2	2	0	0	0	0	0	0	2	2	2	2	0	2	2	2	0	0	0	2	0	0	2
SWW14496DH450	PUL18_DH	2	2	2	2	2	2	2	2	2	2	2	2	2	2	2	0	0	2	2	2	2	2	0	0	0	2	2	2	2	2	2	2	2	2	2	2	0	2	0	0	0	2	2	0	0	2	2	2
SWW14496DH460	PUL18_DH	0	0	0	2	2	2	2	2	2	2	2	2	2	0	0	0	0	0	2	2	2	0	0	0	0	2	2	0	0	0	0	0	0	0	0	0	2	0	2	2	2	0	0	0	2	0	0	0
SWW14496DH470	PUL18_DH	2	2	2	2	2	2	2	2	2	2	2	2	2	2	2	0	0	2	2	2	2	2	0	0	0	2	2	2	2	2	2	2	2	2	2	2	0	2	0	0	0	2	2	0	0	2	2	2
SWW14496DH490	PUL18_DH	2	2	2	2	2	2	2	2	2	2	2	2	2	2	2	0	0	2	2	2	2	2	0	0	0	2	2	2	2	2	2	2	2	2	2	2	0	2	0	0	0	2	2	0	0	2	2	2
SWW14496DH50	PUL18_DH	1	0	2	0	0	0	2	2	2	2	2	2	2	1	1	0	2	0	0	1	2	0	0	0	2	2	2	0	0	0	0	0	0	0	0	0	2	0	2	2	0	1	1	0	2	1	0	2
SWW14496DH500	PUL18_DH	2	2	2	2	2	2	2	2	2	2	2	2	2	2	2	0	0	2	2	2	2	2	0	0	0	2	2	2	2	2	2	2	2	2	2	2	0	2	0	0	0	2	2	0	0	2	2	2
SWW14496DH510	PUL18_DH	0	0	0	2	2	2	2	2	2	2	2	2	2	0	0	0	0	0	2	2	2	0	0	0	0	2	2	0	0	0	0	0	0	0	0	0	2	0	2	2	0	0	0	0	2	0	0	0
SWW14496DH520	PUL18_DH	2	2	2	2	2	2	2	2	2	2	2	2	2	2	2	0	0	2	2	2	2	2	0	0	0	2	2	2	2	2	2	2	2	2	2	2	0	2	0	0	0	2	2	0	0	2	2	2
SWW14496DH530	PUL18_DH	2	2	2	2	2	2	2	2	2	2	2	2	2	2	2	0	0	2	2	2	2	2	0	0	0	2	2	2	2	2	2	2	2	2	2	2	0	2	0	0	0	2	2	0	0	2	2	2
SWW14496DH550	PUL18_DH	1	2	0	0	0	0	0	2	2	0	0	0	0	1	1	2	0	0	0	2	2	0	0	0	0	2	2	2	1	1	1	1	0	1	1	1	2	0	2	2	0	1	1	0	2	1	2	2
SWW14496DH60	PUL18_DH	2	2	2	2	2	2	2	2	2	2	2	2	2	2	2	0	0	2	2	2	2	2	0	0	0	2	2	2	2	2	2	2	2	2	2	2	0	2	0	0	0	2	2	0	0	2	2	2
SWW14496DH70	PUL18_DH	0	0	0	2	2	2	2	2	2	2	2	2	2	0	0	0	0	2	2	2	2	0	0	0	1	2	2	0	0	0	0	0	0	0	0	0	2	0	2	2	2	0	0	0	2	0	0	0
SWW14496DH90	PUL18_DH	2	2	2	2	2	2	2	2	2	2	2	2	2	2	2	0	0	2	2	2	2	2	0	0	0	2	2	2	2	2	2	2	2	2	2	2	2	2	0	0	0	2	2	0	0	2	2	2
SWW14497DH110	PUL18_DH	2	2	2	2	2	2	2	2	2	2	2	2	2	2	2	0	0	2	2	2	2	2	0	0	0	2	2	2	2	2	2	2	2	2	2	2	0	2	0	0	0	2	2	0	0	2	2	2
SWW14497DH120	PUL18_DH	2	2	2	2	2	2	2	2	2	2	2	2	2	2	2	0	0	2	2	2	2	2	0	0	0	2	2	2	2	2	2	2	2	2	2	2	0	2	0	0	0	2	2	0	0	2	2	2
SWW14497DH130	PUL18_DH	0	0	0	2	2	2	2	2	2	2	2	2	2	0	0	0	0	0	2	2	2	0	0	0	0	2	2	0	0	0	0	0	0	0	0	0	2	0	2	2	2	0	0	0	2	0	0	0
SWW14497DH140	PUL18_DH	0	0	0	2	2	2	2	2	2	2	2	2	2	0	0	0	0	0	2	2	2	0	0	0	0	2	2	0	0	0	0	0	0	0	0	0	2	0	2	2	0	0	0	0	2	0	0	0
SWW14497DH150	PUL18_DH	0	0	0	2	2	2	2	2	2	2	2	2	2	0	0	0	0	0	2	2	2	0	0	0	0	2	2	0	0	0	0	0	0	0	0	0	2	0	2	2	2	0	0	0	2	0	0	2
SWW14497DH160	PUL18_DH	2	2	2	2	2	2	2	2	2	2	2	2	2	2	2	0	0	2	2	2	2	2	0	0	0	2	2	2	2	2	2	2	2	2	2	2	0	2	0	0	0	2	2	0	0	2	2	2
SWW14497DH170	PUL18_DH	2	2	2	2	2	2	2	2	2	2	2	2	2	2	2	0	0	2	2	2	2	2	0	0	0	2	2	2	2	2	2	2	2	2	2	2	0	2	0	0	0	2	2	0	0	2	2	2
SWW14497DH190	PUL18_DH	2	2	2	0	0	0	0	2	0	1	1	1	1	2	2	2	0	0	0	2	2	2	0	0	0	2	0	0	2	2	2	2	2	2	2	2	0	0	0	0	0	2	2	0	2	2	2	2
SWW14497DH200	PUL18_DH	0	0	0	2	2	2	2	2	2	2	2	2	2	0	0	0	0	0	2	2	2	0	0	0	0	2	2	0	0	0	0	0	0	0	0	0	2	0	2	2	2	0	0	0	2	0	0	0
SWW14497DH210	PUL18_DH	0	0	0	2	2	2	2	2	2	2	2	2	2	0	0	0	0	0	2	2	2	0	0	0	0	2	2	0	0	0	0	0	0	0	0	0	2	0	2	2	2	0	0	0	2	0	0	2
SWW14497DH230	PUL18_DH	0	0	0	2	2	2	2	2	2	2	2	2	2	0	0	0	0	2	2	2	2	0	0	0	0	2	2	2	2	2	2	2	2	2	2	2	0	2	0	0	0	2	2	0	0	2	2	2
SWW14497DH240	PUL18_DH	2	2	2	2	2	2	2	2	2	2	2	2	2	2	2	0	0	2	2	2	2	2	0	0	0	2	2	2	2	2	2	2	2	2	2	2	0	2	0	0	0	2	2	2	2	2	2	2
SWW14497DH250	PUL18_DH	2	2	2	2	2	2	2	2	2	2	2	2	2	2	2	0	0	2	2	2	2	2	0	0	0	2	2	2	2	2	2	2	2	2	2	2	0	2	0	0	0	2	2	0	0	2	2	2
SWW14497DH260	PUL18_DH	2	2	2	2	2	2	2	2	2	2	2	2	2	2	2	0	0	2	2	2	2	2	0	0	0	2	2	2	2	2	2	2	2	2	2	2	0	2	0	0	0	2	2	0	0	2	2	2
SWW14497DH270	PUL18_DH	2	2	2	2	2	2	2	2	2	2	2	2	2	2	2	0	0	2	2	2	2	2	0	0	0	2	2	2	2	2	2	2	2	2	2	2	0	2	0	0	0	2	2	0	0	2	2	2
SWW14497DH290	PUL18_DH	0	0	0	2	2	2	2	2	2	2	2	2	2	0	0	0	0	0	2	2	2	0	0	0	0	2	2	0	0	0	0	0	0	0	0	0	2	0	2	2	2	0	0	0	2	0	0	0
SWW14497DH30	PUL18_DH	2	2	2	2	2	2	2	2	2	2	2	2	2	2	2	0	0	2	2	2	2	2	0	0	0	2	2	2	2	2	2	2	2	2	2	2	0	2	0	0	0	2	2	0	0	2	2	2
SWW14497DH300	PUL18_DH	2	2	2	2	2	2	2	2	2	2	2	2	2	2	2	0	0	2	2	2	2	2	0	0	0	2	2	2	2	2	2	2	2	2	2	2	0	2	0	0	0	2	2	0	0	2	2	2
SWW14497DH330	PUL18_DH	2	2	2	2	2	2	2	2	2	2	2	2	2	2	2	0	0	2	2	2	2	2	0	0	0	2	2	2	2	2	2	2	2	2	2	2	0	2	0	0	0	2	2	0	0	2	2	2
SWW14497DH340	PUL18_DH	0	0	0	2	2	2	2	2	2	2	2	2	2	0	0	0	0	0	2	2	2	0	0	0	0	2	2	0	0	0	0	0	0	0	0	0	2	0	2	2	2	0	0	0	2	0	0	0
SWW14497DH350	PUL18_DH	2	2	2	2	2	2	2	2	2	2	2	2	2	2	2	0	0	2	2	2	2	2	0	0	0	2	2	2	2	2	2	2	2	2	2	2	0	2	0	0	0	2	2	0	0	2	2	2
SWW14497DH370	PUL18_DH	2	2	2	2	2	2	2	2	2	2	2	2	2	2	2	0	0	2	2	2	2	2	0	0	0	2	2	2	2	2	2	2	2	2	2	2	0	2	0	0	0	2	2	0	0	2	2	2
SWW14497DH380	PUL18_DH	2	2	2	2	2	2	2	2	2	2	2	2	2	2	2	0	0	2	2	2	2	2	0	0	0	2	2	2	2	2	2	2	2	2	2	2	0	2	0	0	0	2	2	0	0	2	2	2
SWW14497DH390	PUL18_DH	2	2	2	2	2	2	2	2	2	2	2	2	2	2	2	0	0	2	2	2	2	2	0	0	0	2	2	2	2	2	2	2	2	2	2	2	0	2	0	0	0	2	2	0	0	2	2	2
SWW14497DH400	PUL18_DH	0	0	0	2	2	2	2	2	2	2	2	2	2	2	2	0	0	0	2	2	2	0	0	0	0	2	2	0	0	0	0	0	0	0	0	0	2	0	2	2	2	0	0	0	2	2	0	0
SWW14497DH410	PUL18_DH	0	0	0	2	2	2	2	2	2	2	2	2	2	0	0	0	0	0	2	2	2	0	0	0	0	2	2	0	0	0	0	0	0	0	0	0	2	0	2	2	2	0	0	0	2	0	0	0
SWW14497DH60	PUL18_DH	0	0	0	2	2	2	2	2	2	2	2	2	2	0	0	0	0	0	2	2	2	0	0	0	0	2	2	0	0	0	0	0	0	0	0	0	2	0	2	2	2	0	0	0	2	0	0	0
SWW14497DH90	PUL18_DH	0	0	0	2	2	2	2	2	2	2	2	2	2	0	0	0	0	0	2	2	2	0	0	0	0	2	2	0	0	0	0	0	0	0	0	0	2	0	2	2	2	0	0	0	2	0	0	0
SWW14498DH10	PUL18_DH	0	0	0	2	2	2	2	2	2	2	2	2	2	0	0	0	0	0	2	2	2	0	0	0	0	2	2	0	0	0	0	0	0	0	0	0	2	0	2	2	2	0	0	0	2	2	0	0
SWW14498DH100	PUL18_DH	0	0	0	2	2	2	2	2	2	2	2	2	2	0	0	0	0	0	2	2	2	0	2	2	0	2	2	0	2	2	0	0	0	0	0	0	0	0	2	0	2	0	2	0	0	0	0	0
SWW14498DH110	PUL18_DH	0	0	0	2	2	0	2	0	2	2	2	2	2	0	0	0	0	0	2	2	2	0	2	2	0	2	2	0	2	2	0	0	0	0	0	0	0	0	2	0	2	0	2	0	2	0	0	0
SWW14498DH120	PUL18_DH	0	0	0	2	2	2	2	2	2	2	2	2	2	0	0	0	0	2	2	2	2	0	0	0	0	2	2	0	0	0	0	0	0	0	0	0	2	0	2	2	2	0	0	0	2	0	0	0
SWW14498DH140	PUL18_DH	0	0	0	2	2	0	2	2	2	2	2	2	2	0	0	0	0	0	2	2	2	0	0	0	0	2	2	0	0	0	0	0	0	0	0	0	2	0	2	2	2	0	0	0	2	0	0	0
SWW14498DH180	PUL18_DH	0	0	0	2	2	2	2	2	2	2	2	2	2	0	0	0	0	0	2	2	2	0	2	2	0	2	2	0	2	2	0	0	0	0	0	0	0	0	2	0	2	0	2	0	2	0	0	0
SWW14498DH190	PUL18_DH	0	0	0	1	2	2	2	2	2	2	2	2	2	2	2	0	0	0	2	2	2	0	2	2	2	2	2	0	2	2	0	0	0	0	0	0	0	0	2	0	2	0	2	0	0	0	0	0
SWW14498DH20	PUL18_DH	0	0	0	2	2	2	2	2	2	2	2	2	2	0	0	0	0	2	2	2	2	0	0	0	0	2	2	0	0	0	0	0	0	0	0	0	2	0	2	2	2	0	0	0	2	0	0	0
SWW14498DH200	PUL18_DH	0	0	0	2	2	0	2	0	2	2	2	2	2	0	0	0	0	0	2	2	2	0	2	2	0	2	2	0	2	2	0	0	0	0	0	0	0	0	2	0	0	0	2	1	0	0	0	0
SWW14498DH230	PUL18_DH	0	0	0	1	1	1	2	1	2	0	0	0	0	0	0	0	0	1	2	2	2	0	0	0	1	2	2	0	0	0	0	0	0	0	0	0	2	1	2	2	2	0	0	0	2	0	1	1
SWW14498DH240	PUL18_DH	0	0	0	2	2	2	2	2	2	2	2	2	2	0	0	0	0	2	2	2	2	0	0	0	0	2	2	0	0	0	0	0	0	0	0	0	2	0	2	2	2	0	0	0	2	0	0	0
SWW14498DH250	PUL18_DH	0	0	0	2	2	2	2	2	2	2	2	2	2	0	0	0	0	2	2	2	2	0	0	0	0	2	2	0	0	0	0	0	0	2	2	2	2	0	2	2	0	0	0	0	2	0	0	0
SWW14498DH260	PUL18_DH	0	0	0	2	2	2	2	2	2	2	2	2	2	0	0	0	0	2	2	2	2	0	0	0	0	2	2	0	0	0	0	0	0	0	0	0	2	0	2	2	2	0	0	0	2	0	0	0
SWW14498DH270	PUL18_DH	0	0	0	2	2	2	2	2	2	2	2	2	2	0	0	0	0	0	2	2	2	0	2	2	0	2	2	0	2	2	0	0	0	0	0	0	0	0	2	0	2	0	2	0	0	0	0	0
SWW14498DH290	PUL18_DH	0	0	0	2	2	2	2	2	2	2	2	2	2	0	0	0	0	0	2	2	2	0	2	2	0	2	2	0	2	2	0	0	0	0	0	0	0	0	2	0	2	0	2	0	2	0	0	0
SWW14498DH30	PUL18_DH	0	0	0	2	2	0	2	0	2	2	2	2	2	0	0	0	0	0	2	2	2	0	2	2	0	2	2	0	2	2	0	0	0	0	0	0	0	0	2	0	2	0	2	0	0	0	0	0
SWW14498DH300	PUL18_DH	0	0	0	2	2	2	2	2	2	2	2	2	2	0	0	0	0	2	2	2	2	0	0	0	0	2	2	0	0	0	0	0	0	0	0	0	2	0	2	2	2	0	0	0	2	0	0	0
SWW14498DH310	PUL18_DH	0	0	0	2	2	2	2	2	2	2	2	2	2	0	0	0	0	0	2	2	2	0	2	2	0	2	2	0	2	2	0	0	0	0	0	0	0	0	2	0	2	0	2	0	0	0	0	0
SWW14498DH320	PUL18_DH	0	0	0	2	2	2	2	2	2	2	2	2	2	0	0	0	0	2	2	2	2	0	0	0	0	2	2	0	0	0	0	0	0	0	0	0	2	0	2	2	2	0	0	0	2	0	0	0
SWW14498DH330	PUL18_DH	0	0	0	2	2	2	2	2	2	2	2	2	2	2	2	0	0	2	2	2	2	0	0	0	0	2	2	0	0	0	0	0	0	0	0	0	2	0	2	2	2	0	0	0	2	0	0	0
SWW14498DH340	PUL18_DH	0	0	0	2	2	2	2	2	2	2	2	2	2	0	0	0	0	2	2	2	2	0	0	0	0	2	2	0	0	0	0	0	0	0	0	0	2	0	2	2	2	0	0	0	2	0	0	0
SWW14498DH350	PUL18_DH	0	0	0	2	2	2	2	2	2	2	2	2	2	0	0	0	0	0	2	2	2	0	2	2	0	2	2	0	2	2	0	0	0	0	0	0	0	0	2	0	2	0	2	0	0	0	0	0
SWW14498DH360	PUL18_DH	0	0	0	1	1	2	1	2	2	2	2	2	2	0	0	0	0	0	2	2	2	0	2	2	0	2	2	0	2	2	0	0	0	0	0	0	0	0	2	0	0	0	2	0	0	0	0	0
SWW14498DH370	PUL18_DH	0	0	0	2	2	2	2	2	2	2	2	2	2	0	0	0	0	2	2	2	2	0	0	0	0	2	2	0	0	0	0	0	0	0	0	0	2	0	2	2	2	0	0	0	2	0	0	0
SWW14498DH380	PUL18_DH	0	0	0	2	2	2	2	2	2	2	2	2	2	0	0	0	0	2	2	2	2	0	0	0	0	2	2	0	0	0	0	0	0	0	0	0	2	0	2	2	2	0	0	0	2	0	0	0
SWW14498DH390	PUL18_DH	0	0	0	2	2	2	2	2	2	2	2	2	2	0	0	0	0	0	2	2	2	0	2	2	0	2	2	0	2	2	0	0	0	0	0	0	0	0	2	0	2	0	2	0	0	0	0	0
SWW14498DH40	PUL18_DH	0	0	0	2	2	2	2	2	2	2	2	2	2	0	0	0	0	0	2	2	2	0	0	0	0	2	2	0	0	0	0	0	0	0	0	0	2	0	2	2	2	0	0	0	2	0	0	0
SWW14498DH400	PUL18_DH	0	0	0	2	2	2	2	2	2	2	2	2	2	0	0	0	0	2	2	2	2	0	0	0	0	2	2	0	0	0	0	0	0	0	0	0	2	0	2	2	2	0	0	0	2	0	0	0
SWW14498DH410	PUL18_DH	0	0	0	2	2	2	2	2	2	2	2	2	2	0	0	0	0	2	2	2	2	0	0	0	0	2	2	0	0	0	0	0	0	0	0	0	2	0	2	2	0	0	0	0	2	0	0	2
SWW14498DH420	PUL18_DH	0	0	0	2	2	2	2	2	2	2	2	2	2	0	0	0	0	2	2	2	2	0	0	0	0	2	2	0	0	0	0	0	0	0	0	0	2	0	2	2	0	0	0	0	2	0	0	0
SWW14498DH430	PUL18_DH	0	0	0	2	2	2	2	2	2	2	2	2	2	0	0	0	0	2	2	2	2	0	0	0	0	2	2	2	0	0	0	0	0	0	0	0	2	0	2	2	2	0	0	0	2	0	0	0
SWW14498DH450	PUL18_DH	0	0	0	2	2	2	2	0	2	2	2	2	2	0	0	0	0	0	2	2	2	0	2	2	0	2	2	0	2	2	0	0	0	0	0	0	2	0	2	0	2	0	2	0	0	0	0	0
SWW14498DH460	PUL18_DH	0	0	0	2	2	2	2	2	2	2	2	2	2	0	0	0	0	2	2	2	2	0	2	2	0	2	2	0	2	2	0	0	0	0	0	0	0	0	2	0	2	0	2	0	0	0	0	0
SWW14498DH470	PUL18_DH	0	0	0	2	2	2	2	2	2	2	2	2	2	0	0	0	0	0	2	2	2	0	2	2	0	2	2	0	2	2	0	0	0	0	0	0	0	0	2	0	2	0	2	0	0	0	0	0
SWW14498DH480	PUL18_DH	0	0	0	2	2	2	2	2	2	2	2	2	2	0	0	0	0	2	2	2	2	0	0	0	0	2	2	0	0	0	0	0	0	0	0	0	2	0	2	2	2	0	0	0	2	0	0	0
SWW14498DH490	PUL18_DH	0	2	0	2	2	2	2	2	2	2	2	2	2	2	2	0	0	2	2	2	2	0	0	0	0	2	2	0	0	0	0	0	0	0	0	0	2	0	2	2	2	0	0	0	2	0	0	0
SWW14498DH50	PUL18_DH	0	0	0	2	2	2	2	2	2	2	2	2	2	0	0	0	0	2	2	2	2	0	0	0	0	2	2	0	0	0	0	0	0	0	0	0	2	0	2	2	2	0	0	0	2	0	0	0
SWW14498DH510	PUL18_DH	0	0	0	2	2	2	2	2	2	2	2	2	2	0	0	0	0	2	2	2	2	0	0	0	0	2	2	0	0	0	0	0	0	2	2	2	2	0	2	2	0	0	0	0	2	0	0	0
SWW14498DH520	PUL18_DH	0	0	0	2	2	1	2	2	2	2	2	2	2	0	0	0	0	2	2	2	2	0	0	0	0	2	2	0	0	0	0	0	0	0	0	0	2	0	2	2	2	0	0	0	2	0	1	0
SWW14498DH530	PUL18_DH	0	0	0	2	2	2	2	2	2	2	2	2	2	0	0	0	0	2	2	2	2	0	0	0	0	2	2	0	0	0	0	0	0	0	0	0	2	0	2	2	2	0	0	0	2	0	0	0
SWW14498DH540	PUL18_DH	0	0	0	2	2	2	2	2	2	2	2	2	2	0	0	0	0	2	2	2	2	0	0	0	0	2	2	0	0	0	0	0	0	0	0	0	2	0	2	2	2	0	0	0	2	0	0	0
SWW14498DH550	PUL18_DH	0	0	0	2	2	0	2	0	2	2	2	2	2	0	0	0	0	0	2	2	2	0	2	2	0	2	2	0	2	2	0	0	0	0	0	0	0	0	2	0	2	0	2	0	0	0	0	0
SWW14498DH560	PUL18_DH	0	0	0	2	2	1	2	1	2	2	2	2	2	0	0	0	0	2	2	2	2	0	0	0	1	2	2	0	0	0	0	0	0	2	2	2	2	0	2	2	2	0	0	0	2	0	0	2
SWW14498DH570	PUL18_DH	0	0	0	2	2	2	2	2	2	2	2	2	2	0	0	0	0	0	2	2	2	0	2	2	0	2	2	0	2	2	0	0	0	0	0	0	0	0	2	0	2	0	2	0	0	0	0	0
SWW14498DH580	PUL18_DH	0	0	0	2	2	2	2	2	2	2	2	2	2	0	0	0	0	2	2	2	2	0	0	0	0	2	2	0	0	0	0	0	0	0	0	0	2	0	2	2	2	0	0	0	2	0	0	0
SWW14498DH590	PUL18_DH	0	0	0	2	2	2	2	2	2	2	2	2	2	0	0	0	0	2	2	2	2	0	0	0	0	2	2	0	0	0	0	0	0	0	0	0	2	0	2	2	0	0	0	0	2	0	0	0
SWW14498DH60	PUL18_DH	0	0	0	2	2	2	2	2	2	2	2	2	2	0	0	0	0	0	2	2	2	0	2	2	0	2	2	0	2	2	0	0	0	0	0	0	0	0	2	0	2	0	2	0	0	0	0	0
SWW14498DH600	PUL18_DH	0	0	0	2	2	2	2	2	2	2	2	2	2	2	2	0	0	2	2	2	2	0	0	0	0	2	2	0	0	0	0	0	0	0	0	0	2	0	2	2	2	0	0	0	2	0	0	2
SWW14498DH610	PUL18_DH	0	0	0	2	2	2	2	2	2	2	2	2	2	0	0	0	0	2	2	2	2	0	2	2	0	2	2	0	2	2	0	0	0	0	0	0	0	0	2	0	2	0	2	0	0	0	0	0
SWW14498DH620	PUL18_DH	0	0	0	2	2	2	2	2	2	2	2	2	2	0	0	0	0	2	2	2	2	0	0	0	0	2	2	0	0	0	0	0	0	0	0	0	2	0	2	2	2	0	0	0	2	0	0	0
SWW14498DH630	PUL18_DH	0	0	0	2	2	1	2	1	2	2	2	2	2	0	0	0	0	0	2	2	2	0	0	0	1	2	2	0	0	0	0	0	0	0	0	0	2	0	2	2	2	0	0	0	2	0	1	1
SWW14498DH640	PUL18_DH	0	0	0	2	2	2	2	2	2	2	2	2	2	2	2	0	0	0	2	2	2	0	2	2	0	2	2	0	2	2	0	0	0	0	0	0	0	0	2	0	2	0	2	0	0	0	0	0
SWW14498DH650	PUL18_DH	0	0	0	2	2	2	2	2	2	2	2	2	2	0	0	0	0	2	2	2	2	0	0	0	0	2	2	0	0	0	0	0	0	0	0	0	2	0	2	2	2	0	0	0	2	0	0	2
SWW14498DH660	PUL18_DH	0	0	0	2	2	2	2	2	2	2	2	2	2	0	0	0	0	2	2	2	2	0	0	0	0	2	2	0	0	0	0	0	0	0	0	0	2	0	2	2	2	0	0	0	2	0	0	0
SWW14498DH670	PUL18_DH	0	0	0	2	2	2	2	2	2	2	2	2	2	0	0	0	0	2	2	2	2	0	0	0	0	2	2	0	0	0	0	0	0	0	0	0	2	0	2	2	2	0	0	0	2	0	0	0
SWW14498DH680	PUL18_DH	0	0	0	2	2	0	2	0	2	2	2	2	2	0	0	0	0	0	2	2	2	0	2	2	0	2	2	0	2	2	0	0	0	0	0	0	0	0	2	0	2	0	2	0	0	0	0	0
SWW14498DH690	PUL18_DH	0	0	0	2	2	2	2	2	2	2	2	2	2	0	0	0	0	0	2	2	2	0	0	0	0	2	2	0	0	0	0	0	0	0	0	0	2	0	2	2	2	0	0	0	2	0	0	0
SWW14498DH70	PUL18_DH	0	0	0	1	1	2	2	2	2	2	2	2	2	0	0	0	0	1	1	2	2	0	0	0	1	1	2	0	0	0	0	0	0	0	0	0	2	0	2	2	0	0	0	1	2	0	0	0
SWW14498DH710	PUL18_DH	0	0	0	2	2	2	2	2	2	2	2	2	2	0	0	0	0	2	2	2	2	0	0	0	0	2	2	0	0	0	0	0	0	0	0	0	2	0	2	2	2	0	0	0	2	0	0	0
SWW14498DH720	PUL18_DH	0	0	0	2	2	1	2	1	2	2	2	2	2	0	0	0	0	2	2	2	2	0	0	0	1	2	2	0	0	0	0	0	0	0	0	0	2	0	2	2	2	0	0	0	2	0	1	1
SWW14498DH740	PUL18_DH	0	0	0	2	2	2	2	2	2	2	2	2	2	0	0	0	0	2	2	2	2	0	0	0	0	2	2	0	0	0	0	0	0	0	0	0	2	0	2	2	2	0	0	0	2	0	0	2
SWW14498DH750	PUL18_DH	0	0	0	2	2	2	2	2	2	2	2	2	2	0	0	0	0	2	2	2	2	0	0	0	0	2	2	0	0	0	0	0	0	2	2	2	2	0	2	2	2	0	0	0	2	0	0	0
SWW14498DH760	PUL18_DH	0	0	0	2	2	2	2	2	2	2	2	2	2	0	0	0	0	2	2	2	2	0	2	2	0	2	2	0	2	2	0	0	0	0	0	0	0	0	2	0	2	0	2	0	0	0	0	0
SWW14498DH770	PUL18_DH	0	0	0	2	2	1	2	2	2	2	2	2	2	0	0	0	0	2	2	2	2	0	0	0	1	2	2	0	0	0	0	0	0	0	0	0	2	0	2	2	2	0	0	0	2	0	1	0
SWW14498DH780	PUL18_DH	0	0	0	2	2	2	2	2	2	2	2	2	2	0	0	0	0	2	2	2	2	0	0	0	0	2	2	0	0	0	0	0	0	0	0	0	2	0	2	2	2	0	0	0	2	0	0	0
SWW14498DH790	PUL18_DH	0	0	0	2	2	2	2	2	2	2	2	2	2	0	0	0	0	2	2	2	2	0	0	0	0	2	2	0	0	0	0	0	0	0	0	0	2	0	2	2	2	0	0	0	2	0	0	2
SWW14498DH80	PUL18_DH	0	0	0	2	2	2	2	2	2	2	2	2	2	0	0	0	0	2	2	2	2	0	0	0	0	2	2	0	0	0	0	0	0	0	0	0	2	0	2	2	2	0	0	0	2	0	0	2
SWW14498DH800	PUL18_DH	0	0	0	2	2	2	2	2	2	2	2	2	2	0	0	0	0	2	2	2	2	0	0	0	0	2	2	0	0	0	0	0	0	0	0	0	2	0	2	2	2	0	0	0	2	0	0	0
SWW14498DH810	PUL18_DH	0	0	0	2	2	2	2	2	2	2	2	2	2	0	0	0	0	2	2	2	2	0	0	0	0	2	2	0	0	0	0	0	0	0	0	0	2	0	2	2	0	0	0	0	2	0	0	0
SWW14498DH820	PUL18_DH	0	0	0	2	2	2	2	2	2	2	2	2	2	0	0	0	0	2	2	2	2	0	0	0	0	2	2	0	0	0	0	0	0	0	0	0	2	0	2	2	2	0	0	0	2	0	0	0
SWW14498DH830	PUL18_DH	0	0	0	2	2	2	2	2	2	2	2	2	2	0	0	0	0	2	2	2	2	0	2	2	0	2	2	0	2	2	0	0	0	0	0	0	0	0	2	0	2	0	2	0	0	0	0	0
SWW14498DH840	PUL18_DH	0	0	0	2	2	2	2	2	2	2	2	2	2	0	0	0	0	2	2	2	2	0	0	0	0	2	2	0	0	0	0	0	0	0	0	0	2	0	2	2	2	0	0	0	2	0	0	0
SWW14498DH860	PUL18_DH	0	0	0	2	2	2	2	2	2	2	2	2	2	0	0	0	0	2	2	2	2	0	0	0	0	2	2	0	2	2	0	0	0	0	0	0	0	0	2	0	2	0	2	0	0	2	0	0
SWW14498DH870	PUL18_DH	0	0	0	2	2	2	2	2	2	2	2	2	2	0	0	0	0	2	2	2	2	0	0	0	0	2	2	0	0	0	0	0	0	0	0	0	2	0	2	2	2	0	0	0	2	0	0	2
SWW14498DH880	PUL18_DH	0	0	0	2	2	2	2	2	2	2	2	2	2	0	0	0	0	2	2	2	2	0	0	0	0	2	2	0	0	0	0	0	0	0	0	0	2	0	2	2	2	0	0	0	2	0	0	2
SWW14498DH90	PUL18_DH	0	0	0	2	2	2	2	2	2	2	2	2	2	0	0	0	0	0	2	2	2	0	0	0	0	2	2	0	0	0	0	0	0	0	0	0	2	0	2	2	2	0	0	0	2	0	0	0
[truncated: 5,000 more columns]
