# Supplementary material for: Gains through selection for grain yield in a winter wheat breeding program
Source: PLoS One. 2020 Apr 28;15(4):e0221603. doi: 10.1371/journal.pone.0221603 (PMC7188280; doi:10.1371/journal.pone.0221603)
Supplement: S3 File — (XLSX) [file pone.0221603.s014.xlsx]

## Sheet: Pheno_Yield_ALL_Traits_adj
S3 File. Adjusted yield for each site-year combination for the winter wheat association mapping panel (AMP).
Entry	LND15	LND17	LND18	LND_Com	PUL15	PUL16	PUL17	PUL18	PUL_Com
2004X112-7-0-2	1.20658	2.88798	4.87286	3.117	8.35918	4.5643	6.65291	10.1844	7.59
2004X151-5-0-4	2.71558	3.19768	5.56586	3.638	7.30168	5.75826	7.50091	11.4505	7.958
5J030235-4	3.11998	3.32038	5.46766	3.727	5.10828	3.59476	6.92591	7.4108	6.215
5J030235-7	2.29358	3.84238	6.57626	3.903	6.01628	5.70826	8.47751	10.2661	7.432
5J030465-1	2.86868	2.99288	5.30496	3.564	5.70128	3.59476	7.23091	8.4458	6.552
5J030662-13	2.52688	2.09778	4.66876	3.153	6.64918	5.03166	8.37261	8.7048	7.25
5J040094-1	2.83228	2.09778	5.46766	3.395	6.53058	6.36626	7.65391	8.7768	7.517
5J040150-1	3.09328	2.61088	4.04126	3.534	6.29328	6.43226	8.29261	9.9033	7.715
5J050278-4	2.80568	2.15428	4.41656	3.453	6.25428	4.77156	6.77891	9.2788	7.233
5J050278-6	2.46388	2.38288	3.78026	3.288	5.89828	4.51068	7.13691	8.8128	7.009
5J050348-2	1.96058	2.57858	4.49796	3.378	6.05628	4.60826	7.30791	10.1259	7.334
5J050348-3	2.37458	2.90478	4.23696	3.483	6.84708	5.16176	7.85481	9.8811	7.562
5J050390-1	3.23708	3.26318	3.89466	3.676	6.88638	4.86906	6.84691	8.9758	7.322
5J050390-4	3.50617	3.19798	4.75886	3.91	7.04508	5.91126	8.33291	10.0149	7.785
5J050409-2	1.75458	2.17918	5.64726	3.216	7.5986	5.70826	7.73641	9.0418	7.506
5J061865-1	2.05958	3.18988	5.80996	3.541	7.27838	5.26296	7.79291	10.9971	7.752
5J061865-10	2.20358	2.73329	6.10426	3.537	8.07308	6.97726	7.87501	11.2479	8.323
5J061865-11	3.35346	2.86375	5.20676	3.62	8.34958	5.47026	8.29191	11.2123	8.062
5J061865-4	1.98758	2.53758	5.22356	3.253	6.33328	5.95526	8.65844	10.7113	7.641
5J061865-7	3.17408	4.13538	5.56586	3.939	9.37728	5.53926	9.09021	11.0085	8.246
5J061865-8	3.13778	4.34738	5.33726	3.927	7.51928	5.05536	8.00811	11.2842	7.819
5J061865-9	2.72488	4.54338	5.28876	3.869	8.31028	4.5413	9.12041	10.0065	7.611
5J061870-11	2.90428	4.60838	6.13626	4.109	7.87508	6.12826	8.53471	10.7113	7.996
5J061870-12	3.13778	4.46138	5.30496	3.945	7.51928	6.23826	8.22331	10.4591	7.893
5J061870-7	2.50908	2.55438	5.10926	3.346	8.58628	6.26626	9.37131	9.5983	7.941
5J062060-8	3.13778	2.65188	5.48446	3.588	6.92628	5.87026	7.93281	11.1565	7.838
5J062064-6	1.95158	2.35868	4.16366	2.974	8.62628	4.43059	9.04111	11.7858	8.022
5J062100-2	1.86158	3.02718	5.17446	3.322	7.32138	3.24926	8.70821	10.6743	7.278
5J062100-3	2.00558	4.60838	4.96263	3.654	8.50748	5.61126	8.76133	10.8599	8.05
5J062100-4	2.07758	5.13038	4.99496	3.791	7.35698	4.69626	8.33091	11.4908	7.753
5J062100-6	2.86868	4.88538	4.86445	3.882	7.95438	5.72126	8.36121	11.2123	8.032
5J062111-2	2.47278	4.23338	3.69126	3.395	6.84688	5.02076	8.15201	10.7819	7.568
5J062167-2	2.94058	3.77698	4.62036	3.602	8.94228	6.09126	8.40291	10.0495	8.072
5J062174-3	1.87958	3.05948	3.85326	3.043	6.64978	4.36696	7.79291	11.0583	7.449
5J062199-1	2.23958	2.99288	4.81603	3.319	4.71228	4.93706	7.51991	10.4819	7.047
5J062215-6	2.72488	3.01038	4.88126	3.443	5.34528	5.77526	7.74251	10.4517	7.345
5J062217-3	1.95158	3.25518	4.96263	3.345	5.66128	5.77526	7.55691	9.8673	7.29
5J062248-1	2.76038	3.10858	4.47306	3.383	6.84688	5.33976	7.48291	9.6353	7.397
5J062268-1	2.40058	2.66808	5.30496	3.39	6.17528	7.04026	7.63091	9.9325	7.671
6J020187-2	2.44608	2.98418	4.22086	3.513	7.00498	4.86906	7.29691	8.9758	7.346
6J020210-1	2.67958	3.73598	4.33516	3.754	6.80778	5.38526	7.15391	9.4198	7.504
6J020219-1	2.41048	2.92088	3.66626	3.369	5.54228	5.25106	7.24291	7.5368	6.825
6J020288-1	3.63218	2.80659	4.25316	3.741	7.83528	5.71526	7.07691	9.0738	7.714
98X371-3C	2.48208	2.02378	5.28036	3.297	8.24058	4.92136	8.03601	11.4621	7.904
98X402-1C	2.44648	2.83954	5.73706	3.568	8.12198	5.88126	7.66391	11.6778	8.123
98X471-2C	1.96058	2.72522	5.72016	3.433	8.08268	4.49719	6.72891	9.9813	7.477
98X472-4C	1.58358	2.87182	5.49226	3.332	7.88478	4.25506	6.58791	11.7938	7.761
A00103	2.06958	2.28478	5.19906	3.246	5.47328	5.63926	6.80991	11.6778	7.524
A00122	2.62588	3.40978	5.72016	3.729	7.96408	5.96426	7.84911	10.953	7.957
A00151	1.47658	2.44818	5.83456	3.291	6.73868	6.33426	8.03601	10.5637	7.7
A00154	2.17658	2.43138	5.10086	3.28	6.97588	5.36066	6.88491	10.7177	7.579
A00166	1.81758	1.92628	5.83456	3.251	6.54078	5.39456	7.56691	10.218	7.393
A00181	2.80598	3.36078	5.29656	3.665	6.89658	5.79726	6.52691	10.8326	7.677
A00187	1.24258	2.72522	5.10086	3.14	6.58008	5.18906	6.49091	11.6558	7.656
A00198	2.24858	3.32848	5.05176	3.482	6.46128	5.33566	6.91591	10.1926	7.639
A00212	2.14058	2.54568	5.68796	3.426	6.06628	5.06716	7.17491	9.6815	7.396
A00228	2.46428	2.21948	6.76426	3.662	6.89638	4.12756	7.76911	10.4118	7.524
A00229	2.50058	3.08368	5.67176	3.619	6.77778	5.10036	6.98991	10.3345	7.685
A00248	2.63478	3.34458	5.34526	3.686	5.51228	4.89906	7.24891	8.3748	6.976
A99105	2.11358	3.55708	4.67686	3.472	5.71028	4.89906	6.40291	10.2477	7.405
A99138	3.01208	4.48538	4.92161	3.926	6.14528	5.46926	7.13291	9.5625	7.471
A99165	2.45468	0.361377	4.22086	2.746	5.67128	4.69766	7.51791	8.8748	7.071
AMBER	2.70668	2.77363	5.16636	3.372	8.60628	5.21266	8.35061	11.1652	8.221
ARS00127	1.88058	2.39908	3.81326	2.977	5.98728	5.20136	7.70991	9.8093	7.434
ARS00173	1.91558	3.54028	5.91626	3.531	7.81548	5.17316	8.74066	9.8989	7.787
ARS00226	2.83268	3.29548	5.63916	3.618	6.31328	4.85696	8.11991	9.6326	7.356
ARS00235	2.29358	3.01838	6.12826	3.546	7.26238	4.5214	8.21001	9.0768	7.368
ARS00258	2.36558	3.27938	6.30726	3.658	7.53892	4.59816	8.61961	9.6675	7.563
ARS010704-1L	2.84158	3.11658	4.49756	3.444	8.51778	5.47526	7.38291	10.4695	7.87
ARS010719-4L	1.87158	2.93708	5.18216	3.342	7.17308	5.73326	7.99771	9.2768	7.399
ARS010746-2C	2.64438	3.45888	6.01426	3.808	7.33178	6.06626	7.92101	11.1595	7.89
ARS010762-2C	2.23058	3.45088	5.40246	3.666	6.46228	6.42426	7.29891	10.4922	7.813
ARS010769-6C	2.85978	3.56448	6.12026	3.987	6.30428	4.89346	7.49191	9.4929	7.257
ARS010780-1L	2.73378	3.37758	4.80796	3.791	8.03318	3.78836	7.37291	9.7923	7.505
ARS010780-3C	3.09328	3.65458	4.43266	3.848	8.94228	5.19706	7.32791	9.6013	7.945
ARS960277L-R	1.81758	3.62168	6.37226	3.741	7.01518	6.39826	6.99791	10.756	7.81
ARS96105	2.92238	2.75817	4.9707	3.538	5.67128	6.21726	7.51791	9.6815	7.552
ARS96158	1.82558	4.14338	5.99726	3.661	6.11528	4.14016	8.08161	9.9103	7.224
ARS96277	2.43758	3.52418	4.85638	3.409	8.13198	6.16326	7.23591	10.0778	8.095
ARS970042-1C	2.14958	3.35938	5.28006	3.403	7.49964	4.92136	8.23561	10.6877	7.833
ARS970071-3C	2.20358	4.38738	6.27426	3.858	7.30168	4.88676	6.98791	8.2788	7.286
ARS970161-3L(Selbu)	2.77858	3.24708	6.04626	3.684	7.61824	5.56926	8.70098	10.3959	7.931
ARS970168-2C	2.97648	3.80138	6.60126	3.971	7.65758	5.54426	6.03091	8.8738	7.619
ARS970170-2L	2.81488	3.80138	6.25826	3.86	7.14378	6.13226	8.35061	11.3717	8.152
ARS970184-1C	2.22158	2.13808	4.66066	3.015	6.59008	6.00026	6.62191	12.1018	8.161
ARS9702782	2.38358	1.94238	6.27426	3.362	6.03628	5.12756	6.92891	10.1033	7.452
ARS97173	2.14958	1.27438	6.69726	3.256	6.03628	4.42315	7.54391	10.1033	7.306
ARS97173-16	1.77158	2.15498	3.19326	2.764	5.74928	5.06716	7.28691	10.4118	7.482
ARS97230-6C	3.83868	3.80138	5.96526	4.021	7.69678	6.13626	8.19731	10.4429	8.075
ARS98237	2.23958	4.04538	4.31836	3.362	6.74828	5.80226	6.82891	10.5517	7.615
ARS98237-28	1.95158	2.79045	3.56826	3.025	4.68228	5.90626	7.20991	10.1812	7.386
ARS98X402-1C	2.85048	3.73598	6.14426	3.829	7.65788	7.00626	7.98141	10.898	8.124
ARS990077-1C	1.70958	2.08098	6.02226	3.387	6.58098	5.50626	5.77491	11.9248	7.944
ARS99123	1.96958	3.45888	5.44346	3.421	6.70908	5.93226	7.78971	10.36	7.594
ARS99137	2.05958	2.88868	4.17176	3.203	6.50128	5.60326	7.02691	9.6815	7.597
ARSC96059-1	2.52728	2.61088	5.42736	3.354	6.59038	5.34596	6.98291	10.36	7.448
ARSC96059-2	2.13158	2.61088	5.19866	3.217	7.26208	5.80426	7.67411	10.933	7.8
BITTERROOT	2.32858	2.55408	4.38326	3.34	7.14348	6.16026	8.13541	10.2827	7.715
BRUEHL	2.59878	3.85838	4.72556	3.76	6.43228	6.50826	7.32791	11.5128	7.894
BRUNDAGE96	2.34758	3.15728	5.11696	3.637	7.26208	6.71026	7.94311	9.8987	7.774
BRUNDAGECF	2.32858	3.66238	4.61196	3.633	6.66898	6.81126	8.00561	9.783	7.648
BRUNEAU	2.31158	3.85838	4.35096	3.615	7.34138	5.73726	7.71241	10.2827	7.668
C960003	2.43688	2.57858	4.41656	3.271	5.90828	6.24126	6.71091	10.3782	7.75
C960097	0.801582	2.39908	4.84024	2.966	6.10528	4.49632	6.67191	9.666	7.283
CARA	2.68848	3.69528	4.36716	3.665	6.39228	5.93826	7.52791	10.8933	7.64
CHRYSTAL	2.58098	3.00998	5.14996	3.663	6.70908	6.84426	7.60791	11.3715	7.992
CHUKAR	2.67068	2.45588	5.93226	3.733	7.26208	5.70326	7.88251	11.2612	7.848
CODA	2.88648	2.815	4.77466	3.605	7.34138	6.57526	7.90811	9.8543	7.753
CONCEPT	2.67068	2.06448	4.66036	3.368	7.69718	6.64226	8.04601	9.738	7.817
CRESCENT	3.11998	2.09748	6.32326	3.839	6.94628	7.11226	7.24591	10.206	7.855
DUNE	1.93358	1.59138	4.07396	2.974	7.26208	6.40826	7.48791	11.2054	7.982
EDWIN	2.68848	2.61928	4.67716	3.497	6.70908	4.42851	6.45991	7.6308	6.718
F/E-39	2.33858	2.25248	4.70976	3.436	7.83528	6.66026	8.50581	10.4224	8.188
F/E-4	2.78788	2.26858	4.9707	3.595	6.60988	4.33076	8.22531	9.8885	7.342
FINCH	2.54468	2.91248	5.70406	3.755	8.40888	6.94126	7.65891	10.7904	8.244
GOETZE	0.765582	1.47838	3.76426	2.625	6.66898	5.14396	8.21211	11.8018	7.721
HILLER	2.27558	3.22258	5.52446	3.725	7.30208	5.18336	6.71391	9.3988	7.363
ID00-475-2DH	2.72488	3.17348	4.74236	3.641	7.18348	6.84426	8.71174	10.3284	7.874
ID581	0.568582	1.60838	2.06826	2.238	5.79928	3.95796	8.25041	9.0628	6.729
ID587CF	2.23958	2.79818	4.64416	3.431	7.49926	5.14396	7.25191	10.6768	7.66
ID589	3.22748	3.27098	4.80762	3.787	8.05298	6.29026	7.80251	10.5423	7.984
ID654	2.67068	2.17878	5.19836	3.511	7.38068	5.38126	6.94391	10.6432	7.678
ID655	2.56248	2.84728	4.93809	3.577	7.14348	3.40426	8.63507	10.0043	7.087
ID663	2.20358	2.99388	5.37786	3.627	6.59038	5.10456	7.63591	10.4414	7.415
ID859	2.47278	3.35298	5.06786	3.697	7.34138	6.01326	7.52791	10.0346	7.674
ID96-16702A	2.40058	3.84238	4.92127	3.756	6.90618	5.23386	7.94311	10.8207	7.585
ID99-419	2.56248	3.22258	5.57356	3.799	7.34138	7.43726	7.51691	10.8173	8.131
J010038-4	2.26658	2.21948	4.85638	3.445	7.00498	5.01856	7.75861	8.8528	7.352
J010039-1	2.85978	2.43138	-0.751737	2.392	7.28228	5.51426	7.16391	9.3538	7.616
J010049-1	2.87758	2.80659	2.03626	3.089	6.05628	5.32366	7.93821	10.1521	7.488
J010049-2	2.53578	1.97538	2.85126	3.011	6.76778	5.85826	7.04191	9.4578	7.602
J01C0009-11	2.78788	1.91018	5.05206	3.534	7.51947	6.36426	7.43591	9.9786	7.97
J950048-001	2.37458	2.67608	5.01976	3.605	6.60988	5.95926	7.76401	9.493	7.597
J950052-001	2.53578	2.49658	4.15566	3.411	7.20288	6.08726	8.15341	9.6598	7.781
J950056-004	3.03918	2.33378	4.51406	3.564	6.57058	5.55226	8.51181	10.2213	7.656
J950060-001	2.28458	2.38288	3.60126	3.21	6.80778	5.58926	8.26841	9.6934	7.603
J950077-003	3.03918	2.05678	4.80796	3.568	8.54728	5.25726	8.04581	11.0364	8.172
J950077-004	3.18298	2.52948	4.23696	3.578	7.91458	4.40897	8.11771	10.4984	7.755
J950081-001	1.87058	2.36678	4.43266	3.298	8.27038	5.70026	8.33291	11.3411	8.27
J950086-002	2.60768	2.52948	-0.751737	2.358	6.88638	3.74476	7.31891	9.6316	7.225
J950087-001	2.66178	2.65998	4.98686	3.657	7.83528	6.14326	7.47691	9.2148	7.832
J950114-001	2.80568	3.16508	5.68826	3.953	7.20288	5.36796	6.43491	9.8616	7.674
J950114-002	2.89538	2.83954	5.36206	3.83	8.34968	5.99526	6.86191	9.9786	8.065
J950274-001	2.66178	3.21408	4.74276	3.725	8.15178	5.70026	7.11291	9.0548	7.772
J950276-001	2.96728	3.26318	4.33516	3.713	9.18028	4.03946	8.61944	9.8165	7.799
J950285-001	2.64408	2.41518	1.72626	2.884	7.59804	5.58826	7.93821	9.9624	7.822
J950285-002	2.30258	3.18188	4.70976	3.632	8.23108	5.34516	6.96991	10.9503	8.107
J950289-001	2.58988	3.16508	4.41656	3.627	7.16368	4.41104	7.61491	9.4228	7.377
J950297-003	2.71598	3.47508	4.10656	3.655	9.77328	5.58726	7.14891	11.5748	8.606
J950297-004	2.46388	2.7575	3.78026	3.37	8.22088	5.84926	6.68891	9.2998	7.964
J950297-005	1.88958	3.16508	4.10656	3.405	8.69528	5.53826	7.51291	11.0894	8.368
J950298-006	1.93458	3.62168	5.76966	3.86	7.70718	5.79626	7.20391	10.8876	8.175
J950315-001	2.81458	3.29548	4.57926	3.72	6.87698	5.39966	6.83291	9.2198	7.576
J950346-01	2.00558	2.26858	4.85638	3.378	6.32328	3.11626	6.81991	8.3588	6.81
J950370-02	1.53858	1.91018	3.73126	2.95	7.46998	6.27626	7.73831	10.2104	8.085
J950409-10-2	2.07758	2.10588	4.87252	3.362	6.99558	5.22666	7.31891	10.396	7.808
J950409-10-3	2.09658	1.79578	5.10116	3.348	6.24428	5.64826	6.80791	8.8248	7.415
J950409-10-4	1.84458	2.04058	4.92161	3.307	6.71828	5.87026	7.40091	9.9508	7.792
J950409-10-5	2.25758	2.17108	4.79115	3.398	6.95548	5.15746	7.27091	9.5056	7.601
J950411-02	1.89858	3.27938	4.41586	3.48	5.80928	3.98116	5.85291	9.6912	7.159
J950411-03	1.79058	2.49658	4.28606	3.256	6.79758	6.02226	7.50691	10.5467	7.963
J950411-05	2.07758	3.06748	5.21486	3.648	5.33528	5.26126	6.96991	9.0048	7.183
J950412-01	2.43718	3.76828	5.06826	3.848	6.00628	4.15416	7.24291	9.0398	7.101
J960670-1	2.54548	3.32848	4.80729	3.718	6.63968	6.19526	6.70491	10.7619	8.011
J960678-5	2.29358	2.12198	3.48726	3.109	5.41328	5.26126	6.77091	8.1698	7.027
J960793-1	2.41938	4.01338	4.35066	3.74	6.63968	6.78326	8.43361	10.3678	8.051
J960793-3	2.27558	3.44208	3.60126	3.419	6.12528	6.78326	7.24291	9.9589	7.859
J960793-4	2.65298	2.95188	4.02516	3.487	6.91618	7.12926	8.22721	9.3998	7.979
J960794-2	2.45578	2.00768	4.49796	3.341	6.00628	5.25226	6.95191	9.2558	7.372
J960805-2	2.22158	2.28478	4.56316	3.365	6.79758	6.25226	7.08891	10.1526	7.929
J960805-4	2.22158	2.07288	4.07356	3.211	7.15348	5.91826	7.16591	10.2239	7.948
J961024-1	1.68258	1.09538	5.18256	3.121	5.73028	4.39772	7.54991	9.2088	7.129
J961024-2	1.57458	1.27438	5.16636	3.133	4.93928	5.10206	7.15091	9.2828	7.126
J961042-2	2.16858	1.29038	4.66066	3.156	6.36228	6.04126	8.01131	10.433	7.853
J961101-1	2.79678	2.79045	4.23696	3.53	6.59968	2.08226	7.35091	7.3538	6.446
J961167-1	2.68928	3.06748	3.82926	3.478	6.79758	4.90076	7.28991	9.9138	7.6
J961273-1	2.50908	1.35538	4.23696	3.152	7.11418	3.02226	7.80961	8.5738	6.999
J970041-5	2.13158	2.07288	4.38366	3.259	7.42995	5.15606	7.43491	10.3221	7.868
J970055-4	2.27558	2.10588	4.43266	3.309	8.81428	4.43093	7.93401	9.7578	7.888
J970057-1	2.38358	2.64388	4.44886	3.454	6.87698	3.20926	8.55201	8.9858	7.074
J970057-2	2.63518	2.44818	4.48116	3.473	7.03488	3.78196	8.32941	9.2558	7.281
J970057-3	2.88648	2.57858	3.91086	3.432	8.33958	5.19416	8.70266	9.8298	7.962
J970057-5	2.50908	2.90408	3.92696	3.424	7.78578	3.01826	7.85731	9.5783	7.345
J970057-9	3.01248	2.10588	4.69366	3.527	9.32728	6.45426	7.51291	10.6186	8.591
J970062-6	2.94058	2.80659	4.56316	3.637	7.46998	5.34706	7.06791	8.0358	7.443
J970067-1	3.30008	2.67608	5.11726	3.809	7.03488	4.73606	7.81491	9.9011	7.612
J970067-9	2.76118	3.23028	4.70976	3.723	7.35138	4.58386	7.32691	10.0995	7.687
J970092-3	2.92278	3.34458	5.13346	3.876	6.77888	5.32036	8.27291	11.3261	7.823
J970157-2	2.50908	2.56178	4.62836	3.503	6.26528	2.87726	8.08731	7.4058	6.399
J970284-2	2.58098	3.55638	5.26396	3.876	8.12288	6.35126	7.56791	10.5097	8.146
J970536-1	2.47358	2.41518	4.61156	3.459	8.51878	7.11426	7.95211	10.7767	8.441
J970611-1	2.06858	2.48848	5.58196	3.459	6.58098	5.11286	8.33681	8.9788	7.253
J970812-6	2.73378	2.84761	5.22356	3.605	7.41128	5.54926	8.33681	8.9478	7.509
J970984-2	2.15858	2.37488	5.45156	3.425	7.60916	6.33026	7.37591	10.3463	8.001
J971058-2	2.17658	2.34188	5.87526	3.515	7.64848	6.18326	8.29851	11.1035	8.136
J971186-1	2.69738	2.40708	5.50066	3.561	8.20218	5.11286	7.99111	10.2978	7.862
J971221-1	3.09328	2.52148	5.74476	3.727	9.30928	5.07616	7.37591	9.7074	7.961
J971236-1	3.02138	2.53758	4.42466	3.425	8.51878	4.07976	7.29891	10.3611	7.727
J971249-1	2.69738	2.47238	3.59226	3.157	9.15128	4.35656	7.91381	9.9159	7.823
J980032-3	2.21258	3.40178	3.67526	3.273	7.96498	5.56726	8.06781	11.5678	8.17
J980032-5	2.41048	2.13008	3.56026	3.012	8.12288	3.56086	8.00661	9.4498	7.349
J980042-1	2.33858	2.58668	5.30496	3.479	8.20218	3.52626	7.33791	9.8822	7.447
J980042-2	2.62628	2.91288	5.04396	3.557	6.97688	4.04516	7.60791	10.0752	7.341
J980407-1	2.14058	3.90638	4.68556	3.589	7.17398	6.31026	7.52891	10.7128	7.983
J980408-2	2.55438	3.43408	5.77766	3.816	7.96498	6.05626	8.20571	10.4922	8.048
J980409-3	2.62628	2.34188	6.26626	3.699	6.85818	6.09926	7.49191	10.5689	7.844
J980498-4	2.64408	3.30358	5.17446	3.675	7.13468	5.70826	7.02991	10.0699	7.717
J981358-2	2.53578	2.56988	6.62526	3.808	7.01608	6.81126	7.45291	9.6852	7.841
J98407-1	2.41048	2.52148	5.67956	3.563	7.29258	6.55426	7.45291	9.8392	7.877
J98408-2	2.64408	2.96128	0.609263	2.598	7.25338	6.78226	7.91381	9.9159	7.932
J98C0002	3.05698	3.25518	4.45696	3.597	6.42328	6.22926	7.72211	9.0318	7.463
JSDM034	1.81758	2.50468	5.71246	3.436	7.25338	5.31696	7.32891	10.1465	7.676
JSDM036	1.85258	2.58668	5.09306	3.326	6.77888	6.03426	6.73191	10.1465	7.726
LAMBERTCF	2.16758	2.84728	4.889	3.479	6.43228	3.68126	7.25191	11.013	7.206
LEWJAIN	2.91318	2.55378	5.22356	3.58	7.60916	5.93526	8.08461	9.5446	7.753
MARY	2.49128	3.46668	4.30186	3.558	7.18348	5.85226	7.98141	10.9122	7.79
MASAMI	2.56248	3.77668	5.01946	3.799	7.14348	6.04226	6.81091	10.4233	7.72
MOHLER	1.87158	1.99118	4.24506	2.898	5.72028	6.31526	8.52751	10.8567	7.623
MORO	2.53578	2.96128	5.27196	3.597	4.52528	3.55876	6.07891	7.1178	6.121
N92163-1	2.62628	2.47238	5.27196	3.51	5.67228	6.32626	7.56791	9.1368	7.349
N92172-7	1.88958	2.35808	4.65266	3.187	4.68328	4.53576	7.36891	8.4558	6.633
OR2010239	2.70628	3.20568	3.71526	3.419	8.25098	6.61526	6.65091	10.8046	8.146
OR2020787	1.71858	2.84728	4.51376	3.299	6.61988	4.91566	8.05201	11.2748	7.482
OR2030238	1.93358	3.36918	4.97037	3.561	8.75028	4.95366	8.28271	9.6837	7.602
OR2030239	2.74268	3.09208	5.06786	3.699	7.48944	5.33566	7.78301	10.3723	7.562
OR2030411	0.837582	2.45588	4.33486	2.98	6.85708	4.91566	7.61391	10.677	7.408
OR2030554	2.37458	2.37488	4.42396	3.627	9.38728	5.48826	7.53391	10.7846	8.072
OR2040728	1.22358	2.19528	3.67426	3.171	7.76598	5.41176	7.32191	11.1706	7.801
OR2050293	1.43958	3.14078	4.63646	3.637	7.37088	5.14466	8.24031	11.4658	7.725
OR2050299	1.81658	2.74943	4.66876	3.641	7.92458	5.48826	9.08831	10.8585	7.785
OR2050301	2.24858	1.96728	4.19596	3.46	8.12178	5.52626	9.61021	12.1578	8.102
OR2050853	1.04458	1.90208	4.48916	3.246	6.38228	5.52626	8.04801	11.7808	7.665
OR2050910	1.17058	2.6842	3.95116	3.327	5.71028	5.19096	8.20061	11.5738	7.413
OR2050913	1.34958	2.73329	4.08166	3.406	5.47328	5.05676	8.7568	10.9998	7.217
OR2050914	1.20558	2.27668	3.43026	3.131	4.91928	6.14526	8.79381	11.2748	7.385
OR2060323	1.17058	2.83147	3.38126	3.234	6.18428	5.91726	8.31701	10.26	7.39
OR2060324	2.08658	2.81466	3.95116	3.557	6.93568	7.08926	8.64583	11.0663	7.955
OR2060395	0.828582	2.44008	3.13626	3.02	6.10528	5.89526	9.27661	9.8874	7.292
OR2060431	2.64408	2.76624	4.04936	3.69	7.33158	7.77426	8.20601	11.41	8.249
OR2060926	2.84118	1.82068	3.73926	3.458	6.85708	5.29206	7.12991	11.3582	7.627
OR2070011	2.28458	1.83688	3.96796	3.389	7.45015	6.09626	9.27661	10.7846	7.797
OR2070385	2.19458	3.07428	3.87026	3.62	6.93568	6.16426	8.08901	10.9278	7.734
OR2070453	2.15858	1.21738	2.56626	2.918	7.72668	6.76826	8.68282	11.5378	8.149
OR2070608	2.01458	4.00538	2.90826	3.573	6.30328	5.99626	8.64583	10.9278	7.569
OR2070870	1.47558	2.17918	2.20726	2.901	6.46128	5.99626	8.62835	10.3515	7.482
OR2071029	2.42828	1.86908	2.87526	3.188	6.73848	8.21026	8.97941	11.5958	8.255
OR2071071	1.96058	1.78778	1.78326	2.828	6.69848	7.37226	8.01371	12.0808	8.174
OR2071073	1.88858	2.03258	3.96796	3.345	5.78928	7.03626	8.04801	11.1504	7.724
OR2071628	1.58358	3.14078	3.52726	3.425	7.52873	6.53326	9.05401	11.1074	7.971
OR2071681	0.972582	1.57638	3.72326	2.991	4.99828	6.33226	8.28271	11.299	7.445
OR208047P94	2.43718	4.44538	3.51926	3.589	7.85508	6.34826	7.52791	11.013	8.052
OR2080641	2.55358	2.86375	6.10326	4.142	6.65918	5.89526	8.42321	10.9634	7.629
OR9900553	1.69158	-0.233623	4.09846	2.834	6.42228	5.72826	8.35931	9.2578	7.192
OR9901619	1.83558	-0.233623	5.82616	3.244	7.37088	6.76826	9.12801	11.2351	8.013
ORCF101	1.63758	3.05948	5.06016	3.755	6.85708	6.86126	8.59002	9.2578	7.517
ORCF102	2.35658	3.84238	5.12536	4.099	6.97568	6.30826	8.83141	9.9258	7.565
ORCF103	2.44608	2.42398	4.39166	3.647	7.68738	5.75426	8.51331	9.7086	7.553
ORF2267-03	3.11108	2.30958	4.57126	3.807	8.16178	6.56826	8.35931	11.3891	8.167
ORH010083	1.69158	3.38558	3.64226	3.527	8.08248	6.55526	8.53421	9.1708	7.689
ORH010837	1.92458	2.74943	3.77226	3.468	7.21298	5.83126	8.89731	11.3441	7.809
ORH010918	0.721582	1.69038	3.29926	2.868	6.81708	5.45046	8.88861	10.7126	7.518
ORI2060306	2.15858	3.28738	5.37016	3.987	7.25218	5.22146	7.66791	9.6837	7.347
ORI2101835	1.97958	2.81466	5.40246	3.852	7.57821	5.72926	7.93031	9.811	7.67
ORI2101839	2.01458	2.73329	5.25586	3.809	7.10378	5.05746	8.50661	10.85	7.648
ORSS1757	0.540582	2.17918	4.83217	3.272	6.82728	4.19876	8.60347	10.9172	7.427
SALUTE	1.94258	2.6842	4.94582	3.715	6.62938	5.21596	7.97871	10.85	7.582
SIMON	1.70958	2.52148	4.84831	3.606	6.47128	5.72626	8.61624	10.3913	7.56
SKILES	1.88858	4.19238	5.23966	3.603	7.42032	5.76426	8.04391	9.811	7.644
SSD01089	2.35658	3.18988	6.31526	3.837	6.02828	6.97726	8.72687	9.6085	7.655
SSD01096	2.14058	1.85298	0.609263	2.245	6.93678	5.51226	7.94071	11.5298	7.938
SSD02046	2.82348	2.52148	5.69636	3.657	5.90928	5.70726	7.69261	9.4138	7.327
SSD02047	2.64408	2.44008	5.76156	3.614	5.94828	6.57926	7.28891	10.9179	7.827
SSD02053	2.19458	2.58668	5.45156	3.48	5.83028	6.57926	7.31991	10.4182	7.699
SSD02065	2.46388	2.03188	5.67956	3.467	6.22528	6.41126	7.61091	9.7303	7.604
SSD02069	1.85258	2.89608	5.95726	3.583	6.58008	6.62926	7.29391	9.875	7.585
SSD02071	1.63758	3.77638	6.20126	3.783	6.73868	6.49926	7.59891	10.372	7.694
SSD02072	1.97958	2.63508	5.50066	3.454	7.41028	6.59726	7.20091	10.6538	7.912
SSD060015	2.17658	2.70034	6.49526	3.729	7.84548	6.90426	7.95801	10.99	8.135
SSD060040	1.94258	2.71715	5.98926	3.571	8.35918	6.20026	7.07591	10.6087	8.017
SSD060061	2.12358	2.18718	6.56826	3.537	7.64748	6.16626	8.26671	10.0162	7.74
SSD060252	1.83558	2.34998	5.34566	3.241	7.72688	5.88126	7.22891	10.2516	7.746
SSD060256	2.21258	2.65998	6.06226	3.549	7.33178	4.98156	7.78651	10.2267	7.473
SSD060443	1.98758	2.81533	6.10426	3.507	6.68898	7.72326	7.68801	11.2123	8.184
SSD060530	2.59028	4.11038	6.86126	4.125	7.33178	5.25826	8.81551	10.5589	7.599
SSD060535	3.14698	3.24708	6.12726	3.897	8.12198	5.43126	7.61391	11.1225	7.915
STEPHENS	2.21258	2.93668	5.12536	3.374	6.74798	5.49626	7.34091	9.9152	7.471
TUBBS	2.57178	2.75783	6.18526	3.646	7.10378	6.56526	9.14821	9.811	7.745
TUBBS06	2.11358	3.35298	4.92127	3.586	6.98558	6.42026	7.98141	11.436	7.975
V/W-29	2.71628	3.40978	5.41086	3.681	6.34328	6.16726	7.18691	11.025	7.679
V/W-30	2.42868	3.00228	5.49226	3.546	7.21308	6.09026	7.34491	11.1595	7.871
V/W-32	2.59028	2.96938	5.31266	3.535	7.21308	5.77026	7.92101	10.4352	7.654
V/W-46	2.59028	2.18718	5.31266	3.364	7.52892	5.03206	7.53591	10.8864	7.66
V/W-51	2.89568	2.51338	5.85066	3.62	7.60824	4.92136	7.88271	10.296	7.532
V096408	2.62588	2.92088	4.13916	3.275	7.25238	6.15826	7.38291	10.8864	7.836
VO95010	2.60808	2.83954	4.85604	3.41	7.09448	5.29286	6.69891	9.7136	7.382
VO96406	3.12918	2.92088	6.55226	3.915	6.73868	5.50026	7.04191	10.1507	7.441
VO96410	2.42868	3.36078	5.60656	3.65	7.33178	6.25026	8.19001	9.7472	7.636
VO96511	2.82378	2.41518	5.62266	3.533	7.72688	5.58526	7.72871	10.0499	7.643
WA7918	2.37358	2.98578	6.31526	3.681	6.70868	6.79426	8.01841	11.1647	7.991
WA7932	2.51768	3.19768	6.56026	3.813	6.62938	7.05026	7.77961	10.5742	7.905
WA7933	2.49988	2.92058	4.84831	3.372	6.86658	5.50026	8.27591	9.8453	7.482
WA7934	2.58958	3.42628	5.30496	3.603	7.18308	5.15296	6.78291	10.1438	7.538
WA7935	2.55398	3.18148	5.09306	3.495	6.70868	4.06876	8.09841	9.8802	7.161
WA7935C	2.82308	3.86638	5.04396	3.694	7.06448	5.24226	7.81461	10.505	7.606
WA7965	2.58958	3.13238	4.96263	3.464	6.86658	6.31226	6.39291	8.5958	7.392
WA7970	2.32058	2.85535	5.01106	3.354	6.90658	6.23826	8.08361	9.9219	7.659
WA7971	2.42798	2.28508	4.50596	3.142	7.93408	6.49626	8.49651	11.0053	8.15
WA8000	2.76968	3.27968	5.28876	3.607	7.89478	6.02626	8.53621	9.8184	7.798
WA8020	2.71558	3.29588	6.00526	3.756	7.97408	5.71526	8.04531	10.3046	7.851
WA8021	2.33858	2.80625	5.40246	3.433	6.94588	5.78426	7.85361	9.4378	7.473
WA8063	2.62588	2.96968	5.77766	3.615	7.02518	6.05426	8.48171	10.4371	7.752
WA8064	2.55398	2.70874	5.10926	3.395	6.59008	5.98026	8.17371	10.7827	7.718
WA8064-55	2.74268	3.12468	6.39726	3.805	6.60968	6.09526	8.5959	9.8948	7.558
WA8065	1.90658	3.11628	5.32106	3.389	8.32988	6.44926	7.85361	10.5601	8.13
WA8066	1.99658	2.6926	6.08726	3.484	6.39228	6.78526	8.00691	9.8802	7.657
WA8092	3.09288	3.65428	5.74476	3.86	7.14378	6.04726	7.88791	10.7827	7.847
WA8093	2.46428	3.06718	5.32106	3.5	6.39228	6.28226	7.54591	9.3358	7.441
WA8094	2.78748	2.93668	4.8974	3.45	6.70868	6.24826	8.00691	9.7807	7.591
WA8114	1.76258	2.51308	5.12536	3.182	6.19528	5.44356	8.69896	10.7108	7.511
WA8115	2.10458	3.16538	6.28226	3.654	6.82728	5.51026	8.10781	10.6751	7.648
WA8116	1.78058	3.01878	5.48446	3.376	7.10378	6.51626	8.73729	11.3395	8.051
WA8117	1.87158	1.87758	5.97326	3.252	6.86658	7.79226	8.39161	10.5675	8.106
WA8134	2.93128	2.6926	4.60356	3.363	6.47128	5.40966	7.62291	8.7388	7.153
WA8137	1.56558	2.46428	6.07926	3.368	6.81728	6.31626	7.47891	9.1508	7.42
WA8138	2.26658	2.90478	5.37786	3.464	6.89658	4.67846	6.51391	10.1918	7.312
WA8142	2.41018	4.04538	4.45696	3.514	6.86658	6.04726	7.50091	10.0524	7.638
WA8143	3.41611	4.35538	5.67956	4.07	7.61824	5.84526	8.04531	11.5128	8.055
WA8144	2.69778	3.11628	5.09306	3.512	5.91728	4.23546	7.69961	8.4448	6.734
WA8151	2.38358	3.28808	5.45156	3.554	7.71718	6.42126	8.55891	11.9808	8.287
WA8152	3.40758	2.78238	4.88126	3.543	7.51928	4.46726	8.67391	10.4658	7.527
WA8153	1.91558	1.47838	5.56586	3.08	6.13528	5.17166	8.11571	10.4947	7.393
WA8154	3.26378	2.01638	5.53296	3.486	7.27838	6.14426	7.84071	10.531	7.838
WEATHERFORD	2.65258	2.93708	4.79115	3.479	8.51768	6.47426	6.89191	10.1556	8.293
X00270-6L	2.45468	3.29618	4.90547	3.54	8.47758	6.30126	7.39891	9.6364	8.141
X00277-4L	3.17368	4.32338	4.69366	3.876	7.52873	6.85126	7.65791	11.2955	8.402
X00290-4L	3.58508	3.68688	5.54096	4.013	9.18928	5.92026	8.39991	9.8328	8.25
X00295-14C	2.00558	3.63648	5.28006	3.598	5.03828	3.91376	5.90391	6.8088	6.35
X010251-3C	2.76078	3.05138	5.90026	3.771	6.89638	5.84226	7.44591	10.2915	7.854
X010251-4C	2.25758	3.85038	5.59006	3.768	7.45015	5.28856	7.67091	10.1906	7.834
X010251-5C	2.70668	3.47508	5.31296	3.724	7.13358	5.06716	7.13291	10.8046	7.849
X010251-7C	2.68888	4.15938	6.55126	4.141	7.01498	5.58326	7.96411	11.013	7.975
X010253-4C	2.54508	3.62168	5.75286	3.817	7.09428	5.25116	7.60591	10.1448	7.743
X010259-2C	2.34758	3.66938	5.83486	3.802	8.31968	4.88246	8.48261	9.5551	7.798
X010260-6C	3.19148	3.32848	5.50866	3.841	7.60805	4.43266	8.47791	8.3408	7.306
X010262-1C	2.76078	3.23098	5.98126	3.828	7.84528	6.61226	8.82421	9.2778	8
X010262-5C	2.77858	2.93708	6.20926	3.818	8.55728	6.54326	8.08381	10.8046	8.449
X010263-3C	2.31158	3.08368	5.55776	3.605	8.04318	5.74726	8.96071	10.2491	8.063
X010264-1C	2.23958	3.81738	6.11226	3.871	6.93568	5.53926	7.64491	9.6243	7.662
X010283-3C	2.43688	3.16568	4.67686	3.457	6.06628	5.05536	6.60991	9.8671	7.432
X010283-5C	2.04158	2.93708	5.83486	3.574	5.67128	5.15916	7.48591	10.0406	7.407
X010290-2C	1.88058	2.88868	5.05206	3.356	5.43428	4.74406	8.01851	10.5618	7.38
X010290-8C	2.29258	2.72522	5.16636	3.436	5.67128	4.81326	6.91391	9.6936	7.264
X010291-4C	1.89758	3.47508	4.39976	3.346	6.50128	4.50186	7.12791	10.1906	7.474
X010293-6C	1.84358	3.88238	4.46496	3.438	7.52873	3.98296	8.04411	10.1798	7.577
X010298-5C	1.80858	2.92088	4.35136	3.194	7.91458	5.71626	9.38201	10.5741	8.02
X010300-2C	2.05958	2.65998	4.56316	3.238	6.53058	4.12506	8.48021	9.4038	7.162
X010302-1C	2.02358	2.72522	5.85096	3.527	8.90228	4.47107	9.13321	11.0603	8.068
X010302-2C	1.88058	3.13278	5.75286	3.564	9.02128	5.95826	8.56021	11.2062	8.43
X010302-5C	2.07758	3.54028	5.65526	3.675	4.91028	5.26676	8.04241	10.609	7.313
X010455-2C	2.31158	2.7817	5.47576	3.422	5.89828	4.12506	8.29661	10.4369	7.245
X010463-4C	2.85008	2.56988	4.61156	3.304	5.70028	5.47426	7.75861	9.5579	7.301
X010463-9C	2.86868	2.39098	5.80196	3.53	5.77928	6.27026	7.64391	11.7468	7.936
X010662-2C	2.68848	2.42328	6.24226	3.594	5.97728	5.31796	8.10501	10.2089	7.461
X010669-2C	2.41938	3.95638	5.21486	3.646	6.13528	4.88206	8.48901	10.0031	7.361
X010678-8C	2.74268	3.40178	5.42666	3.642	6.72848	5.75726	9.02701	10.3165	7.73
X010679-1C	2.20358	3.89038	5.39436	3.624	6.57058	4.78106	8.48901	10.2257	7.476
X010679-3C	2.86868	3.46698	5.54096	3.709	6.84708	5.55326	8.46001	10.2802	7.705
X010704-3C	2.50908	2.42328	5.50866	3.394	6.33328	5.68726	9.02701	9.7785	7.522
X010726-2C	2.92198	2.66808	5.01916	3.431	6.01728	6.32426	6.93891	9.4759	7.526
X010729-1L	2.50908	2.76557	5.68756	3.508	7.55875	6.39226	9.48831	10.0408	7.976
X010730-6L	2.61658	2.63508	4.66066	3.278	7.04508	5.68726	8.25831	9.9661	7.708
X010741-3C	3.10218	2.22758	5.91626	3.57	6.64918	6.08926	8.18161	10.3878	7.797
X010742-2C	2.83228	4.49438	6.25826	4.083	7.12358	5.75426	7.90861	11.1168	7.977
X010744-3C	2.95838	3.77638	5.81806	3.857	6.49128	5.45216	7.10591	10.3004	7.614
X010746-4C	2.65298	3.58068	5.70436	3.722	6.33328	6.82726	7.10591	8.8608	7.569
X010746-5C	2.25658	2.81466	5.63916	3.453	6.13528	6.55926	7.98931	9.7832	7.663
X010746-8C	2.49128	3.15698	6.19326	3.701	6.72848	6.29126	7.48991	10.5902	7.897
X010780-5C	3.42537	4.34738	5.75286	4.07	7.32158	6.32426	7.80301	10.1295	7.931
X010782-3C	2.31158	2.96128	6.01326	3.579	6.72848	5.78826	8.22331	10.0139	7.674
X010787-1C	1.62858	3.18928	5.05206	3.268	5.46328	5.18376	7.64391	9.2248	7.123
X010817-4L	2.76038	2.66808	5.70436	3.546	7.08428	4.92086	8.11771	8.6308	7.282
X010830-2C	1.86158	2.16238	4.51406	2.976	6.33328	5.08346	7.44491	9.0538	7.247
X950424-1	1.98758	3.15698	4.77496	3.28	6.96568	6.69326	8.08211	10.3986	7.99
X950424-2	2.63518	3.28738	5.45966	3.6	6.88638	4.67866	7.76331	8.2848	7.119
X950851	2.97618	3.98838	5.47576	3.832	5.93728	5.88926	8.00211	9.7065	7.467
X960011C	2.40058	3.85738	5.50866	3.685	6.45228	6.61626	7.36491	10.9419	7.98
X9602044-2C	1.53858	3.64448	4.95389	3.327	5.66128	5.85526	7.22091	10.1148	7.487
X960407	1.52058	3.12398	4.93775	3.205	7.00498	5.85526	7.10591	9.7065	7.681
X960409-1	1.93358	3.17308	5.72056	3.478	6.88638	5.70726	7.75861	9.2828	7.538
X960411-1	1.37758	3.23838	4.46496	3.095	6.60988	5.52326	8.02761	9.5108	7.49
X960411-2	1.84458	2.74943	5.32916	3.28	5.22628	5.11666	7.90861	10.4564	7.315
X960414-1	2.23958	3.10788	5.44346	3.47	7.63808	5.55926	8.37401	9.6057	7.73
X960414-2	2.54468	2.86375	5.28006	3.448	7.28228	5.78126	8.34841	10.5472	7.897
X960418	2.49128	3.67878	5.55716	3.676	7.28228	5.55926	8.10501	10.3259	7.806
X960427	2.09558	3.74408	5.11726	3.507	7.42013	5.42816	8.41781	9.989	7.747
X960491	3.31788	3.82538	5.41056	3.857	8.21108	5.20676	7.44591	11.3791	8.152
X960499	2.02358	3.02648	4.44886	3.187	7.18288	5.50226	7.85091	10.5438	7.828
X960503	2.79678	3.74408	5.08436	3.654	7.06428	5.86326	7.90001	8.4118	7.437
X960538C	2.92238	2.88798	5.44376	3.494	7.46016	5.74426	6.59991	10.5109	7.929
X960731	0.639582	1.30738	3.17726	2.15	4.02028	4.71616	7.33091	10.3427	6.969
X960749-1	2.58068	3.84938	6.16026	3.788	7.73668	5.39006	7.02291	10.3777	7.885
X960749-2	2.23958	4.04538	5.18286	3.541	7.42013	5.03306	6.63891	9.4048	7.544
X96312t313C	2.90458	2.82273	5.85136	3.566	7.81598	4.35916	7.36891	9.7119	7.55
X970005-1	1.95158	3.01838	6.40526	3.521	7.34158	5.27526	7.71511	10.0932	7.721
X970005-2	2.36458	3.57258	5.42696	3.519	7.34158	5.50726	8.86771	11.2365	8.005
X970008-2	1.28758	3.16508	5.52516	3.214	7.18288	5.50426	8.50731	10.8982	7.902
X970008-3	2.40158	2.96938	5.10146	3.323	6.86708	5.46626	7.67611	9.5889	7.557
X970012-3C	2.45468	3.36078	5.26426	3.456	6.51128	5.46626	8.13881	10.5855	7.69
X970024-4	2.32958	3.16508	4.95423	3.318	5.52228	5.87126	7.90001	9.8599	7.419
X970026-1	1.79058	3.06748	5.10146	3.21	5.72028	5.28976	7.63791	9.7287	7.312
X970027-1	2.13158	2.93708	5.06856	3.249	5.72028	5.28976	8.01911	11.0327	7.582
X970027-2	2.11358	3.26318	6.68226	3.671	5.48328	4.87466	6.86891	10.5963	7.357
X970038-1C	1.35858	2.7575	5.88326	3.219	5.60128	6.06526	6.83791	10.2257	7.551
X970038-2C	1.68258	2.93708	5.78606	3.308	5.99728	5.69626	7.59991	10.6333	7.641
X970042-2C	1.16058	3.27938	5.99826	3.316	5.83928	5.83126	8.17571	10.8935	7.69
X970042C	2.32958	2.80659	5.08466	3.268	6.78778	6.37226	8.76688	10.5963	7.937
X970048-1C	1.21558	2.92088	5.96526	3.241	6.07628	5.39566	7.13491	11.0441	7.68
X970048-2C	2.05958	3.50738	6.09526	3.584	5.95728	5.75426	7.39391	9.9681	7.507
X970048C	2.13158	4.40438	5.90026	3.754	6.51128	5.91626	7.28291	10.6218	7.791
X970054-2	2.95798	4.86138	6.30826	4.125	6.90638	5.52526	7.76481	10.9675	7.863
X970055-2	2.67038	4.87738	5.85136	3.965	6.66918	5.59526	7.02291	11.8898	8.019
X970057-2	2.72448	4.40438	5.83516	3.869	6.70848	6.06526	6.55691	10.8908	7.918
X970057-4	2.77858	4.12738	5.16676	3.674	6.62988	5.76326	6.30591	11.2365	7.911
X970071-1	2.13158	4.73038	5.50906	3.739	5.99728	6.46826	6.80091	10.5835	7.79
X970108-1C	1.50258	4.14338	6.19326	3.623	5.04828	5.69626	6.55691	10.3912	7.395
X970108-2	1.07158	3.18188	5.08466	3.074	4.73228	5.83126	6.73591	9.5075	7.174
X970108-2C	1.35858	2.88798	5.86746	3.244	4.92928	6.03226	7.41791	10.9292	7.551
X970108-3	2.65258	3.26318	6.22626	3.689	4.73228	5.52526	6.30591	9.8915	7.191
X970149-1L	1.96958	2.77363	5.88326	3.357	5.72028	5.98126	8.09911	10.1605	7.545
X970149-7L	2.52658	2.82273	5.85136	3.483	5.95728	5.59126	7.86841	10.6218	7.609
X970161-2L	3.17368	3.54028	5.73706	3.757	6.15528	6.89326	8.52211	10.4678	7.888
X970163-3	3.28188	3.50738	6.01426	3.834	6.70868	6.59226	8.17311	10.6803	8.014
X970167-1	3.01208	3.29548	5.65566	3.65	6.39228	5.87526	7.54491	8.7978	7.41
X970167-2L	3.49765	3.99738	5.42696	3.86	6.86658	4.57326	7.96661	9.3668	7.357
X970167-3L	2.56288	3.50738	7.05826	3.905	5.16628	5.94126	7.31291	9.6427	7.345
X970167-5L	2.14958	3.37688	6.11226	3.579	5.79928	6.23426	7.38991	9.0698	7.418
X970168-1L	2.38358	3.35938	4.80729	3.351	5.79928	5.76526	7.04391	8.7198	7.248
X970168-2L	2.20358	3.70308	4.10656	3.233	6.11528	4.49027	6.16991	8.4508	6.994
X970170-2	2.74298	4.14338	5.90026	3.841	7.85548	6.43026	8.32171	10.0421	8.085
X970170L	2.02358	3.78538	6.03026	3.633	7.65758	5.28526	6.65191	10.1497	7.83
X970175-1L	0.927582	3.81738	5.34526	3.25	7.61824	5.71726	7.85091	9.7018	7.818
X970175-3C	1.79058	3.31168	5.98126	3.468	8.40848	4.92136	8.13611	10.6158	8.006
X970175-4C	2.63478	3.80138	5.50866	3.656	7.49964	4.71376	6.42891	9.494	7.543
X970175-6C	2.90458	3.93138	5.60626	3.766	7.89478	5.09436	6.58291	8.7298	7.545
X970185-1C	2.09558	5.05638	5.34526	3.778	8.09268	3.52916	8.23561	8.9858	7.315
X970229	2.99428	4.64838	4.95389	3.8	8.17128	4.86526	6.65991	8.7648	7.563
X970235	2.23958	3.45888	6.11226	3.627	7.89478	4.94136	7.81261	9.3158	7.635
X970281	2.43758	3.98038	4.98686	3.538	7.81548	4.29236	8.22281	10.2217	7.672
X980302-8C	2.11358	4.53538	5.49186	3.699	7.81548	4.67436	8.23561	9.7193	7.647
X980336-5L	2.14958	3.06748	5.47576	3.382	8.28988	5.74326	9.21881	9.0078	7.819
X980421-1C	2.05958	2.25248	5.05206	3.091	7.02518	3.98726	8.15831	8.5218	7.093
X980434-1L	2.59918	2.33378	5.32916	3.287	7.65758	4.86526	8.23561	9.2508	7.557
X980437-3L	2.92238	2.10588	4.20406	3.062	7.49964	4.36918	9.19591	10.0146	7.58
X980451-4C	2.79638	2.93708	5.08436	3.409	6.27328	4.67436	8.34191	9.494	7.281
X990070-C	2.70668	2.83887	5.76966	3.518	6.94588	4.73866	8.19731	10.2573	7.592
XERPHA	2.69778	2.92058	6.13626	3.698	7.26238	7.05326	8.93501	9.5917	7.833
