# Supplementary material for: Gains through selection for grain yield in a winter wheat breeding program
Source: PLoS One. 2020 Apr 28;15(4):e0221603. doi: 10.1371/journal.pone.0221603 (PMC7188280; doi:10.1371/journal.pone.0221603)
Supplement: S4 File — (XLSX) [file pone.0221603.s015.xlsx]

## Sheet: Sheet1
S4 File. Adjusted yield (t/ha) for the F5 and DH winter wheat breeding lines.
Breeding line	Population	Yield
MASBC10038S_1001U	LND17_F5	3.26174
MASBC10056S_3001	LND17_F5	3.70652
MASBC10056S_3003	LND17_F5	4.96673
MASBC10056S_3004U	LND17_F5	3.78065
MASBC10056S_3005	LND17_F5	2.59456
MASBC10056S_3006	LND17_F5	3.33587
MASBC10056S_3007	LND17_F5	3.70652
MASBC10056S_3008	LND17_F5	3.85478
MASBC10063S_5001U	LND17_F5	4.29956
MASBC10063S_5003U	LND17_F5	4.29956
MASBC10063S_5004	LND17_F5	3.70652
MASBC10063S_5005U	LND17_F5	3.26174
MASBC10063S_5006U	LND17_F5	3.55826
MASBC10063S_5007U	LND17_F5	4.1513
MASBC10063S_5008U	LND17_F5	4.59608
MASBC10063S_5009U	LND17_F5	4.74434
MASBC10065S_3001	LND17_F5	4.67021
MASBC10066S_4001U	LND17_F5	3.85478
SWW11019B001U	LND17_F5	3.48413
SWW11035B001	LND17_F5	2.37217
SWW11035B003	LND17_F5	2.4463
SWW11035B004	LND17_F5	3.26174
SWW11036B001	LND17_F5	3.1876
SWW11041B001U	LND17_F5	3.70652
SWW11041B003	LND17_F5	3.33587
SWW11041B004U	LND17_F5	2.59456
SWW11049B001	LND17_F5	2.00152
SWW11058B001E	LND17_F5	4.29956
SWW11058B003	LND17_F5	2.00152
SWW11061B001U	LND17_F5	2.59456
SWW11081B001	LND17_F5	2.89108
SWW11085B001	LND17_F5	2.66869
SWW11085B003E	LND17_F5	4.22543
SWW11085B004	LND17_F5	5.04086
SWW11085B005	LND17_F5	3.26174
SWW11088B001	LND17_F5	2.59456
SWW11091B001	LND17_F5	3.78065
SWW11091B003E	LND17_F5	3.92891
SWW11103B001R	LND17_F5	4.29956
SWW11108B001	LND17_F5	2.96521
SWW11108B003	LND17_F5	4.00304
SWW11110B001	LND17_F5	3.1876
SWW11144B001	LND17_F5	2.89108
SWW11163B001	LND17_F5	2.52043
SWW11181B001U	LND17_F5	4.67021
SWW11183B001	LND17_F5	2.81695
SWW11183B003U	LND17_F5	3.55826
SWW11190B001E	LND17_F5	4.00304
SWW11307B001	LND17_F5	3.41
SWW11316B001E	LND17_F5	4.1513
SWW11317B001U	LND17_F5	4.59608
SWW11317B003	LND17_F5	4.59608
SWW11317B004U	LND17_F5	3.63239
SWW11317B005U	LND17_F5	3.78065
SWW11317B006	LND17_F5	4.1513
SWW11317B007U	LND17_F5	4.44782
SWW11317B008U	LND17_F5	3.41
SWW11318B001	LND17_F5	2.96521
SWW11318B003	LND17_F5	1.18609
SWW11333B001U	LND17_F5	4.52195
SWW11348B001U	LND17_F5	4.8926
SWW14007DH1	LND18_DH	2.959
SWW14007DH10	LND18_DH	5.918
SWW14007DH13	LND18_DH	4.7075
SWW14007DH15	LND18_DH	5.85075
SWW14007DH16	LND18_DH	5.17825
SWW14007DH17	LND18_DH	4.50575
SWW14007DH18	LND18_DH	6.3215
SWW14007DH19	LND18_DH	4.9765
SWW14007DH2	LND18_DH	4.77475
SWW14007DH20	LND18_DH	3.96775
SWW14007DH21	LND18_DH	4.10225
SWW14007DH22	LND18_DH	3.497
SWW14007DH23	LND18_DH	5.38
SWW14007DH24	LND18_DH	4.1695
SWW14007DH25	LND18_DH	3.02625
SWW14007DH26	LND18_DH	3.766
SWW14007DH27	LND18_DH	4.37125
SWW14007DH28	LND18_DH	2.62275
SWW14007DH29	LND18_DH	5.2455
SWW14007DH3	LND18_DH	4.842
SWW14007DH30	LND18_DH	5.2455
SWW14007DH31	LND18_DH	4.77475
SWW14007DH32	LND18_DH	3.9005
SWW14007DH33	LND18_DH	5.111
SWW14007DH34	LND18_DH	3.96775
SWW14007DH35	LND18_DH	5.918
SWW14007DH36	LND18_DH	5.2455
SWW14007DH37	LND18_DH	3.228
SWW14007DH38	LND18_DH	4.7075
SWW14007DH39	LND18_DH	3.6315
SWW14007DH4	LND18_DH	4.1695
SWW14007DH40	LND18_DH	6.187
SWW14007DH41	LND18_DH	4.77475
SWW14007DH5	LND18_DH	4.7075
SWW14007DH6	LND18_DH	4.50575
SWW14007DH7	LND18_DH	5.111
SWW14007DH8	LND18_DH	5.111
SWW14007DH9	LND18_DH	5.17825
SWW14008DH1	LND18_DH	6.52325
SWW14008DH10	LND18_DH	5.58175
SWW14008DH2	LND18_DH	5.85075
SWW14008DH3	LND18_DH	6.3215
SWW14008DH4	LND18_DH	6.3215
SWW14008DH5	LND18_DH	5.2455
SWW14008DH6	LND18_DH	5.918
SWW14008DH7	LND18_DH	4.842
SWW14008DH8	LND18_DH	5.918
SWW14008DH9	LND18_DH	5.649
SWW14019DH1	LND18_DH	3.766
SWW14019DH2	LND18_DH	4.77475
SWW14046DH1	LND18_DH	6.456
SWW14046DH10	LND18_DH	5.918
SWW14046DH11	LND18_DH	5.98525
SWW14046DH12	LND18_DH	5.31275
SWW14046DH14	LND18_DH	6.11975
SWW14046DH15	LND18_DH	6.0525
SWW14046DH16	LND18_DH	5.7835
SWW14046DH17	LND18_DH	6.65775
SWW14046DH2	LND18_DH	5.98525
SWW14046DH3	LND18_DH	5.31275
SWW14046DH4	LND18_DH	6.187
SWW14046DH5	LND18_DH	5.98525
SWW14046DH6	LND18_DH	5.71625
SWW14046DH8	LND18_DH	5.04375
SWW14046DH9	LND18_DH	6.65775
SWW14062DH1	LND18_DH	6.92675
SWW14062DH10	LND18_DH	4.035
SWW14062DH11	LND18_DH	3.6315
SWW14062DH12	LND18_DH	4.23675
SWW14062DH13	LND18_DH	2.48825
SWW14062DH14	LND18_DH	2.152
SWW14062DH15	LND18_DH	3.29525
SWW14062DH16	LND18_DH	1.7485
SWW14062DH17	LND18_DH	2.421
SWW14062DH18	LND18_DH	3.497
SWW14062DH19	LND18_DH	3.83325
SWW14062DH2	LND18_DH	5.649
SWW14062DH20	LND18_DH	4.77475
SWW14062DH21	LND18_DH	5.44725
SWW14062DH22	LND18_DH	5.85075
SWW14062DH23	LND18_DH	5.98525
SWW14062DH24	LND18_DH	6.65775
SWW14062DH25	LND18_DH	6.994
SWW14062DH26	LND18_DH	4.842
SWW14062DH27	LND18_DH	5.918
SWW14062DH28	LND18_DH	6.0525
SWW14062DH29	LND18_DH	5.71625
SWW14062DH30	LND18_DH	6.3215
SWW14062DH31	LND18_DH	5.649
SWW14062DH4	LND18_DH	4.77475
SWW14062DH5	LND18_DH	5.38
SWW14062DH6	LND18_DH	4.77475
SWW14062DH8	LND18_DH	4.50575
SWW14062DH9	LND18_DH	3.83325
SWW14063DH1	LND18_DH	5.71625
SWW14063DH10	LND18_DH	5.38
SWW14063DH11	LND18_DH	5.5145
SWW14063DH12	LND18_DH	5.111
SWW14063DH13	LND18_DH	6.11975
SWW14063DH14	LND18_DH	6.11975
SWW14063DH2	LND18_DH	5.85075
SWW14063DH3	LND18_DH	6.725
SWW14063DH4	LND18_DH	6.38875
SWW14063DH5	LND18_DH	4.842
SWW14063DH6	LND18_DH	6.187
SWW14063DH7	LND18_DH	6.11975
SWW14063DH8	LND18_DH	5.71625
SWW14063DH9	LND18_DH	5.98525
SWW14064DH1	LND18_DH	4.573
SWW14064DH2	LND18_DH	6.25425
SWW14064DH3	LND18_DH	6.725
SWW14064DH4	LND18_DH	5.58175
SWW14064DH5	LND18_DH	6.725
SWW14087DH1	LND18_DH	5.2455
SWW14087DH10	LND18_DH	1.883
SWW14087DH11	LND18_DH	1.68125
SWW14087DH12	LND18_DH	1.27775
SWW14087DH13	LND18_DH	2.08475
SWW14087DH14	LND18_DH	1.2105
SWW14087DH15	LND18_DH	0.6725
SWW14087DH16	LND18_DH	2.48825
SWW14087DH17	LND18_DH	0.538
SWW14087DH18	LND18_DH	1.14325
SWW14087DH19	LND18_DH	3.16075
SWW14087DH2	LND18_DH	5.5145
SWW14087DH21	LND18_DH	2.2865
SWW14087DH22	LND18_DH	2.75725
SWW14087DH23	LND18_DH	2.69
SWW14087DH24	LND18_DH	4.90925
SWW14087DH26	LND18_DH	5.38
SWW14087DH27	LND18_DH	4.10225
SWW14087DH28	LND18_DH	5.44725
SWW14087DH29	LND18_DH	5.7835
SWW14087DH3	LND18_DH	5.918
SWW14087DH30	LND18_DH	5.17825
SWW14087DH31	LND18_DH	6.38875
SWW14087DH33	LND18_DH	5.31275
SWW14087DH34	LND18_DH	5.31275
SWW14087DH36	LND18_DH	6.65775
SWW14087DH37	LND18_DH	6.0525
SWW14087DH38	LND18_DH	5.98525
SWW14087DH39	LND18_DH	5.5145
SWW14087DH41	LND18_DH	6.3215
SWW14087DH42	LND18_DH	6.3215
SWW14087DH43	LND18_DH	4.90925
SWW14087DH44	LND18_DH	5.44725
SWW14087DH45	LND18_DH	5.31275
SWW14087DH46	LND18_DH	4.64025
SWW14087DH47	LND18_DH	5.2455
SWW14087DH48	LND18_DH	3.29525
SWW14087DH49	LND18_DH	3.497
SWW14087DH5	LND18_DH	5.649
SWW14087DH50	LND18_DH	4.304
SWW14087DH51	LND18_DH	5.2455
SWW14087DH52	LND18_DH	5.04375
SWW14087DH54	LND18_DH	5.918
SWW14087DH55	LND18_DH	6.11975
SWW14087DH56	LND18_DH	5.7835
SWW14087DH58	LND18_DH	4.50575
SWW14087DH59	LND18_DH	5.38
SWW14087DH6	LND18_DH	5.918
SWW14087DH61	LND18_DH	3.497
SWW14087DH62	LND18_DH	4.842
SWW14087DH7	LND18_DH	2.2865
SWW14087DH8	LND18_DH	4.64025
SWW14087DH9	LND18_DH	3.29525
SWW14111DH1	LND18_DH	4.7075
SWW14111DH11	LND18_DH	0.9415
SWW14111DH12	LND18_DH	1.614
SWW14111DH13	LND18_DH	3.766
SWW14111DH15	LND18_DH	0.269
SWW14111DH16	LND18_DH	2.2865
SWW14111DH17	LND18_DH	4.035
SWW14111DH18	LND18_DH	3.02625
SWW14111DH19	LND18_DH	2.2865
SWW14111DH2	LND18_DH	0.87425
SWW14111DH20	LND18_DH	1.95025
SWW14111DH21	LND18_DH	2.152
SWW14111DH22	LND18_DH	0.60525
SWW14111DH24	LND18_DH	2.421
SWW14111DH25	LND18_DH	6.725
SWW14111DH26	LND18_DH	4.50575
SWW14111DH29	LND18_DH	6.725
SWW14111DH3	LND18_DH	1.076
SWW14111DH30	LND18_DH	5.38
SWW14111DH31	LND18_DH	6.8595
SWW14111DH32	LND18_DH	6.3215
SWW14111DH35	LND18_DH	6.456
SWW14111DH36	LND18_DH	5.918
SWW14111DH37	LND18_DH	6.725
SWW14111DH38	LND18_DH	3.83325
SWW14111DH39	LND18_DH	5.38
SWW14111DH4	LND18_DH	1.4795
SWW14111DH41	LND18_DH	4.1695
SWW14111DH42	LND18_DH	6.3215
SWW14111DH43	LND18_DH	6.3215
SWW14111DH44	LND18_DH	6.0525
SWW14111DH45	LND18_DH	5.31275
SWW14111DH47	LND18_DH	6.187
SWW14111DH48	LND18_DH	5.31275
SWW14111DH49	LND18_DH	5.31275
SWW14111DH5	LND18_DH	0.6725
SWW14111DH50	LND18_DH	5.2455
SWW14111DH53	LND18_DH	5.38
SWW14111DH54	LND18_DH	4.50575
SWW14111DH55	LND18_DH	3.69875
SWW14111DH56	LND18_DH	4.10225
SWW14111DH57	LND18_DH	3.56425
SWW14111DH58	LND18_DH	5.85075
SWW14111DH6	LND18_DH	1.345
SWW14112DH1	LND18_DH	4.9765
SWW14112DH10	LND18_DH	1.4795
SWW14112DH12	LND18_DH	1.41225
SWW14112DH14	LND18_DH	3.29525
SWW14112DH15	LND18_DH	3.29525
SWW14112DH16	LND18_DH	3.228
SWW14112DH17	LND18_DH	0.60525
SWW14112DH18	LND18_DH	1.81575
SWW14112DH2	LND18_DH	5.17825
SWW14112DH20	LND18_DH	2.89175
SWW14112DH21	LND18_DH	3.0935
SWW14112DH22	LND18_DH	3.29525
SWW14112DH24	LND18_DH	3.83325
SWW14112DH25	LND18_DH	4.1695
SWW14112DH27	LND18_DH	1.54675
SWW14112DH28	LND18_DH	3.497
SWW14112DH29	LND18_DH	0.4035
SWW14112DH3	LND18_DH	4.842
SWW14112DH30	LND18_DH	3.766
SWW14112DH31	LND18_DH	2.0175
SWW14112DH32	LND18_DH	3.6315
SWW14112DH33	LND18_DH	3.56425
SWW14112DH36	LND18_DH	4.842
SWW14112DH37	LND18_DH	4.77475
SWW14112DH38	LND18_DH	4.90925
SWW14112DH39	LND18_DH	4.37125
SWW14112DH4	LND18_DH	3.16075
SWW14112DH42	LND18_DH	3.96775
SWW14112DH43	LND18_DH	5.111
SWW14112DH44	LND18_DH	5.38
SWW14112DH48	LND18_DH	6.5905
SWW14112DH49	LND18_DH	6.11975
SWW14112DH5	LND18_DH	4.77475
SWW14112DH51	LND18_DH	4.4385
SWW14112DH52	LND18_DH	4.37125
SWW14112DH53	LND18_DH	5.918
SWW14112DH54	LND18_DH	5.649
SWW14112DH56	LND18_DH	3.9005
SWW14112DH57	LND18_DH	3.96775
SWW14112DH58	LND18_DH	6.187
SWW14112DH59	LND18_DH	6.456
SWW14112DH60	LND18_DH	5.918
SWW14112DH61	LND18_DH	7.1285
SWW14112DH62	LND18_DH	5.85075
SWW14112DH63	LND18_DH	3.83325
SWW14112DH65	LND18_DH	5.71625
SWW14112DH66	LND18_DH	5.71625
SWW14112DH67	LND18_DH	5.04375
SWW14112DH68	LND18_DH	5.5145
SWW14112DH69	LND18_DH	5.44725
SWW14112DH70	LND18_DH	5.17825
SWW14112DH71	LND18_DH	4.1695
SWW14112DH72	LND18_DH	5.31275
SWW14112DH73	LND18_DH	5.17825
SWW14112DH75	LND18_DH	0.807
SWW14112DH76	LND18_DH	2.69
SWW14112DH77	LND18_DH	2.48825
SWW14112DH9	LND18_DH	3.56425
SWW14132DH1	LND18_DH	2.5555
SWW14132DH11	LND18_DH	2.62275
SWW14132DH12	LND18_DH	4.1695
SWW14132DH13	LND18_DH	1.54675
SWW14132DH14	LND18_DH	3.766
SWW14132DH15	LND18_DH	3.3625
SWW14132DH16	LND18_DH	2.8245
SWW14132DH17	LND18_DH	2.21925
SWW14132DH18	LND18_DH	3.228
SWW14132DH19	LND18_DH	3.9005
SWW14132DH2	LND18_DH	3.228
SWW14132DH20	LND18_DH	3.0935
SWW14132DH24	LND18_DH	5.17825
SWW14132DH25	LND18_DH	3.83325
SWW14132DH26	LND18_DH	4.77475
SWW14132DH28	LND18_DH	4.10225
SWW14132DH29	LND18_DH	4.4385
SWW14132DH3	LND18_DH	3.766
SWW14132DH30	LND18_DH	4.573
SWW14132DH31	LND18_DH	5.111
SWW14132DH32	LND18_DH	4.842
SWW14132DH35	LND18_DH	5.44725
SWW14132DH36	LND18_DH	5.2455
SWW14132DH37	LND18_DH	5.44725
SWW14132DH38	LND18_DH	4.23675
SWW14132DH4	LND18_DH	0.4035
SWW14132DH40	LND18_DH	4.842
SWW14132DH41	LND18_DH	4.035
SWW14132DH42	LND18_DH	4.10225
SWW14132DH44	LND18_DH	2.959
SWW14132DH46	LND18_DH	1.883
SWW14132DH47	LND18_DH	3.228
SWW14132DH48	LND18_DH	2.08475
SWW14132DH6	LND18_DH	3.96775
SWW14132DH7	LND18_DH	3.766
SWW14132DH8	LND18_DH	5.2455
SWW14132DH9	LND18_DH	3.96775
SWW14133DH1	LND18_DH	5.58175
SWW14133DH2	LND18_DH	4.1695
SWW14133DH3	LND18_DH	5.31275
SWW14133DH4	LND18_DH	4.9765
SWW14133DH5	LND18_DH	4.37125
SWW14133DH6	LND18_DH	3.83325
SWW14133DH7	LND18_DH	5.7835
SWW14133DH8	LND18_DH	3.16075
SWW14137DH1	LND18_DH	3.02625
SWW14137DH2	LND18_DH	3.16075
SWW14137DH3	LND18_DH	2.5555
SWW14138DH10	LND18_DH	1.7485
SWW14138DH100	LND18_DH	5.5145
SWW14138DH101	LND18_DH	5.31275
SWW14138DH102	LND18_DH	6.5905
SWW14138DH105	LND18_DH	5.918
SWW14138DH11	LND18_DH	2.152
SWW14138DH12	LND18_DH	5.38
SWW14138DH13	LND18_DH	4.304
SWW14138DH15	LND18_DH	2.152
SWW14138DH16	LND18_DH	2.62275
SWW14138DH17	LND18_DH	3.69875
SWW14138DH18	LND18_DH	1.95025
SWW14138DH19	LND18_DH	2.89175
SWW14138DH20	LND18_DH	3.42975
SWW14138DH21	LND18_DH	4.37125
SWW14138DH22	LND18_DH	4.50575
SWW14138DH23	LND18_DH	6.3215
SWW14138DH24	LND18_DH	7.73375
SWW14138DH25	LND18_DH	5.17825
SWW14138DH27	LND18_DH	4.50575
SWW14138DH28	LND18_DH	5.71625
SWW14138DH3	LND18_DH	1.883
SWW14138DH31	LND18_DH	6.38875
SWW14138DH32	LND18_DH	6.456
SWW14138DH33	LND18_DH	5.44725
SWW14138DH35	LND18_DH	5.31275
SWW14138DH36	LND18_DH	7.06125
SWW14138DH37	LND18_DH	4.842
SWW14138DH38	LND18_DH	4.842
SWW14138DH4	LND18_DH	2.69
SWW14138DH40	LND18_DH	4.035
SWW14138DH41	LND18_DH	4.50575
SWW14138DH42	LND18_DH	6.38875
SWW14138DH43	LND18_DH	2.959
SWW14138DH44	LND18_DH	4.035
SWW14138DH45	LND18_DH	4.90925
SWW14138DH46	LND18_DH	5.5145
SWW14138DH48	LND18_DH	5.17825
SWW14138DH49	LND18_DH	6.11975
SWW14138DH5	LND18_DH	2.5555
SWW14138DH50	LND18_DH	6.5905
SWW14138DH54	LND18_DH	4.50575
SWW14138DH55	LND18_DH	5.98525
SWW14138DH56	LND18_DH	4.23675
SWW14138DH59	LND18_DH	3.96775
SWW14138DH6	LND18_DH	3.02625
SWW14138DH61	LND18_DH	5.111
SWW14138DH62	LND18_DH	4.37125
SWW14138DH63	LND18_DH	2.75725
SWW14138DH64	LND18_DH	4.842
SWW14138DH66	LND18_DH	1.54675
SWW14138DH67	LND18_DH	3.3625
SWW14138DH68	LND18_DH	3.56425
SWW14138DH69	LND18_DH	5.2455
SWW14138DH7	LND18_DH	3.3625
SWW14138DH70	LND18_DH	3.6315
SWW14138DH71	LND18_DH	4.37125
SWW14138DH72	LND18_DH	4.035
SWW14138DH75	LND18_DH	4.9765
SWW14138DH76	LND18_DH	4.77475
SWW14138DH78	LND18_DH	4.23675
SWW14138DH79	LND18_DH	5.111
SWW14138DH8	LND18_DH	2.5555
SWW14138DH80	LND18_DH	5.31275
SWW14138DH81	LND18_DH	6.8595
SWW14138DH82	LND18_DH	6.725
SWW14138DH84	LND18_DH	6.0525
SWW14138DH85	LND18_DH	5.7835
SWW14138DH86	LND18_DH	5.98525
SWW14138DH87	LND18_DH	4.7075
SWW14138DH88	LND18_DH	5.649
SWW14138DH89	LND18_DH	3.96775
SWW14138DH9	LND18_DH	3.42975
SWW14138DH92	LND18_DH	3.96775
SWW14138DH93	LND18_DH	4.50575
SWW14138DH94	LND18_DH	4.7075
SWW14138DH96	LND18_DH	5.5145
SWW14138DH98	LND18_DH	3.69875
SWW14138DH99	LND18_DH	6.187
SWW14144DH1	LND18_DH	5.31275
SWW14144DH10	LND18_DH	5.7835
SWW14144DH11	LND18_DH	4.7075
SWW14144DH13	LND18_DH	4.90925
SWW14144DH14	LND18_DH	4.304
SWW14144DH15	LND18_DH	4.64025
SWW14144DH16	LND18_DH	4.9765
SWW14144DH17	LND18_DH	5.44725
SWW14144DH18	LND18_DH	3.96775
SWW14144DH19	LND18_DH	5.649
SWW14144DH20	LND18_DH	4.573
SWW14144DH21	LND18_DH	5.5145
SWW14144DH22	LND18_DH	5.111
SWW14144DH24	LND18_DH	4.304
SWW14144DH25	LND18_DH	4.77475
SWW14144DH26	LND18_DH	4.77475
SWW14144DH27	LND18_DH	4.7075
SWW14144DH28	LND18_DH	4.9765
SWW14144DH29	LND18_DH	4.77475
SWW14144DH3	LND18_DH	4.77475
SWW14144DH30	LND18_DH	4.50575
SWW14144DH31	LND18_DH	5.2455
SWW14144DH34	LND18_DH	3.766
SWW14144DH35	LND18_DH	4.842
SWW14144DH37	LND18_DH	3.766
SWW14144DH38	LND18_DH	3.6315
SWW14144DH39	LND18_DH	4.842
SWW14144DH4	LND18_DH	4.304
SWW14144DH40	LND18_DH	4.9765
SWW14144DH41	LND18_DH	4.90925
SWW14144DH42	LND18_DH	5.71625
SWW14144DH43	LND18_DH	5.44725
SWW14144DH44	LND18_DH	4.77475
SWW14144DH47	LND18_DH	5.918
SWW14144DH49	LND18_DH	5.44725
SWW14144DH50	LND18_DH	6.11975
SWW14144DH52	LND18_DH	5.111
SWW14144DH53	LND18_DH	6.79225
SWW14144DH54	LND18_DH	6.11975
SWW14144DH55	LND18_DH	6.79225
SWW14144DH56	LND18_DH	6.5905
SWW14144DH57	LND18_DH	5.918
SWW14144DH59	LND18_DH	5.38
SWW14144DH60	LND18_DH	4.4385
SWW14144DH61	LND18_DH	4.23675
SWW14144DH62	LND18_DH	4.9765
SWW14144DH63	LND18_DH	5.58175
SWW14144DH64	LND18_DH	6.0525
SWW14144DH65	LND18_DH	7.19575
SWW14144DH7	LND18_DH	4.23675
SWW14144DH8	LND18_DH	5.38
SWW14144DH9	LND18_DH	4.304
MAS110422001U	PUL17_F5	7.3389
MAS110422002U	PUL17_F5	6.30108
MAS110422003U	PUL17_F5	7.19064
MAS110422004U	PUL17_F5	7.26477
MAS110432001U	PUL17_F5	7.11651
MAS110432002	PUL17_F5	7.41303
MAS110432003UT	PUL17_F5	7.04238
MAS110432004T	PUL17_F5	6.52347
MAS110432005	PUL17_F5	7.26477
MAS110432006U	PUL17_F5	7.26477
MAS1104420010T	PUL17_F5	7.78369
MAS110442001T	PUL17_F5	7.85782
MAS110442002	PUL17_F5	8.59912
MAS110442003	PUL17_F5	8.82151
MAS110442004	PUL17_F5	8.89564
MAS110442005	PUL17_F5	8.00608
MAS110442006T	PUL17_F5	7.5613
MAS110442007T	PUL17_F5	7.85782
MAS110442008T	PUL17_F5	7.11651
MAS110442009	PUL17_F5	8.52499
MAS110452001	PUL17_F5	7.3389
MAS110452002U	PUL17_F5	7.3389
MAS110462001	PUL17_F5	7.93195
MAS110472001T	PUL17_F5	5.8563
MAS110482001U	PUL17_F5	7.04238
MAS110482002U	PUL17_F5	6.81999
MAS110482003U	PUL17_F5	6.67173
MAS110502001U	PUL17_F5	7.26477
MAS110502002T	PUL17_F5	3.85478
MAS110742001	PUL17_F5	7.5613
MAS110772001T	PUL17_F5	9.0439
MAS110822001	PUL17_F5	7.85782
MAS110822002T	PUL17_F5	8.52499
MAS110822003T	PUL17_F5	7.78369
MAS110822004	PUL17_F5	8.74738
MAS111212001	PUL17_F5	7.78369
MAS111212002	PUL17_F5	7.93195
MAS111252001U	PUL17_F5	9.19216
MAS111252002	PUL17_F5	8.67325
MAS111252003	PUL17_F5	8.96977
MAS111262001U	PUL17_F5	8.89564
MAS111272001	PUL17_F5	7.78369
MAS111272002	PUL17_F5	7.04238
MAS111272003	PUL17_F5	9.56281
MAS111272004U	PUL17_F5	9.41455
MAS111272005U	PUL17_F5	8.3026
MAS111272006U	PUL17_F5	9.26629
MAS111292001	PUL17_F5	10.0076
MAS111292002	PUL17_F5	8.37673
MAS111292003	PUL17_F5	6.96825
MAS111292004	PUL17_F5	8.45086
MAS111292005	PUL17_F5	8.08021
MAS111292006	PUL17_F5	9.41455
MAS111302001	PUL17_F5	9.26629
MAS111342001	PUL17_F5	7.78369
MAS111342002	PUL17_F5	9.11803
MAS111352001	PUL17_F5	9.19216
MAS111352002	PUL17_F5	4.8926
MAS111362001UT	PUL17_F5	7.11651
MAS111362002T	PUL17_F5	9.19216
MAS111362003UT	PUL17_F5	8.00608
MAS111362004U	PUL17_F5	8.59912
MAS111362005	PUL17_F5	8.82151
MAS111412001T	PUL17_F5	10.1559
MAS111422001U	PUL17_F5	9.0439
MAS111422002U	PUL17_F5	9.56281
MAS111422003	PUL17_F5	9.78521
MAS111422004U	PUL17_F5	8.3026
MAS111442001UT	PUL17_F5	8.96977
MAS111442002UT	PUL17_F5	8.00608
MAS111462001U	PUL17_F5	9.71108
MAS111462002U	PUL17_F5	9.0439
MAS111462003U	PUL17_F5	9.19216
MAS111502001U	PUL17_F5	8.15434
MAS111652001	PUL17_F5	8.89564
MAS111682001	PUL17_F5	7.85782
MAS111692001	PUL17_F5	8.00608
MAS111692002	PUL17_F5	7.70956
SWW11002B001	PUL17_F5	7.78369
SWW11014B001	PUL17_F5	9.63695
SWW11015B001	PUL17_F5	9.26629
SWW11016B001	PUL17_F5	9.63695
SWW11016B002	PUL17_F5	10.1559
SWW11017B001	PUL17_F5	10.5265
SWW11017B002	PUL17_F5	10.4524
SWW11018B001	PUL17_F5	10.0076
SWW11018B002	PUL17_F5	11.2678
SWW11018B003	PUL17_F5	9.78521
SWW11018B004	PUL17_F5	10.0817
SWW11020B001	PUL17_F5	10.5265
SWW11020B002	PUL17_F5	9.93347
SWW11020B003	PUL17_F5	9.85934
SWW11020B004	PUL17_F5	9.26629
SWW11021B001	PUL17_F5	8.67325
SWW11025B001	PUL17_F5	6.44934
SWW11025B002	PUL17_F5	10.1559
SWW11025B003	PUL17_F5	10.9713
SWW11025B004	PUL17_F5	7.85782
SWW11026B001	PUL17_F5	8.00608
SWW11026B002	PUL17_F5	8.00608
SWW11027B001	PUL17_F5	10.3782
SWW11027B002	PUL17_F5	7.85782
SWW11027B003	PUL17_F5	9.63695
SWW11027B004	PUL17_F5	10.1559
SWW11027B005	PUL17_F5	8.82151
SWW11027B006	PUL17_F5	10.6748
SWW11028B001	PUL17_F5	10.0076
SWW11028B002	PUL17_F5	8.37673
SWW11028B003	PUL17_F5	9.41455
SWW11028B004	PUL17_F5	8.59912
SWW11028B005T	PUL17_F5	8.22847
SWW11039B001U	PUL17_F5	8.89564
SWW11039B002U	PUL17_F5	9.34042
SWW11039B003	PUL17_F5	8.96977
SWW11039B004U	PUL17_F5	9.85934
SWW11039B005U	PUL17_F5	8.82151
SWW11040B001	PUL17_F5	8.82151
SWW11040B0010	PUL17_F5	8.74738
SWW11040B0011U	PUL17_F5	7.26477
SWW11040B0012	PUL17_F5	9.11803
SWW11040B0013	PUL17_F5	8.52499
SWW11040B0014	PUL17_F5	7.93195
SWW11040B0015	PUL17_F5	7.48717
SWW11040B002	PUL17_F5	8.45086
SWW11040B003	PUL17_F5	8.37673
SWW11040B004	PUL17_F5	9.19216
SWW11040B005U	PUL17_F5	9.0439
SWW11040B006U	PUL17_F5	8.22847
SWW11040B007	PUL17_F5	7.78369
SWW11040B008	PUL17_F5	8.45086
SWW11040B009	PUL17_F5	8.45086
SWW11043B001	PUL17_F5	7.70956
SWW11043B002	PUL17_F5	8.00608
SWW11043B003U	PUL17_F5	8.37673
SWW11043B004U	PUL17_F5	7.70956
SWW11043B005	PUL17_F5	8.3026
SWW11043B006U	PUL17_F5	7.93195
SWW11044B001T	PUL17_F5	8.15434
SWW11044B002	PUL17_F5	9.0439
SWW11044B003	PUL17_F5	7.04238
SWW11047B001U	PUL17_F5	6.30108
SWW11047B002	PUL17_F5	9.11803
SWW11047B003	PUL17_F5	7.93195
SWW11047B005	PUL17_F5	8.74738
SWW11050B001U	PUL17_F5	9.71108
SWW11050B002	PUL17_F5	9.11803
SWW11050B003	PUL17_F5	9.26629
SWW11050B004U	PUL17_F5	8.52499
SWW11050B005U	PUL17_F5	9.71108
SWW11050B006	PUL17_F5	9.11803
SWW11050B007U	PUL17_F5	8.3026
SWW11051B001	PUL17_F5	8.89564
SWW11051B002	PUL17_F5	9.26629
SWW11051B003	PUL17_F5	7.11651
SWW11051B004	PUL17_F5	10.8972
SWW11051B005U	PUL17_F5	8.67325
SWW11051B006	PUL17_F5	9.85934
SWW11053B001	PUL17_F5	9.56281
SWW11053B002	PUL17_F5	7.70956
SWW11053B003	PUL17_F5	8.22847
SWW11053B004	PUL17_F5	8.08021
SWW11053B005	PUL17_F5	8.22847
SWW11054B001U	PUL17_F5	6.89412
SWW11055B001	PUL17_F5	7.78369
SWW11055B002	PUL17_F5	9.11803
SWW11055B003T	PUL17_F5	8.22847
SWW11055B004U	PUL17_F5	9.19216
SWW11057B001	PUL17_F5	8.67325
SWW11059B001	PUL17_F5	8.96977
SWW11059B002U	PUL17_F5	9.19216
SWW11059B003	PUL17_F5	10.0817
SWW11059B004U	PUL17_F5	8.74738
SWW11059B005U	PUL17_F5	10.0817
SWW11059B006U	PUL17_F5	9.0439
SWW11059B007U	PUL17_F5	10.0817
SWW11062B001U	PUL17_F5	8.08021
SWW11062B002U	PUL17_F5	8.89564
SWW11062B003	PUL17_F5	8.08021
SWW11062B004U	PUL17_F5	8.89564
SWW11062B005	PUL17_F5	8.74738
SWW11062B006	PUL17_F5	9.26629
SWW11062B007	PUL17_F5	8.59912
SWW11062B008U	PUL17_F5	8.37673
SWW11062B009U	PUL17_F5	8.22847
SWW11066B001	PUL17_F5	7.85782
SWW11066B002	PUL17_F5	8.00608
SWW11066B003	PUL17_F5	8.15434
SWW11066B004	PUL17_F5	7.85782
SWW11066B005	PUL17_F5	8.3026
SWW11066B006	PUL17_F5	8.67325
SWW11066B007	PUL17_F5	8.37673
SWW11066B008	PUL17_F5	6.67173
SWW11068B001	PUL17_F5	8.67325
SWW11068B002	PUL17_F5	9.26629
SWW11068B003	PUL17_F5	7.85782
SWW11070B001	PUL17_F5	9.0439
SWW11070B002	PUL17_F5	7.85782
SWW11070B003	PUL17_F5	9.19216
SWW11071B001	PUL17_F5	8.15434
SWW11071B002	PUL17_F5	9.34042
SWW11071B003	PUL17_F5	8.74738
SWW11071B004	PUL17_F5	8.89564
SWW11071B005	PUL17_F5	8.22847
SWW11071B006	PUL17_F5	8.08021
SWW11075B001	PUL17_F5	7.70956
SWW11075B002T	PUL17_F5	9.85934
SWW11075B003	PUL17_F5	8.00608
SWW11075B004	PUL17_F5	9.93347
SWW11075B005	PUL17_F5	8.59912
SWW11076B001U	PUL17_F5	10.23
SWW11076B002	PUL17_F5	8.52499
SWW11076B003	PUL17_F5	11.0454
SWW11076B004	PUL17_F5	10.3782
SWW11076B005	PUL17_F5	10.8972
SWW11076B006	PUL17_F5	9.56281
SWW11076B007	PUL17_F5	10.0817
SWW11076B008	PUL17_F5	10.5265
SWW11077B001	PUL17_F5	9.56281
SWW11077B002	PUL17_F5	10.9713
SWW11077B003	PUL17_F5	8.59912
SWW11077B004	PUL17_F5	9.19216
SWW11077B005	PUL17_F5	9.56281
SWW11077B006U	PUL17_F5	8.45086
SWW11078B001	PUL17_F5	8.00608
SWW11078B002	PUL17_F5	4.8926
SWW11078B003	PUL17_F5	9.11803
SWW11079B001	PUL17_F5	8.82151
SWW11079B002	PUL17_F5	9.41455
SWW11079B003	PUL17_F5	8.74738
SWW11079B004	PUL17_F5	8.67325
SWW11079B005	PUL17_F5	9.0439
SWW11079B006	PUL17_F5	9.93347
SWW11079B007	PUL17_F5	8.59912
SWW11079B008	PUL17_F5	8.96977
SWW11079B009	PUL17_F5	7.93195
SWW11080B001	PUL17_F5	8.37673
SWW11080B002	PUL17_F5	7.48717
SWW11080B003	PUL17_F5	7.78369
SWW11080B004	PUL17_F5	9.0439
SWW11082B001T	PUL17_F5	8.74738
SWW11083B001	PUL17_F5	7.41303
SWW11083B002	PUL17_F5	8.59912
SWW11083B003T	PUL17_F5	9.11803
SWW11083B004	PUL17_F5	7.5613
SWW11084B001	PUL17_F5	8.59912
SWW11084B002T	PUL17_F5	9.34042
SWW11084B003	PUL17_F5	8.67325
SWW11084B004	PUL17_F5	8.74738
SWW11084B005	PUL17_F5	9.11803
SWW11084B006	PUL17_F5	9.0439
SWW11084B007	PUL17_F5	8.37673
SWW11084B008T	PUL17_F5	9.63695
SWW11087B001	PUL17_F5	9.19216
SWW11087B002	PUL17_F5	9.78521
SWW11087B003	PUL17_F5	9.78521
SWW11090B001	PUL17_F5	7.5613
SWW11090B002	PUL17_F5	7.85782
SWW11090B003	PUL17_F5	9.34042
SWW11090B004	PUL17_F5	6.96825
SWW11090B005	PUL17_F5	8.89564
SWW11094B001	PUL17_F5	9.71108
SWW11094B002	PUL17_F5	9.19216
SWW11094B003	PUL17_F5	10.1559
SWW11094B004	PUL17_F5	9.71108
SWW11094B005	PUL17_F5	10.6006
SWW11094B006	PUL17_F5	9.85934
SWW11095B001	PUL17_F5	9.93347
SWW11095B002	PUL17_F5	9.85934
SWW11098B001	PUL17_F5	10.23
SWW11098B002U	PUL17_F5	9.19216
SWW11099B001	PUL17_F5	8.89564
SWW11099B002	PUL17_F5	8.52499
SWW11099B003	PUL17_F5	9.71108
SWW11099B004	PUL17_F5	9.63695
SWW11099B005	PUL17_F5	9.0439
SWW11102B001	PUL17_F5	10.0817
SWW11104B001	PUL17_F5	11.0454
SWW11104B002	PUL17_F5	9.11803
SWW11104B003	PUL17_F5	10.4524
SWW11107B001	PUL17_F5	8.96977
SWW11107B002	PUL17_F5	8.37673
SWW11107B003	PUL17_F5	8.82151
SWW11112B001	PUL17_F5	9.0439
SWW11112B002	PUL17_F5	9.26629
SWW11112B003	PUL17_F5	9.71108
SWW11112B004	PUL17_F5	9.78521
SWW11112B005	PUL17_F5	9.26629
SWW11112B006	PUL17_F5	9.71108
SWW11112B007	PUL17_F5	10.0076
SWW11113B001	PUL17_F5	8.37673
SWW11113B002	PUL17_F5	9.71108
SWW11113B003	PUL17_F5	9.85934
SWW11113B004	PUL17_F5	9.48868
SWW11113B005	PUL17_F5	8.52499
SWW11113B006	PUL17_F5	7.48717
SWW11113B007	PUL17_F5	8.52499
SWW11113B008	PUL17_F5	7.85782
SWW11115B001U	PUL17_F5	7.48717
SWW11115B002	PUL17_F5	8.15434
SWW11115B003	PUL17_F5	7.3389
SWW11116B001	PUL17_F5	8.15434
SWW11116B002	PUL17_F5	8.67325
SWW11116B003	PUL17_F5	7.63543
SWW11117B001	PUL17_F5	7.93195
SWW11117B002	PUL17_F5	10.1559
SWW11117B003	PUL17_F5	9.11803
SWW11117B004	PUL17_F5	8.96977
SWW11117B005	PUL17_F5	9.19216
SWW11117B006	PUL17_F5	10.4524
SWW11117B007	PUL17_F5	10.6748
SWW11117B008	PUL17_F5	7.93195
SWW11117B009	PUL17_F5	8.74738
SWW11118B001	PUL17_F5	7.11651
SWW11118B002	PUL17_F5	7.63543
SWW11118B003	PUL17_F5	6.5976
SWW11118B004	PUL17_F5	8.00608
SWW11120B001	PUL17_F5	8.3026
SWW11120B0010	PUL17_F5	9.41455
SWW11120B0011	PUL17_F5	7.85782
SWW11120B002	PUL17_F5	8.00608
SWW11120B003U	PUL17_F5	7.63543
SWW11120B004	PUL17_F5	7.3389
SWW11120B005	PUL17_F5	9.0439
SWW11120B006	PUL17_F5	8.45086
SWW11120B007	PUL17_F5	8.3026
SWW11120B008	PUL17_F5	7.26477
SWW11120B009	PUL17_F5	8.3026
SWW11123B001	PUL17_F5	9.0439
SWW11123B002	PUL17_F5	8.59912
SWW11123B003	PUL17_F5	9.48868
SWW11123B004	PUL17_F5	8.52499
SWW11127B001	PUL17_F5	5.78217
SWW11127B002	PUL17_F5	7.78369
SWW11127B003	PUL17_F5	9.48868
SWW11127B004T	PUL17_F5	9.85934
SWW11127B005T	PUL17_F5	8.52499
SWW111281SSD111U	PUL17_F5	8.00608
SWW111281SSD112	PUL17_F5	8.74738
SWW111281SSD113	PUL17_F5	7.85782
SWW111281SSD114	PUL17_F5	6.81999
SWW111281SSD115	PUL17_F5	8.89564
SWW111281SSD116	PUL17_F5	8.52499
SWW111281SSD117U	PUL17_F5	8.59912
SWW11130B001T	PUL17_F5	8.08021
SWW11131B001T	PUL17_F5	9.85934
SWW11131B002	PUL17_F5	8.15434
SWW11131B003	PUL17_F5	8.67325
SWW11131B004	PUL17_F5	7.41303
SWW11131B005	PUL17_F5	9.34042
SWW11131B006	PUL17_F5	7.3389
SWW11131B007	PUL17_F5	7.19064
SWW11131B008T	PUL17_F5	7.04238
SWW11137B001	PUL17_F5	9.0439
SWW11137B002	PUL17_F5	8.59912
SWW11137B003U	PUL17_F5	9.26629
SWW11137B004	PUL17_F5	8.22847
SWW11137B005T	PUL17_F5	8.3026
SWW11137B006U	PUL17_F5	8.22847
SWW11138B001	PUL17_F5	7.19064
SWW11138B002U	PUL17_F5	8.67325
SWW11138B003	PUL17_F5	8.3026
SWW11138B004	PUL17_F5	8.89564
SWW11138B005	PUL17_F5	9.48868
SWW11138B006	PUL17_F5	8.82151
SWW11138B007	PUL17_F5	8.82151
SWW11139B001	PUL17_F5	8.3026
SWW11139B002	PUL17_F5	8.22847
SWW11139B003	PUL17_F5	7.41303
SWW11139B004	PUL17_F5	7.48717
SWW11139B005	PUL17_F5	7.26477
SWW11139B006	PUL17_F5	7.70956
SWW11139B008U	PUL17_F5	7.26477
SWW11139B009	PUL17_F5	7.93195
SWW11140B001	PUL17_F5	8.82151
SWW11140B002	PUL17_F5	9.48868
SWW11140B003	PUL17_F5	10.0076
SWW11140B004	PUL17_F5	9.56281
SWW11140B005	PUL17_F5	9.85934
SWW11140B006	PUL17_F5	9.56281
SWW11140B007	PUL17_F5	10.0817
SWW11140B008	PUL17_F5	9.71108
SWW11142B001T	PUL17_F5	10.23
SWW11142B002	PUL17_F5	9.19216
SWW11142B003	PUL17_F5	10.3782
SWW11142B004U	PUL17_F5	9.85934
SWW11142B005	PUL17_F5	11.0454
SWW11143B001U	PUL17_F5	9.56281
SWW11143B002U	PUL17_F5	8.96977
SWW11143B003U	PUL17_F5	10.3782
SWW11143B004	PUL17_F5	10.9713
SWW11143B005	PUL17_F5	10.3041
SWW11145B001	PUL17_F5	9.85934
SWW11145B002U	PUL17_F5	10.5265
SWW11145B003	PUL17_F5	10.0817
SWW11146B001	PUL17_F5	9.93347
SWW11146B002	PUL17_F5	10.1559
SWW11154B001	PUL17_F5	8.08021
SWW11155B001	PUL17_F5	6.5976
SWW11155B002	PUL17_F5	7.26477
SWW11155B003	PUL17_F5	8.37673
SWW11155B004	PUL17_F5	9.19216
SWW11157B001T	PUL17_F5	9.0439
SWW11157B002T	PUL17_F5	9.93347
SWW11157B003	PUL17_F5	9.56281
SWW11157B004	PUL17_F5	8.37673
SWW11157B005	PUL17_F5	8.59912
SWW11158B001T	PUL17_F5	9.0439
SWW11158B002	PUL17_F5	7.93195
SWW11158B003	PUL17_F5	8.3026
SWW11159B001	PUL17_F5	7.63543
SWW11159B002	PUL17_F5	7.78369
SWW11159B003U	PUL17_F5	7.41303
SWW11166B001U	PUL17_F5	9.41455
SWW11166B002U	PUL17_F5	7.93195
SWW11166B003	PUL17_F5	8.74738
SWW11166B004	PUL17_F5	8.45086
SWW11166B005	PUL17_F5	8.82151
SWW11166B006	PUL17_F5	9.41455
SWW11166B007	PUL17_F5	8.89564
SWW11166B008	PUL17_F5	8.67325
SWW11166B009	PUL17_F5	8.3026
SWW11184B001	PUL17_F5	8.3026
SWW11184B002	PUL17_F5	7.70956
SWW11184B003	PUL17_F5	7.3389
SWW11184B004	PUL17_F5	6.81999
SWW11184B005	PUL17_F5	6.67173
SWW11187B001	PUL17_F5	7.11651
SWW11187B002	PUL17_F5	8.37673
SWW11187B003	PUL17_F5	8.22847
SWW11188B001	PUL17_F5	7.19064
SWW11188B002U	PUL17_F5	8.89564
SWW11188B003	PUL17_F5	8.00608
SWW11191B001UT	PUL17_F5	7.5613
SWW11191B002U	PUL17_F5	6.74586
SWW11191B003	PUL17_F5	7.63543
SWW11191B004U	PUL17_F5	7.85782
SWW11191B005	PUL17_F5	8.08021
SWW11192B0010	PUL17_F5	8.52499
SWW11192B0011	PUL17_F5	9.71108
SWW11192B0012	PUL17_F5	5.33739
SWW11192B0013	PUL17_F5	10.7489
SWW11192B001U	PUL17_F5	7.5613
SWW11192B002	PUL17_F5	7.19064
SWW11192B003	PUL17_F5	8.08021
SWW11192B004	PUL17_F5	8.3026
SWW11192B005	PUL17_F5	8.74738
SWW11192B006	PUL17_F5	8.45086
SWW11192B007	PUL17_F5	8.59912
SWW11192B008	PUL17_F5	8.22847
SWW11192B009U	PUL17_F5	8.00608
SWW11195B001	PUL17_F5	8.52499
SWW11195B002	PUL17_F5	8.45086
SWW11196B001	PUL17_F5	10.23
SWW11197B001	PUL17_F5	9.19216
SWW11199B001U	PUL17_F5	9.48868
SWW11205B001	PUL17_F5	9.19216
SWW11205B002	PUL17_F5	8.96977
SWW11214B001	PUL17_F5	10.0817
SWW11214B002	PUL17_F5	9.48868
SWW11214B003U	PUL17_F5	9.63695
SWW11214B004U	PUL17_F5	10.0076
SWW11214B005U	PUL17_F5	9.85934
SWW11214B006	PUL17_F5	10.3782
SWW11214B007	PUL17_F5	10.0076
SWW11221B001	PUL17_F5	8.37673
SWW11221B002	PUL17_F5	9.19216
SWW11221B003U	PUL17_F5	8.08021
SWW11221B004	PUL17_F5	8.96977
SWW11221B005	PUL17_F5	9.48868
SWW11221B006	PUL17_F5	8.15434
SWW11222B001	PUL17_F5	8.15434
SWW11222B002U	PUL17_F5	7.93195
SWW11222B003UT	PUL17_F5	9.19216
SWW11222B004	PUL17_F5	7.78369
SWW11225B001	PUL17_F5	9.0439
SWW11225B002	PUL17_F5	9.41455
SWW11227B001	PUL17_F5	8.96977
SWW11227B002T	PUL17_F5	9.71108
SWW11227B003T	PUL17_F5	10.0817
SWW11227B004	PUL17_F5	8.74738
SWW11229B001U	PUL17_F5	9.63695
SWW11229B002	PUL17_F5	8.89564
SWW11229B003T	PUL17_F5	9.0439
SWW11229B004T	PUL17_F5	9.26629
SWW11229B005	PUL17_F5	7.85782
SWW11230B001T	PUL17_F5	8.37673
SWW11230B002	PUL17_F5	8.15434
SWW11230B003	PUL17_F5	7.41303
SWW11230B004	PUL17_F5	8.96977
SWW11230B005	PUL17_F5	8.00608
SWW11230B006	PUL17_F5	10.23
SWW11230B007	PUL17_F5	8.67325
SWW11230B008	PUL17_F5	8.00608
SWW11236B001T	PUL17_F5	8.37673
SWW11236B002	PUL17_F5	8.96977
SWW11236B003T	PUL17_F5	7.63543
SWW11268B001	PUL17_F5	7.5613
SWW11268B002	PUL17_F5	7.48717
SWW11336B001	PUL17_F5	8.59912
SWW11349B001	PUL17_F5	7.63543
SWW11349B002	PUL17_F5	7.48717
SWW14206DH10	PUL18_DH	8.52499
SWW14206DH150	PUL18_DH	7.63543
SWW14206DH200	PUL18_DH	8.96977
SWW14206DH250	PUL18_DH	9.34042
SWW14206DH40	PUL18_DH	8.59912
SWW14206DH50	PUL18_DH	9.34042
SWW14207DH120	PUL18_DH	10.5265
SWW14207DH330	PUL18_DH	6.67173
SWW14207DH440	PUL18_DH	7.78369
SWW14207DH490	PUL18_DH	4.22543
SWW14215DH240	PUL18_DH	7.19064
SWW14215DH30	PUL18_DH	6.22695
SWW14215DH70	PUL18_DH	9.34042
SWW14216DH70	PUL18_DH	11.0454
SWW14217DH260	PUL18_DH	10.0817
SWW14251DH130	PUL18_DH	4.29956
SWW14251DH170	PUL18_DH	7.78369
SWW14251DH20	PUL18_DH	9.78521
SWW14251DH230	PUL18_DH	9.56281
SWW14251DH240	PUL18_DH	10.0817
SWW14251DH270	PUL18_DH	7.19064
SWW14251DH280	PUL18_DH	10.7489
SWW14251DH290	PUL18_DH	4.96673
SWW14251DH30	PUL18_DH	3.1876
SWW14251DH300	PUL18_DH	10.5265
SWW14251DH310	PUL18_DH	11.4161
SWW14251DH330	PUL18_DH	9.56281
SWW14251DH360	PUL18_DH	12.2315
SWW14251DH370	PUL18_DH	11.7126
SWW14251DH40	PUL18_DH	6.15282
SWW14251DH60	PUL18_DH	8.00608
SWW14251DH80	PUL18_DH	9.56281
SWW14254DH110	PUL18_DH	11.7867
SWW14254DH150	PUL18_DH	10.6748
SWW14254DH180	PUL18_DH	11.7867
SWW14254DH200	PUL18_DH	8.22847
SWW14254DH240	PUL18_DH	12.2315
SWW14254DH250	PUL18_DH	13.4176
SWW14254DH270	PUL18_DH	11.935
SWW14254DH360	PUL18_DH	11.1196
SWW14254DH380	PUL18_DH	5.48565
SWW14254DH40	PUL18_DH	9.26629
SWW14254DH70	PUL18_DH	9.48868
SWW14254DH80	PUL18_DH	12.0832
SWW14254DH90	PUL18_DH	10.4524
SWW14256DH10	PUL18_DH	11.1196
SWW14256DH120	PUL18_DH	12.7504
SWW14256DH150	PUL18_DH	12.0832
SWW14256DH160	PUL18_DH	10.6006
SWW14256DH170	PUL18_DH	7.70956
SWW14256DH230	PUL18_DH	10.6748
SWW14256DH240	PUL18_DH	7.11651
SWW14256DH250	PUL18_DH	12.0832
SWW14256DH260	PUL18_DH	11.6385
SWW14256DH290	PUL18_DH	10.3041
SWW14256DH300	PUL18_DH	4.29956
SWW14256DH310	PUL18_DH	11.8609
SWW14256DH330	PUL18_DH	9.48868
SWW14256DH360	PUL18_DH	10.6006
SWW14256DH390	PUL18_DH	9.34042
SWW14256DH470	PUL18_DH	8.82151
SWW14256DH480	PUL18_DH	9.11803
SWW14256DH490	PUL18_DH	10.0817
SWW14256DH530	PUL18_DH	9.26629
SWW14256DH550	PUL18_DH	9.56281
SWW14256DH70	PUL18_DH	5.33739
SWW14256DH90	PUL18_DH	10.5265
SWW14257DH120	PUL18_DH	10.7489
SWW14257DH150	PUL18_DH	7.04238
SWW14257DH200	PUL18_DH	10.6748
SWW14257DH60	PUL18_DH	11.2678
SWW14258DH110	PUL18_DH	7.26477
SWW14258DH150	PUL18_DH	6.81999
SWW14258DH160	PUL18_DH	10.5265
SWW14258DH170	PUL18_DH	10.0817
SWW14258DH180	PUL18_DH	11.7867
SWW14258DH230	PUL18_DH	10.6006
SWW14258DH260	PUL18_DH	12.0832
SWW14258DH30	PUL18_DH	8.52499
SWW14258DH310	PUL18_DH	9.34042
SWW14258DH390	PUL18_DH	8.22847
SWW14258DH400	PUL18_DH	9.41455
SWW14258DH70	PUL18_DH	8.96977
SWW14296DH10	PUL18_DH	10.8972
SWW14296DH1000	PUL18_DH	9.78521
SWW14296DH1060	PUL18_DH	9.93347
SWW14296DH110	PUL18_DH	9.48868
SWW14296DH120	PUL18_DH	11.6385
SWW14296DH130	PUL18_DH	11.4161
SWW14296DH140	PUL18_DH	8.22847
SWW14296DH150	PUL18_DH	8.82151
SWW14296DH160	PUL18_DH	10.6006
SWW14296DH170	PUL18_DH	8.89564
SWW14296DH190	PUL18_DH	9.71108
SWW14296DH20	PUL18_DH	9.11803
SWW14296DH200	PUL18_DH	8.67325
SWW14296DH210	PUL18_DH	8.22847
SWW14296DH220	PUL18_DH	11.0454
SWW14296DH230	PUL18_DH	6.74586
SWW14296DH240	PUL18_DH	5.93043
SWW14296DH270	PUL18_DH	10.823
SWW14296DH30	PUL18_DH	7.19064
SWW14296DH320	PUL18_DH	8.45086
SWW14296DH330	PUL18_DH	10.7489
SWW14296DH360	PUL18_DH	10.823
SWW14296DH390	PUL18_DH	10.6748
SWW14296DH40	PUL18_DH	10.9713
SWW14296DH400	PUL18_DH	9.48868
SWW14296DH420	PUL18_DH	9.78521
SWW14296DH430	PUL18_DH	11.1196
SWW14296DH440	PUL18_DH	10.0076
SWW14296DH450	PUL18_DH	11.1196
SWW14296DH460	PUL18_DH	11.3419
SWW14296DH470	PUL18_DH	11.5643
SWW14296DH490	PUL18_DH	13.2693
SWW14296DH50	PUL18_DH	9.71108
SWW14296DH500	PUL18_DH	10.823
SWW14296DH510	PUL18_DH	9.26629
SWW14296DH520	PUL18_DH	11.4161
SWW14296DH530	PUL18_DH	11.6385
SWW14296DH540	PUL18_DH	11.2678
SWW14296DH550	PUL18_DH	9.78521
SWW14296DH560	PUL18_DH	10.9713
SWW14296DH580	PUL18_DH	9.63695
SWW14296DH590	PUL18_DH	11.5643
SWW14296DH60	PUL18_DH	9.85934
SWW14296DH600	PUL18_DH	12.6763
SWW14296DH630	PUL18_DH	12.9728
SWW14296DH650	PUL18_DH	11.5643
SWW14296DH660	PUL18_DH	9.78521
SWW14296DH670	PUL18_DH	9.48868
SWW14296DH680	PUL18_DH	9.56281
SWW14296DH70	PUL18_DH	7.26477
SWW14296DH710	PUL18_DH	12.528
SWW14296DH720	PUL18_DH	11.1937
SWW14296DH730	PUL18_DH	11.0454
SWW14296DH750	PUL18_DH	10.8972
SWW14296DH760	PUL18_DH	8.37673
SWW14296DH770	PUL18_DH	11.7126
SWW14296DH780	PUL18_DH	10.7489
SWW14296DH790	PUL18_DH	10.8972
SWW14296DH800	PUL18_DH	8.67325
SWW14296DH820	PUL18_DH	9.71108
SWW14296DH830	PUL18_DH	11.5643
SWW14296DH840	PUL18_DH	9.26629
SWW14296DH850	PUL18_DH	11.3419
SWW14296DH860	PUL18_DH	11.8609
SWW14296DH870	PUL18_DH	10.823
SWW14296DH880	PUL18_DH	10.3782
SWW14296DH890	PUL18_DH	5.48565
SWW14296DH90	PUL18_DH	10.8972
SWW14296DH900	PUL18_DH	10.4524
SWW14296DH920	PUL18_DH	11.4161
SWW14296DH930	PUL18_DH	10.0076
SWW14296DH940	PUL18_DH	10.3782
SWW14296DH950	PUL18_DH	11.6385
SWW14296DH960	PUL18_DH	10.0076
SWW14299DH100	PUL18_DH	10.4524
SWW14299DH1000	PUL18_DH	10.823
SWW14299DH1010	PUL18_DH	10.23
SWW14299DH1020	PUL18_DH	11.5643
SWW14299DH1030	PUL18_DH	9.41455
SWW14299DH1040	PUL18_DH	6.67173
SWW14299DH1050	PUL18_DH	9.41455
SWW14299DH1060	PUL18_DH	11.4902
SWW14299DH110	PUL18_DH	10.3782
SWW14299DH1130	PUL18_DH	10.4524
SWW14299DH1140	PUL18_DH	10.4524
SWW14299DH1150	PUL18_DH	9.78521
SWW14299DH1180	PUL18_DH	7.48717
SWW14299DH1190	PUL18_DH	9.34042
SWW14299DH120	PUL18_DH	9.78521
SWW14299DH1200	PUL18_DH	7.93195
SWW14299DH1210	PUL18_DH	9.48868
SWW14299DH1230	PUL18_DH	10.1559
SWW14299DH1240	PUL18_DH	9.93347
SWW14299DH1260	PUL18_DH	5.33739
SWW14299DH1270	PUL18_DH	8.96977
SWW14299DH1280	PUL18_DH	6.22695
SWW14299DH1290	PUL18_DH	10.1559
SWW14299DH130	PUL18_DH	10.1559
SWW14299DH1300	PUL18_DH	9.85934
SWW14299DH1310	PUL18_DH	9.85934
SWW14299DH1320	PUL18_DH	11.6385
SWW14299DH1330	PUL18_DH	11.1196
SWW14299DH1370	PUL18_DH	5.18912
SWW14299DH1380	PUL18_DH	9.26629
SWW14299DH140	PUL18_DH	10.1559
SWW14299DH1410	PUL18_DH	6.74586
SWW14299DH1420	PUL18_DH	11.1937
SWW14299DH1450	PUL18_DH	6.07869
SWW14299DH1490	PUL18_DH	9.78521
SWW14299DH150	PUL18_DH	9.85934
SWW14299DH1500	PUL18_DH	6.96825
SWW14299DH1550	PUL18_DH	9.0439
SWW14299DH1560	PUL18_DH	9.11803
SWW14299DH1570	PUL18_DH	11.4161
SWW14299DH1580	PUL18_DH	9.41455
SWW14299DH1590	PUL18_DH	8.74738
SWW14299DH160	PUL18_DH	9.19216
SWW14299DH1610	PUL18_DH	6.37521
SWW14299DH1650	PUL18_DH	7.26477
SWW14299DH170	PUL18_DH	7.5613
SWW14299DH180	PUL18_DH	6.96825
SWW14299DH20	PUL18_DH	8.15434
SWW14299DH200	PUL18_DH	6.74586
SWW14299DH210	PUL18_DH	11.1196
SWW14299DH220	PUL18_DH	9.0439
SWW14299DH240	PUL18_DH	10.3041
SWW14299DH260	PUL18_DH	10.0076
SWW14299DH270	PUL18_DH	9.19216
SWW14299DH280	PUL18_DH	11.935
SWW14299DH290	PUL18_DH	9.85934
SWW14299DH300	PUL18_DH	9.34042
SWW14299DH310	PUL18_DH	10.4524
SWW14299DH330	PUL18_DH	8.37673
SWW14299DH340	PUL18_DH	9.71108
SWW14299DH350	PUL18_DH	7.63543
SWW14299DH360	PUL18_DH	10.6006
SWW14299DH40	PUL18_DH	8.08021
SWW14299DH400	PUL18_DH	9.48868
SWW14299DH410	PUL18_DH	9.26629
SWW14299DH420	PUL18_DH	10.1559
SWW14299DH440	PUL18_DH	9.85934
SWW14299DH450	PUL18_DH	11.6385
SWW14299DH460	PUL18_DH	5.8563
SWW14299DH470	PUL18_DH	9.71108
SWW14299DH480	PUL18_DH	9.78521
SWW14299DH490	PUL18_DH	10.6748
SWW14299DH50	PUL18_DH	9.63695
SWW14299DH500	PUL18_DH	11.1196
SWW14299DH510	PUL18_DH	7.26477
SWW14299DH520	PUL18_DH	9.48868
SWW14299DH530	PUL18_DH	9.85934
SWW14299DH540	PUL18_DH	11.1196
SWW14299DH550	PUL18_DH	11.3419
SWW14299DH560	PUL18_DH	10.4524
SWW14299DH570	PUL18_DH	9.41455
SWW14299DH580	PUL18_DH	12.0832
SWW14299DH590	PUL18_DH	8.45086
SWW14299DH60	PUL18_DH	7.48717
SWW14299DH600	PUL18_DH	12.1574
SWW14299DH610	PUL18_DH	7.78369
SWW14299DH620	PUL18_DH	10.3041
SWW14299DH630	PUL18_DH	9.63695
SWW14299DH640	PUL18_DH	9.0439
SWW14299DH660	PUL18_DH	11.5643
SWW14299DH700	PUL18_DH	11.7126
SWW14299DH720	PUL18_DH	11.8609
SWW14299DH730	PUL18_DH	11.5643
SWW14299DH740	PUL18_DH	11.7867
SWW14299DH750	PUL18_DH	10.9713
SWW14299DH760	PUL18_DH	4.8926
SWW14299DH780	PUL18_DH	10.9713
SWW14299DH80	PUL18_DH	9.41455
SWW14299DH820	PUL18_DH	8.00608
SWW14299DH850	PUL18_DH	9.56281
SWW14299DH860	PUL18_DH	9.71108
SWW14299DH870	PUL18_DH	7.11651
SWW14299DH880	PUL18_DH	6.81999
SWW14299DH890	PUL18_DH	6.00456
SWW14299DH90	PUL18_DH	5.55978
SWW14299DH900	PUL18_DH	10.6006
SWW14299DH910	PUL18_DH	11.4161
SWW14299DH920	PUL18_DH	10.0076
SWW14299DH930	PUL18_DH	12.4539
SWW14299DH950	PUL18_DH	10.8972
SWW14299DH960	PUL18_DH	9.63695
SWW14299DH970	PUL18_DH	9.71108
SWW14300DH10	PUL18_DH	10.4524
SWW14300DH30	PUL18_DH	11.5643
SWW14303DH10	PUL18_DH	11.6385
SWW14303DH170	PUL18_DH	9.0439
SWW14303DH210	PUL18_DH	8.08021
SWW14303DH240	PUL18_DH	10.7489
SWW14303DH260	PUL18_DH	10.3782
SWW14303DH330	PUL18_DH	10.3041
SWW14303DH50	PUL18_DH	10.4524
SWW14303DH70	PUL18_DH	10.1559
SWW14303DH80	PUL18_DH	11.0454
SWW14306DH1000	PUL18_DH	9.85934
SWW14306DH1010	PUL18_DH	10.0076
SWW14306DH140	PUL18_DH	11.7126
SWW14306DH160	PUL18_DH	11.4161
SWW14306DH200	PUL18_DH	10.4524
SWW14306DH220	PUL18_DH	10.5265
SWW14306DH330	PUL18_DH	10.8972
SWW14306DH350	PUL18_DH	10.6006
SWW14306DH360	PUL18_DH	10.7489
SWW14306DH370	PUL18_DH	10.8972
SWW14306DH380	PUL18_DH	10.8972
SWW14306DH390	PUL18_DH	10.7489
SWW14306DH400	PUL18_DH	10.823
SWW14306DH410	PUL18_DH	10.4524
SWW14306DH420	PUL18_DH	10.823
SWW14306DH430	PUL18_DH	10.6006
SWW14306DH440	PUL18_DH	10.3041
SWW14306DH450	PUL18_DH	10.8972
SWW14306DH460	PUL18_DH	11.6385
SWW14306DH470	PUL18_DH	11.7867
SWW14306DH480	PUL18_DH	11.1196
SWW14306DH490	PUL18_DH	12.0832
SWW14306DH500	PUL18_DH	10.6006
SWW14306DH510	PUL18_DH	10.8972
SWW14306DH530	PUL18_DH	12.3056
SWW14306DH540	PUL18_DH	10.0076
SWW14306DH550	PUL18_DH	10.7489
SWW14306DH560	PUL18_DH	11.0454
SWW14306DH570	PUL18_DH	10.7489
SWW14306DH590	PUL18_DH	11.3419
SWW14306DH600	PUL18_DH	11.0454
SWW14306DH610	PUL18_DH	10.6006
SWW14306DH830	PUL18_DH	11.5643
SWW14306DH870	PUL18_DH	10.3041
SWW14306DH880	PUL18_DH	10.3041
SWW14306DH890	PUL18_DH	10.1559
SWW14306DH910	PUL18_DH	11.4161
SWW14306DH930	PUL18_DH	10.1559
SWW14306DH950	PUL18_DH	9.78521
SWW14306DH970	PUL18_DH	8.82151
SWW14306DH980	PUL18_DH	10.4524
SWW14306DH990	PUL18_DH	7.93195
SWW14314DH10	PUL18_DH	10.7489
SWW14314DH110	PUL18_DH	9.71108
SWW14314DH120	PUL18_DH	9.41455
SWW14314DH130	PUL18_DH	10.8972
SWW14314DH140	PUL18_DH	12.0091
SWW14314DH150	PUL18_DH	9.93347
SWW14314DH160	PUL18_DH	11.4902
SWW14314DH170	PUL18_DH	10.823
SWW14314DH20	PUL18_DH	11.4161
SWW14314DH210	PUL18_DH	10.6006
SWW14314DH220	PUL18_DH	11.6385
SWW14314DH230	PUL18_DH	8.82151
SWW14314DH240	PUL18_DH	11.0454
SWW14314DH250	PUL18_DH	11.3419
SWW14314DH260	PUL18_DH	11.2678
SWW14314DH270	PUL18_DH	11.2678
SWW14314DH280	PUL18_DH	11.7126
SWW14314DH290	PUL18_DH	10.823
SWW14314DH30	PUL18_DH	11.2678
SWW14314DH300	PUL18_DH	12.0832
SWW14314DH310	PUL18_DH	11.7126
SWW14314DH320	PUL18_DH	11.935
SWW14314DH340	PUL18_DH	9.71108
SWW14314DH350	PUL18_DH	12.1574
SWW14314DH360	PUL18_DH	11.4161
SWW14314DH370	PUL18_DH	10.4524
SWW14314DH530	PUL18_DH	10.3041
SWW14314DH580	PUL18_DH	10.0076
SWW14314DH600	PUL18_DH	10.823
SWW14314DH620	PUL18_DH	9.0439
SWW14314DH640	PUL18_DH	10.8972
SWW14314DH650	PUL18_DH	10.7489
SWW14314DH660	PUL18_DH	10.0076
SWW14314DH680	PUL18_DH	11.6385
SWW14314DH690	PUL18_DH	10.823
SWW14314DH70	PUL18_DH	10.3782
SWW14314DH700	PUL18_DH	11.1196
SWW14314DH720	PUL18_DH	10.5265
SWW14314DH80	PUL18_DH	8.96977
SWW14314DH90	PUL18_DH	8.96977
SWW14315DH10	PUL18_DH	9.85934
SWW14315DH100	PUL18_DH	10.8972
SWW14315DH110	PUL18_DH	11.0454
SWW14315DH120	PUL18_DH	10.0817
SWW14315DH130	PUL18_DH	11.1196
SWW14315DH140	PUL18_DH	10.0076
SWW14315DH150	PUL18_DH	11.3419
SWW14315DH160	PUL18_DH	11.7867
SWW14315DH180	PUL18_DH	11.2678
SWW14315DH190	PUL18_DH	9.56281
SWW14315DH20	PUL18_DH	9.78521
SWW14315DH200	PUL18_DH	9.19216
SWW14315DH210	PUL18_DH	8.08021
SWW14315DH220	PUL18_DH	11.4161
SWW14315DH230	PUL18_DH	10.0076
SWW14315DH240	PUL18_DH	12.2315
SWW14315DH250	PUL18_DH	11.0454
SWW14315DH260	PUL18_DH	8.82151
SWW14315DH270	PUL18_DH	10.823
SWW14315DH290	PUL18_DH	10.23
SWW14315DH30	PUL18_DH	9.26629
SWW14315DH300	PUL18_DH	7.5613
SWW14315DH310	PUL18_DH	11.7867
SWW14315DH320	PUL18_DH	10.3041
SWW14315DH330	PUL18_DH	11.4902
SWW14315DH340	PUL18_DH	6.37521
SWW14315DH360	PUL18_DH	12.2315
SWW14315DH370	PUL18_DH	5.33739
SWW14315DH380	PUL18_DH	10.5265
SWW14315DH390	PUL18_DH	12.0091
SWW14315DH40	PUL18_DH	5.70804
SWW14315DH400	PUL18_DH	11.0454
SWW14315DH420	PUL18_DH	11.4902
SWW14315DH50	PUL18_DH	11.4161
SWW14315DH60	PUL18_DH	12.4539
SWW14315DH70	PUL18_DH	10.3782
SWW14315DH80	PUL18_DH	11.1196
SWW14315DH90	PUL18_DH	8.59912
SWW14339DH10	PUL18_DH	6.44934
SWW14339DH150	PUL18_DH	4.8926
SWW14339DH20	PUL18_DH	3.70652
SWW14339DH230	PUL18_DH	11.1937
SWW14339DH30	PUL18_DH	5.78217
SWW14339DH320	PUL18_DH	11.1196
SWW14339DH390	PUL18_DH	11.0454
SWW14339DH40	PUL18_DH	9.63695
SWW14339DH420	PUL18_DH	11.5643
SWW14339DH460	PUL18_DH	9.93347
SWW14339DH480	PUL18_DH	10.823
SWW14339DH500	PUL18_DH	12.2315
SWW14339DH510	PUL18_DH	7.26477
SWW14339DH690	PUL18_DH	10.9713
SWW14339DH740	PUL18_DH	10.9713
SWW14339DH760	PUL18_DH	9.56281
SWW14339DH800	PUL18_DH	12.0091
SWW14339DH830	PUL18_DH	9.19216
SWW14339DH840	PUL18_DH	7.70956
SWW14339DH860	PUL18_DH	9.11803
SWW14339DH870	PUL18_DH	11.0454
SWW14339DH880	PUL18_DH	5.41152
SWW14339DH920	PUL18_DH	11.7867
SWW14378DH10	PUL18_DH	9.93347
SWW14378DH110	PUL18_DH	11.3419
SWW14378DH140	PUL18_DH	8.00608
SWW14378DH150	PUL18_DH	8.96977
SWW14378DH160	PUL18_DH	7.48717
SWW14378DH170	PUL18_DH	4.81847
SWW14378DH20	PUL18_DH	7.93195
SWW14378DH200	PUL18_DH	12.528
SWW14378DH230	PUL18_DH	7.3389
SWW14378DH240	PUL18_DH	9.0439
SWW14378DH250	PUL18_DH	10.823
SWW14378DH270	PUL18_DH	8.74738
SWW14378DH320	PUL18_DH	11.2678
SWW14378DH330	PUL18_DH	8.52499
SWW14378DH350	PUL18_DH	8.08021
SWW14378DH370	PUL18_DH	10.9713
SWW14378DH40	PUL18_DH	9.93347
SWW14378DH400	PUL18_DH	6.30108
SWW14378DH420	PUL18_DH	11.935
SWW14378DH480	PUL18_DH	2.89108
SWW14378DH50	PUL18_DH	5.70804
SWW14378DH500	PUL18_DH	5.8563
SWW14378DH530	PUL18_DH	5.18912
SWW14378DH570	PUL18_DH	9.26629
SWW14378DH60	PUL18_DH	9.71108
SWW14378DH80	PUL18_DH	10.4524
SWW14378DH90	PUL18_DH	10.0076
SWW14456DH10	PUL18_DH	9.71108
SWW14456DH100	PUL18_DH	9.93347
SWW14456DH130	PUL18_DH	6.67173
SWW14456DH140	PUL18_DH	9.63695
SWW14456DH170	PUL18_DH	10.9713
SWW14456DH180	PUL18_DH	5.41152
SWW14456DH200	PUL18_DH	8.52499
SWW14456DH210	PUL18_DH	9.19216
SWW14456DH230	PUL18_DH	12.0832
SWW14456DH250	PUL18_DH	7.3389
SWW14456DH270	PUL18_DH	10.3041
SWW14456DH280	PUL18_DH	7.41303
SWW14456DH300	PUL18_DH	10.7489
SWW14456DH330	PUL18_DH	7.19064
SWW14456DH340	PUL18_DH	8.22847
SWW14456DH370	PUL18_DH	11.0454
SWW14456DH420	PUL18_DH	7.63543
SWW14456DH440	PUL18_DH	9.56281
SWW14456DH450	PUL18_DH	7.26477
SWW14456DH460	PUL18_DH	11.3419
SWW14456DH500	PUL18_DH	5.18912
SWW14456DH520	PUL18_DH	11.1196
SWW14456DH540	PUL18_DH	10.3782
SWW14456DH550	PUL18_DH	10.6748
SWW14456DH570	PUL18_DH	11.4902
SWW14456DH60	PUL18_DH	6.22695
SWW14456DH600	PUL18_DH	10.1559
SWW14456DH610	PUL18_DH	9.11803
SWW14456DH620	PUL18_DH	8.74738
SWW14456DH640	PUL18_DH	8.89564
SWW14456DH700	PUL18_DH	9.93347
SWW14456DH90	PUL18_DH	11.5643
SWW14457DH10	PUL18_DH	9.85934
SWW14457DH150	PUL18_DH	10.0817
SWW14457DH160	PUL18_DH	11.4161
SWW14457DH190	PUL18_DH	10.6006
SWW14457DH20	PUL18_DH	11.0454
SWW14457DH230	PUL18_DH	10.6006
SWW14457DH240	PUL18_DH	10.5265
SWW14457DH290	PUL18_DH	7.26477
SWW14457DH300	PUL18_DH	7.63543
SWW14457DH320	PUL18_DH	11.1196
SWW14457DH330	PUL18_DH	11.0454
SWW14457DH360	PUL18_DH	8.52499
SWW14457DH380	PUL18_DH	9.63695
SWW14457DH390	PUL18_DH	10.3041
SWW14457DH400	PUL18_DH	10.0817
SWW14457DH420	PUL18_DH	8.82151
SWW14457DH430	PUL18_DH	9.34042
SWW14457DH440	PUL18_DH	8.96977
SWW14457DH470	PUL18_DH	10.823
SWW14457DH490	PUL18_DH	12.1574
SWW14457DH50	PUL18_DH	9.56281
SWW14457DH500	PUL18_DH	10.4524
SWW14457DH520	PUL18_DH	10.23
SWW14457DH530	PUL18_DH	8.74738
SWW14457DH570	PUL18_DH	8.22847
SWW14457DH600	PUL18_DH	6.89412
SWW14457DH640	PUL18_DH	8.74738
SWW14457DH650	PUL18_DH	9.26629
SWW14457DH660	PUL18_DH	8.74738
SWW14457DH80	PUL18_DH	9.93347
SWW14459DH100	PUL18_DH	9.85934
SWW14459DH130	PUL18_DH	10.8972
SWW14459DH160	PUL18_DH	11.4161
SWW14459DH180	PUL18_DH	11.4161
SWW14459DH190	PUL18_DH	11.935
SWW14459DH40	PUL18_DH	11.1937
SWW14459DH50	PUL18_DH	10.23
SWW14459DH60	PUL18_DH	11.5643
SWW14459DH80	PUL18_DH	11.3419
SWW14460DH10	PUL18_DH	11.4161
SWW14460DH100	PUL18_DH	9.85934
SWW14460DH120	PUL18_DH	10.6006
SWW14460DH130	PUL18_DH	10.23
SWW14460DH140	PUL18_DH	11.1937
SWW14460DH160	PUL18_DH	10.1559
SWW14460DH170	PUL18_DH	11.6385
SWW14460DH180	PUL18_DH	11.4161
SWW14460DH210	PUL18_DH	10.5265
SWW14460DH220	PUL18_DH	10.0076
SWW14460DH230	PUL18_DH	10.1559
SWW14460DH240	PUL18_DH	10.4524
SWW14460DH250	PUL18_DH	10.9713
SWW14460DH260	PUL18_DH	11.4161
SWW14460DH270	PUL18_DH	10.4524
SWW14460DH290	PUL18_DH	10.8972
SWW14460DH30	PUL18_DH	10.1559
SWW14460DH310	PUL18_DH	11.0454
SWW14460DH320	PUL18_DH	11.3419
SWW14460DH330	PUL18_DH	11.1937
SWW14460DH350	PUL18_DH	11.0454
SWW14460DH360	PUL18_DH	11.1196
SWW14460DH40	PUL18_DH	10.9713
SWW14460DH50	PUL18_DH	10.6006
SWW14460DH90	PUL18_DH	9.26629
SWW14462DH10	PUL18_DH	9.93347
SWW14462DH110	PUL18_DH	10.6748
SWW14462DH120	PUL18_DH	7.78369
SWW14462DH130	PUL18_DH	10.1559
SWW14462DH140	PUL18_DH	7.11651
SWW14462DH150	PUL18_DH	10.6006
SWW14462DH160	PUL18_DH	10.0076
SWW14462DH170	PUL18_DH	10.8972
SWW14462DH180	PUL18_DH	10.5265
SWW14462DH190	PUL18_DH	10.4524
SWW14462DH20	PUL18_DH	5.70804
SWW14462DH200	PUL18_DH	9.41455
SWW14462DH210	PUL18_DH	10.3041
SWW14462DH220	PUL18_DH	7.48717
SWW14462DH230	PUL18_DH	10.7489
SWW14462DH240	PUL18_DH	10.5265
SWW14462DH250	PUL18_DH	10.8972
SWW14462DH260	PUL18_DH	10.3041
SWW14462DH270	PUL18_DH	7.85782
SWW14462DH280	PUL18_DH	5.11499
SWW14462DH290	PUL18_DH	10.9713
SWW14462DH30	PUL18_DH	11.7126
SWW14462DH300	PUL18_DH	10.0076
SWW14462DH310	PUL18_DH	11.1937
SWW14462DH320	PUL18_DH	4.00304
SWW14462DH330	PUL18_DH	9.11803
SWW14462DH340	PUL18_DH	7.63543
SWW14462DH350	PUL18_DH	5.04086
SWW14462DH360	PUL18_DH	10.0076
SWW14462DH370	PUL18_DH	11.2678
SWW14462DH380	PUL18_DH	11.0454
SWW14462DH40	PUL18_DH	10.6006
SWW14462DH400	PUL18_DH	10.1559
SWW14462DH430	PUL18_DH	9.63695
SWW14462DH50	PUL18_DH	10.7489
SWW14462DH60	PUL18_DH	10.6006
SWW14462DH70	PUL18_DH	10.23
SWW14462DH80	PUL18_DH	11.1196
SWW14462DH90	PUL18_DH	10.7489
SWW14463DH10	PUL18_DH	10.0076
SWW14463DH120	PUL18_DH	7.78369
SWW14463DH190	PUL18_DH	8.67325
SWW14463DH200	PUL18_DH	9.26629
SWW14478DH110	PUL18_DH	10.3782
SWW14478DH190	PUL18_DH	10.0817
SWW14478DH230	PUL18_DH	10.4524
SWW14478DH240	PUL18_DH	10.1559
SWW14478DH250	PUL18_DH	10.23
SWW14478DH270	PUL18_DH	10.5265
SWW14478DH310	PUL18_DH	9.26629
SWW14478DH70	PUL18_DH	8.08021
SWW14479DH100	PUL18_DH	9.56281
SWW14479DH110	PUL18_DH	8.74738
SWW14479DH120	PUL18_DH	11.1937
SWW14479DH130	PUL18_DH	10.3782
SWW14479DH140	PUL18_DH	5.41152
SWW14479DH180	PUL18_DH	9.34042
SWW14479DH40	PUL18_DH	9.26629
SWW14479DH50	PUL18_DH	11.1937
SWW14479DH60	PUL18_DH	10.23
SWW14479DH90	PUL18_DH	9.56281
SWW14496DH10	PUL18_DH	9.85934
SWW14496DH100	PUL18_DH	10.823
SWW14496DH110	PUL18_DH	11.1196
SWW14496DH120	PUL18_DH	9.78521
SWW14496DH130	PUL18_DH	6.00456
SWW14496DH140	PUL18_DH	9.34042
SWW14496DH150	PUL18_DH	11.4902
SWW14496DH160	PUL18_DH	8.08021
SWW14496DH170	PUL18_DH	11.1937
SWW14496DH180	PUL18_DH	4.07717
SWW14496DH190	PUL18_DH	10.3041
SWW14496DH20	PUL18_DH	9.71108
SWW14496DH200	PUL18_DH	10.0817
SWW14496DH210	PUL18_DH	9.19216
SWW14496DH220	PUL18_DH	6.81999
SWW14496DH230	PUL18_DH	11.935
SWW14496DH240	PUL18_DH	9.93347
SWW14496DH250	PUL18_DH	10.1559
SWW14496DH260	PUL18_DH	11.5643
SWW14496DH270	PUL18_DH	11.1937
SWW14496DH280	PUL18_DH	6.74586
SWW14496DH290	PUL18_DH	11.0454
SWW14496DH30	PUL18_DH	7.85782
SWW14496DH300	PUL18_DH	10.6748
SWW14496DH310	PUL18_DH	12.0832
SWW14496DH320	PUL18_DH	10.6006
SWW14496DH330	PUL18_DH	10.7489
SWW14496DH340	PUL18_DH	10.5265
SWW14496DH350	PUL18_DH	10.8972
SWW14496DH360	PUL18_DH	11.935
SWW14496DH390	PUL18_DH	8.74738
SWW14496DH410	PUL18_DH	12.0091
SWW14496DH420	PUL18_DH	12.1574
SWW14496DH430	PUL18_DH	11.7867
SWW14496DH440	PUL18_DH	5.04086
SWW14496DH450	PUL18_DH	10.5265
SWW14496DH460	PUL18_DH	10.0817
SWW14496DH470	PUL18_DH	12.3056
SWW14496DH490	PUL18_DH	12.6022
SWW14496DH50	PUL18_DH	8.59912
SWW14496DH500	PUL18_DH	11.7867
SWW14496DH510	PUL18_DH	9.48868
SWW14496DH520	PUL18_DH	10.0076
SWW14496DH530	PUL18_DH	9.63695
SWW14496DH550	PUL18_DH	6.07869
SWW14496DH60	PUL18_DH	10.0817
SWW14496DH70	PUL18_DH	9.56281
SWW14496DH90	PUL18_DH	10.8972
SWW14497DH110	PUL18_DH	8.74738
SWW14497DH120	PUL18_DH	10.1559
SWW14497DH130	PUL18_DH	2.22391
SWW14497DH140	PUL18_DH	5.63391
SWW14497DH150	PUL18_DH	9.34042
SWW14497DH160	PUL18_DH	9.26629
SWW14497DH170	PUL18_DH	10.0817
SWW14497DH190	PUL18_DH	8.45086
SWW14497DH200	PUL18_DH	6.67173
SWW14497DH210	PUL18_DH	9.85934
SWW14497DH230	PUL18_DH	7.3389
SWW14497DH240	PUL18_DH	9.34042
SWW14497DH250	PUL18_DH	10.1559
SWW14497DH260	PUL18_DH	10.7489
SWW14497DH270	PUL18_DH	9.71108
SWW14497DH290	PUL18_DH	6.89412
SWW14497DH30	PUL18_DH	9.11803
SWW14497DH300	PUL18_DH	11.3419
SWW14497DH330	PUL18_DH	9.0439
SWW14497DH340	PUL18_DH	5.78217
SWW14497DH350	PUL18_DH	9.41455
SWW14497DH370	PUL18_DH	8.96977
SWW14497DH380	PUL18_DH	10.0076
SWW14497DH390	PUL18_DH	8.74738
SWW14497DH400	PUL18_DH	7.63543
SWW14497DH410	PUL18_DH	10.4524
SWW14497DH60	PUL18_DH	4.74434
SWW14497DH90	PUL18_DH	10.823
SWW14498DH10	PUL18_DH	8.52499
SWW14498DH100	PUL18_DH	8.45086
SWW14498DH110	PUL18_DH	9.0439
SWW14498DH120	PUL18_DH	7.78369
SWW14498DH140	PUL18_DH	8.89564
SWW14498DH180	PUL18_DH	7.93195
SWW14498DH190	PUL18_DH	7.93195
SWW14498DH20	PUL18_DH	11.4161
SWW14498DH200	PUL18_DH	8.82151
SWW14498DH230	PUL18_DH	9.71108
SWW14498DH240	PUL18_DH	7.63543
SWW14498DH250	PUL18_DH	7.26477
SWW14498DH260	PUL18_DH	8.37673
SWW14498DH270	PUL18_DH	10.23
SWW14498DH290	PUL18_DH	9.78521
SWW14498DH30	PUL18_DH	9.26629
SWW14498DH300	PUL18_DH	7.70956
SWW14498DH310	PUL18_DH	5.8563
SWW14498DH320	PUL18_DH	10.23
SWW14498DH330	PUL18_DH	6.30108
SWW14498DH340	PUL18_DH	4.22543
SWW14498DH350	PUL18_DH	10.0076
SWW14498DH360	PUL18_DH	6.00456
SWW14498DH370	PUL18_DH	5.18912
SWW14498DH380	PUL18_DH	5.26325
SWW14498DH390	PUL18_DH	10.7489
SWW14498DH40	PUL18_DH	7.41303
SWW14498DH400	PUL18_DH	5.70804
SWW14498DH410	PUL18_DH	9.78521
SWW14498DH420	PUL18_DH	6.15282
SWW14498DH430	PUL18_DH	6.89412
SWW14498DH450	PUL18_DH	7.5613
SWW14498DH460	PUL18_DH	11.3419
SWW14498DH470	PUL18_DH	11.4161
SWW14498DH480	PUL18_DH	10.5265
SWW14498DH490	PUL18_DH	11.5643
SWW14498DH50	PUL18_DH	8.82151
SWW14498DH510	PUL18_DH	8.37673
SWW14498DH520	PUL18_DH	8.08021
SWW14498DH530	PUL18_DH	8.22847
SWW14498DH540	PUL18_DH	8.59912
SWW14498DH550	PUL18_DH	8.67325
SWW14498DH560	PUL18_DH	7.78369
SWW14498DH570	PUL18_DH	11.6385
SWW14498DH580	PUL18_DH	8.45086
SWW14498DH590	PUL18_DH	7.63543
SWW14498DH60	PUL18_DH	8.59912
SWW14498DH600	PUL18_DH	8.15434
SWW14498DH610	PUL18_DH	6.96825
SWW14498DH620	PUL18_DH	8.3026
SWW14498DH630	PUL18_DH	8.74738
SWW14498DH640	PUL18_DH	11.0454
SWW14498DH650	PUL18_DH	10.5265
SWW14498DH660	PUL18_DH	6.89412
SWW14498DH670	PUL18_DH	6.37521
SWW14498DH680	PUL18_DH	8.82151
SWW14498DH690	PUL18_DH	7.26477
SWW14498DH70	PUL18_DH	10.0076
SWW14498DH710	PUL18_DH	6.74586
SWW14498DH720	PUL18_DH	7.3389
SWW14498DH740	PUL18_DH	7.04238
SWW14498DH750	PUL18_DH	7.26477
SWW14498DH760	PUL18_DH	10.823
SWW14498DH770	PUL18_DH	6.37521
SWW14498DH780	PUL18_DH	7.04238
SWW14498DH790	PUL18_DH	7.26477
SWW14498DH80	PUL18_DH	8.96977
SWW14498DH800	PUL18_DH	7.11651
SWW14498DH810	PUL18_DH	8.37673
SWW14498DH820	PUL18_DH	8.37673
SWW14498DH830	PUL18_DH	10.23
SWW14498DH840	PUL18_DH	9.11803
SWW14498DH860	PUL18_DH	6.52347
SWW14498DH870	PUL18_DH	7.04238
SWW14498DH880	PUL18_DH	8.74738
SWW14498DH90	PUL18_DH	8.45086
